# Supplementary material for: Positive selection in octopus haemocyanin indicates functional links to temperature adaptation
Source: BMC Evol Biol. 2015 Jul 5;15:133. doi: 10.1186/s12862-015-0411-4 (PMC4491423; doi:10.1186/s12862-015-0411-4)
Supplement: Additional file 1: — Tree and alignment files of haemocyanin, COI and COIII sequences used in this study provided in nexus format. [file 12862_2015_411_MOESM1_ESM.zip]

Archive with 6 entries (6 files):
- Oellermann_etal_Octopoda_COI-COIII_Conc_Align_PANGEA.nex
- Oellermann_etal_Octopoda_COI-COIII_Conc_Tree_PANGEA.nex
- Oellermann_etal_Octopoda_Haemocyanin_FU_f-g_Align-Tree_PANGEA.nex
- Oellermann_etal_Octopoda_Haemocyanin_FU_g_Align-Tree_PANGEA.nex
- Oellermann_etal_Sample details.xlsx
- PhlylogeneticTree_SurfaceCharge_AllFU.nex
