# Supplementary material for: Positive selection in octopus haemocyanin indicates functional links to temperature adaptation
Source: BMC Evol Biol. 2015 Jul 5;15:133. doi: 10.1186/s12862-015-0411-4 (PMC4491423; doi:10.1186/s12862-015-0411-4)
Supplement: Additional file 1: — Tree and alignment files of haemocyanin, COI and COIII sequences used in this study provided in nexus format. [file 12862_2015_411_MOESM1_ESM.zip › Oellermann_etal_Octopoda_COI-COIII_Conc_Align_PANGEA.nex]

#NEXUS
[Data written by write.nexus.data.R, Fri Nov 28 12:23:27 2014]
BEGIN DATA;
  DIMENSIONS NTAX=61 NCHAR=1095;
  FORMAT DATATYPE=DNA MISSING=? GAP=- INTERLEAVE=NO;
  MATRIX
    Npom_Nautilus_pompilius                tggtccggtttagtcggaacatctcttagtttattaattcgaacagaattaagacaacctggaactcttttaggagatgaccaattatataatgtaatcgttacagctcacgcctttgttatgattttcttcctagtaataccaatcatgattggaggctttggtaattgactcttgccccttatgttaggagcaccagatatagccttcccccgactaaacaacataagattctgacttctacccccatccttaatgttactactatcttccgccgcagtcgaaagaggagcaggaactggatgaacagtataccccccattatcagataacttagctcatgctggaccatcagtagatttagcaattttttcactacacttagctggagtctcgtcaatcttaggagcattaaacttcatcaccactattattaatatgcgatgaaaaggccttcaattagagcgcatacctttatttgtatggtctgtaaaaattacagcaatcctcttacttctatcactacctgtcttagcaggggccatcactatgttactaacagatcgtaacctcaatacttcatttttcgatccagctggaggagga---------------------------------------------------------------------------------------------------------------------------------------------------------------------------------------------------------------------------------------------------------------------------------------------------------------------------------------------------------------------------------------------------------------------------------------------------------------------------------------------------------
    O185_Vampyroteuthis_infernalis         tgatcaggtttattaggaacatctttaagtttaataattcgaacagaacttggacaaccaggatccttattaaatgatgatcaattatataatgtaattgtaacagctcatgctttcgttataattttttttttagtaatacctgttataattggaggttttggtaattgacttatccctttaatattaggggcacctgatatagcatttccacgaataaataatataagattttgattattacctccatctcttactttattattaacctctgctacaattgaaagaggggttggaacaggatgaactgtatatccacctcttgctagaaatctagctcataccggaccctctgtagatttagctattttttcgctccatcttgctggaatttcttctattttaggagctattaattttattaccactattataaatatacgttgacatggaatatatatagaacgattacctttatttgtatgatcaattttaattacaactattttattacttttatctatacctattttagctggagctattacaatattattaactgatcgaaatttcaatactaccttttttgatcctagaggtggaggaataaaagttactttaaacttacgatgaggaataattctttttattttatctgaaatttgttttttttttggttttttttgagcttattttcatagtagattagctccaaatacagaaattggaacttgttgacctcctgtttatattcaccctttaaatccttttcaagtacctttacttaatacaacaattcttttagcatcaggtattactgtaacttgagcccatcatgcaattatatatactaaatatactcaatctattcaagcaataattttaactattattttaggtatttattttactcttctacaatctatagaatatttagaagcttcattttcaatcgctgatagtatttatggatcaacattttttattgctacaggatttcacggtctacatgtaattgtaggttctactttcttatttatatgttttttacgtatcttatctcatcatttttctacaaaacatcattttggtttt
    O189_Octopus_membranaceus              tgatcaggccttttaggtacttcactaagcctaataattcgaacagaattaggacaaccaggatccttattgaatgacgaccaactatataacgtaattgtaacagcccatgcatttgtaataattttttttcttgtcatacccgtaataattggaggatttggaaattgattagttcctttaatattaggtgccccagatatagcatttccccgtataaacaatataagattctgattactacccccatctttaacccttcttctttcctccgccgcagtagaaagtggtgttggtactggatgaacagtttatccacctttatcaagaaacttagcacatatagggccatcagttgacctagcaattttctcccttcacttagcaggaatctcatcaattttaggagcaattaattttattactaccattattaatatacgatgagaaggtatattaatagaacgattacctctattcgtatgagctgtatttattaccgccgttttattacttctatctctaccagtattagcaggtgcaattactatacttctaactgaccgaaacttcaatactacattctttgaccctagaggaggggggtctaaagtgtataatggactacgatgaggaataatattatttattatttcagaagtctgtttctttttcgcctttttttgagcctactttcatagaagtttagcccccaatatagatattggatcatgttgaccaccaatttatatcttccctctaaatcccttccaaatccctctattaaatacagcaattttattagcctctggagtatcagtaacctgagcccaccactcactaataaataataatcttaatcccgcaattcaatctataatcattaccatcatattaggattctattttacaatcctacaaataatagaatatatagaaacatcattttctatctcagacagaatttatggatccacatttttcgtagccacaggatttcatggacttcacgtaatcattggatcaacatttttactcatatgtttgatacgaattataataaatcatttctcttcatcacaccacttcggattt
    O187_Amphioctopus_aegina               tgatcaggcctcctaggtacttcattaagattaataatccgaacagaactaggacaaccaggatcactattaaatgatgatcaattatataatgtaattgtaacagcccatgcatttgtaataatttttttcctcgttataccagtaataattggaggatttggaaattgattagtaccattaatactaggtgccccagatatagcatttccccgtataaacaatataagattttgattattacccccttccttaaccttactcctttcctcagctgcagtagaaagaggtgttggtactggatgaacagtatatcctcctttatcaagaaatttagcacatataggaccatctgttgatctagcaattttttctcttcacttagcaggaatctcatcaattctaggagcaattaacttcattactaccatcatcaatatacgatgagaaggtatactcatagaacgactcccattgtttgtatgatctgtatttatcacagccgtgttactacttctatcgt-----------------------------------------------------------------------------------tcaaaagtatataatggactacgatgaggaataatattatttatcatctcagaagtatgtttcttctttgcttttttttgagcttatttccatagaagtttagcccccaacatagatattggatcatgctgaccacctatttacatctttccattaaacccattccaaattccattattaaatacagcaattttactagcatccggagtctcagtaacctgagctcatcattcactaataaacaacaaccttaattccgcaatccaatcaataatcattaccatcatattaggattctattttacaatcctacagataatagagtatatagaaacatcattttccatctcagatagaatttatggttctacatttttcgtagcaacgggatttcatggactacatgtaattattggatcaacattcctacttatatgtttaatacgaattataataaatcacttctcctcatcacaccatttcggattt
    O32_Amphioctopus_aegina                tgatcaggcctcctaggtacttcattaagattaataatccgaacggagctaggacaaccaggatcactattaaatgatgatcaattatataatgtaattgtaacagcccatgcatttgtaataatttttttcctcgttataccagtaataattggaggatttggaaattgattagtaccattaatactaggtgccccagatatagcatttccccgtataaacaatataagattttgattgttacccccttccttaaccttactcctttcctcagctgcagtagaaagaggtgttggtactggatgaacagtatatcctcctttatcaagaaatttagcacatataggaccatctgttgatctagcaattttttctcttcacttagcaggaatctcatcaattctaggagcaattaacttcattactaccatcatcaatatacgatgagaaggtatactcatagaacgactcccattgtttgtatgatctgtatttattacagccgtgttactacttctatcgttaccagtattagctggtgcaattaccatactattaactgaccgaaacttcaataccacattttttgaccctagaggaggtggatcaaaagtatataatggactacgatgaggaataatattatttatcatctcagaagtatgtttcttctttgcttttttttgagcttatttccatagaagtttagcccccaacatagatattggatcatgctgaccacctatttacatctttccattaaacccattccaaattccattattaaatacagcaattttactagcatccggagtctcagtaacctgagctcaccattcactaataaataacaaccttaattccgcaatccaatcaataatcattaccatcatattaggattctattttacaatcctacagataatagaatatatagaaacatcattttccatctcagatagaatttatggttctacatttttcgtagcaacaggatttcatggactacatgtaattattggatcaacattcctacttatatgtttaatacgaattataataaatcacttctcctcatcacaccatttcggattt
    O186_Eledone_cirrhosa                  tgatcaggattactaggaacatctttaagattaataatccgaacagaacttggacaacctggatcattattaaatgatgaccaattatataatgtaatcgttacagcccatgcattcgtaataattttctttttagttataccagttataattggtggattcggaaattgattagtccccttaatattaggagctccagatatagcattcccacgaataaataatataagattctgacttctccccccttccctcactttacttctcacatctgccgctgtagaaagtggagtaggaaccggatgaacagtttatccccccctatcaagtaatttagcccacataggaccctctgttgacctagcaattttctctttacatctagctggaatttcatctattctaggagccattaacttcattacaacaattattaatatacgatgagaaggaatacaaatagaacgtctaccactatttgtatgatctgtcctaattactgcaattttactactattatcactcccagttttagctggagcaattacaatattattaaccgatcgtaattttaacaccactttttttgatccaagaggaggagga---------------------------------------------------------------------------------------------------------------------------------------------------------------------------------------------------------------------------------------------------------------------------------------------------------------------------------------------------------------------------------------------------------------------------------------------------------------------------------------------------------
    O144_Bathypolypus_arcticus             tgatcaggattattaggaacttccttaagattaataattcgaacagaattaggacaaccaggatccctactaaatgatgatcagttatataatgtaattgtaacagctcatgcatttgtaataattttctttttagtaatacctgttataattggaggatttggaaactgattagtccctcttatactaggagcccccgatatagctttccctcgaataaataacataagattttgactcttacccccttctttaacacttttattaacttcagccgcagtagaaagaggggccggaacaggatgaactgtctatcctcctttatctagaaatctagcacacataggaccctctgtagatttagcaattttttccctccatctagcgggagtttcttctattctaggggctattaatttcattacaactattattaacatacgatgagaaggaatacaaatagaacgattacctttatttgtatgatctgttctaattacagctattttacttcttctatcacttcctgttttagcaggagcaatcactatacttttaactgaccgaaactttaacacaactttttttgatcctaggggaggaggaataaaagtttataaagggctacgttgaggtatattattatttattatttcagaaatttgtttcttttttgcttttttttgagcatattttcatagaagattagccccaaatacagacattggagcctgctgacctcctattaatatttttcctttgaacccattccaaattcccctcttaaataccgccgtcctcctatcctcaggcgtatccgttacttgagcccatcactctttaataaataaaaatttaaaatcaaccactcaatccataattattaccattatcttaggattttattttacaattttacaagctatagaatatatagaaacctcattctctgtctcagacagagtatacggatctactttttttattgctacaggatttcatggacttcacgtaattattggatctacatttctttttatgtgtttaatccgtatcacaataaatcatttttct---------------------
    O143_Bathypolypus_arcticus             tgatcaggattattaggaacttccttaagattaataattcgaacagaattaggacatccaggatccctactaaatgatgatcagttatataatgtaattgtaacagctcatgcatttgtaataattttctttttagtaatacctgttataattggaggatttggaaactgattagtccctcttatactaggagcccccgatatagctttccctcgaataaataacataagattttgactcttacccccttctttaacacttttattaacttcagccgcagtagaaagaggagccggaacaggatgaactgtctatcctcctttatctagaaatctagcacacataggaccctctgtagatttagcaattttttccctccatctagcgggagtttcttctattctaggggctattaatttcattacaactattattaacatacgatgagaaggaatacaaatagaacgattacctttatttgtatgatctgttctaattacagctattttacttcttctatcacttcctgttttagcaggagcaatcactatacttttaactgaccgaaactttaacacaactttttttgatcctaggggaggaggaataaaagtttataaagggctacgttgaggtatattattatttattatttcagaaatttgtttcttttttgcttttttttgagcatattttcatagaagattagccccaaatacagacattggagcctgctgacctcctattaatatttttcctttgaacccattccaaattcccctcttaaataccgccgtcctcctatcctcaggcgtatccgttacttgagcccatcactctttaataaataaaaatttaaaatcaaccactcaatccataattattaccattatcttaggattttattttacaattttacaagctatagaatatatagaaacctcattctctgtctccgacagagtatacggatctactttttttattg-----------------------------------------------------------------------------------------------------------
    O145_Bathypolypus_pugniger             tgatcaggattattaggaacatccttaaggttaataattcgaacagaattaggacaaccaggatccttattaaatgatgatcaactatataatgtgattgtaacagcccatgcatttgtaataattttttttttagtaatacccgtcataattggaggatttggaaactgattagtcccacttatattaggagcccccgatatagcatttcctcgaataaataatataagattttgacttttacctccttctttaacacttcttctaacttcagcagcagtagaaagaggagctggaacaggatgaacagtttatcctcctttatctagtaatttagcccatatggggccctctgtagatttagcaattttttctctacatttagcaggaatttcttctattctaggagctattaatttcattacaactattattaatatacgatgagaaggaatacaaatagaacgattacctttatttgtatgatctgttctaattacagctattttattacttctatcactacctattctagcaggggcaattactatacttttaactgaccgaaacttcaatacaactttttttgatcctagcggaggaggaataagagtttataaaggcttacgttgaggaatacttttatttattgtatcagaaatttgttttttttttgcctttttttgagcctactttcacagaagattagcaccaaacacagatattggggcctgttgacctcctgttaatatttttccattaaatcctttccaaattcccctcctaaacactgctattctcctatgttcaggtgtatctgttacatgggctcatcactccttaataaataaaaatttaaaatcaaccatccaatctataataattaccatcaccttaggattctattttacaattttacaagcaataaaatatatagaaacctcattttctatttcaaataaaatctatggctctacttttttcgttgccacaggatttcatggacttcatgtaattattggatcctcctttcttttaatatgtttaattcgaattaaaataaatcttttctcttc-------------------
    O134_Bathypolypus_pugniger             tgatcaggattattaggaacatccttaaggttaataattcgaacagaattaggacaaccaggatccttattaaatgatgatcaactatataatgtgattgtaacagcccatgcatttgtaataattttttttttagtaatacccgtcataatcggaggatttggaaactgattagtcccacttatattaggagcacccgatatagcatttcctcgaataaataatataagattttgacttttacccccttctttaacacttcttctaacttcagcagcagtagaaagaggggctggaacaggatgaacagtctacccccctttatctagtaacctagcccatatagggccctctgtagatttagcaattttttctcttcatttagcaggagtttcttctattctaggagctattaatttcattacaactattattaatatacgatgagaaggaatgcaaatagaacgattacctttatttgtatgatctgttctaattacagctattttacttcttctatcactacctgttctagcaggagcaattactatacttttaactgaccgaaacttcaatacaactttttttgatcctagaggaggggggataagagtttataaaggcttacgttgaggaatacttttatttattgtatcagaaatttgttttttttttgcctttttttgagcatattttcatagaagattagcaccaaacacagatattggagcctgttgacctcctattaatatttttccattaaatccctttcaaattcccctcctaaacactgctattctcctatgttcaggtgtatctgttacatgagctcatcactccttaataaataaaaatttaaaatcaaccatccaatctataataattaccatcaccttaggattctattttacaattttacaagcaataaaatatatagaaacatcattttctatctcaaataaaatctatggctctacttttttcgttgccacaggatttcacggacttcatgtaattattggatcctcctttcttttaatatgtttaattcgtattaaaaaaaatcatttttcttc-------------------
    O133_Bathypolypus_pugniger             tgatcaggattattaggaacatccttaaggttaataattcgaacagaattaggacaaccaggatccttattaaatgatgatcaactatataatgtgattgtaacagcccatgcatttgtaataattttttttttagtaatacccgtcataatcggaggatttggaaactgattagtcccacttatattaggagcacccgatatagcatttcctcgaataaataatataagattttgacttttacccccttctttaacacttcttctaacttcagcagcagtaaaaagaggggctggaacaggatgaacagtctacccccctttatctagtaacctagcccatataggaccctctgtagatttagcaattttttctcttcatttagcaggagtttcttctattctaggagctattaatttcattacaactattattaatatacgatgagaaggaatgcaaatagaacgattacctttatttgtatgatctgttctaattacagctattttacttcttctatcactacctgttctagcaggagcaattactatacttttaactgaccgaaacttcaatacaactttttttgatcctagaggaggggggataagagtttataaaggcttacgttgaggaatacttttatttattgtatcagaaatttgttttttttttgcctttttttgagcatattttcatagaagattagcaccaaacacagatattggagcctgttgacctcctattaatatttttccattaaatccctttcaaattcccctcctaaacactgctattctcctatgttcaggtgtatctgttacatgagctcatcactccttaataaataaaaatttaaaatcaaccatccaatctataataattaccatcaccttaggattctattttacaattttacaagcaataaaatatatagaaacatcattttctatctcaaatagaatctatggctctacttttttcgttgccacaggatttcacggacttcatgtaattattggatcctcctttcttttaatatgtttaattcgtattaaaataaatcatttttcttcaactcaccattttggtttt
    O136_Bathypolypus_pugniger             tgatcaggattattaggaacatccttaaggttaataattcgaacagaattaggacaaccaggatccttattaaatgatgatcaactatataatgtgattgtaacagcccatgcatttgtaataattttttttttagtaatacccgtcataatcggaggatttggaaactgattagtcccacttatattaggagcacccgatatagcatttcctcgaataaataatataagattttgacttttacccccttctttaacacttcttctaacttcagcagcagtagaaagaggggctggaacaggatgaacagtctacccccctttatctagtaacctagcccatataggaccctctgtagatttagcaattttttctcttcatttagcaggagtttcttctattctaggagctattaatttcattacaactattattaatatacgatgagaaggaatgcaaatagaacgattacctttatttgtatgatctgttctaattacagctattttacttcttctatcactacctgttctagcaggagcaattactatacttttaactgaccgaaacttcaatacaactttttttgatcctagaggaggggggataagagtttataaaggcttacgttgaggaatacttttatttattgtatcagaaatttgttttttttttgcctttttttgagcatattttcatagaagattagcaccaaacacagatattggagcctgttgacctcctattaatatttttccattaaatccctttcaaattcccctcctaaacactgctattctcctatgttcaggtgtatctgttacatgagctcatcactccttaataaataaaaatttaaaatcaaccatccaatctataataattaccatcaccttaggattctattttacaattttacaagcaataaaatatatagaaacatcattttctatctcaaataaaatctatggctctacttttttcgttgccacaggatttcacggacttcatgtaattattggatcctcctttcttttaatatgtttaa-----------------------------------------------
    O135_Bathypolypus_pugniger             tgatcaggattattaggaacatccttaaggttaataattcgaacagaattaggacaaccaggatccttattaaatgatgatcaactatataatgtgattgtaacagcccatgcatttgtaataattttttttttagtaatacccgtcataatcggaggatttggaaactgattagtcccacttatattaggagcacccgatatagcatttcctcgaataaataatataagattttgacttttacccccttctttaacacttcttctaacttcagcagcagtagaaagaggggctggaacaggatgaacagtctacccccctttatctagtaacctagcccatataggaccctctgtagatttagcaattttttctcttcatttagcaggagtttcttctattctaggagctattaatttcattacaactattattaatatacgatgagaaggaatgcaaatagaacgattacctttatttgtatgatctgttctaattacagctattttacttcttctatcactacctgttctagcaggagcaattactatacttttaactgaccgaaacttcaatacaactttttttgatcctagaggaggggggataagagtttataaaggcttacgttgaggaatacttttatttattgtatcagaaatttgttttttttttgcctttttttgagcatattttcatagaagattagcaccaaacacagatattggagcctgttgacctcctattaatatttttccattaaatccctttcaaattcccctcctaaacactgctattctcctatgttcaggtgtatctgttacatgagctcatcactccttaataaataaaaatttaaaatcaaccatccaatctataataattaccatcaccttaggattctattttacaattttacaagcaataaaatatatagaaacatcattttctatctcaaataaaatctatggctctacttttttcgttgccacaggatttcacggacttcatgtaattattggatcctcctttcttttaatatgtttaattcgtattaaaaaaaatcatttttcttc-------------------
    O152_Eledone_moschata                  tgatctggattattaggaacatcattaaggttaataatccgcacagaactaggacaaccaggatcattattaaatgatgaccaattatataatgtaattgttacagcccacgcatttgttataattttctttttagtaataccagtaataattggaggttttggaaattgattagttccactaatattaggagcaccagatatagcattcccacgaataaataatataagattttgactacttcctccttctttaactcttcttcttacatcagctgcggtagaaagaggagtaggaaccggttgaactgtttacccccccttatcaagaaaccttgcacatataggaccctctgtagatctagctattttctcactacatttagcaggaatttcatccatcttaggagctattaattttattacaactattattaatatacgatgagaaggtatgcaaatagaacgactacctttatttgtatgatctgttttaattactgcaattctccttttactatcattacctgtattagcaggagcaattactatattattaacagatcgtaattttaatactactatttttgatcc-------------acaaaagtgtataatggaatacgttgaggtatacttttatttattgtctcagaaatttgttttttttttgcctttttttgagcttattttcatagaaaattagctcctaatatagatattggagcatgttgacctcctatttatatttatccccttaatccattccaaattccattacttaatacagctattttattagcatcaggagtttccgtaacatgatcccatcatgccctcataataaataatttaaaatcatctatccacgctataatcattaccattatattaggattttatttcactatattacaaataataaaatatattgaagcctcattttcaatttccgatagtatttatggtactacattttttgtagccacaggatttcacggattacatgtaattattggatcaacatttttgttaatatgtttaatccgaattattataaatcatttttcatcatcacatcattttggtttc
    O151_Eledone_moschata                  tgatctggattattaggaacatcattaaggttaataatccgcacagaactaggacaaccaggatcattattaaatgatgaccaattatataatgtaattgttacagcccacgcatttgttataattttctttttagtaataccagtaataattggaggttttggaaattgattagttccactaatattaggagcaccagatatagcattcccacgaataaataatataagattttgactacttcctccttctttaactcttcttcttacatcagctgcggtagaaagaggagtaggaaccggttgaactgtttacccccccttatcaagaaaccttgcacatataggaccctctgtagatctagctattttctcactacatttagcaggaatttcatccatcttaggagctattaattttattacaactattattaatatacgatgagaaggtatgcaaatagaacgactacctttatttgtatgatctgttttaattactgcaattctccttttactatcattacctgtattagcaggagcaattactatattattaacagatcgtaattttaatactacaatttttgatcctagaggaggaggaacaaaagtgtataatggaatacgttgaggtatacttttatttattgtctcagaaatttgttttttttttgcctttttttgagcttattttcatagaaaattagctcctaatatagatattggagcatgttgacctcctatttatatttatccccttaatccattccaaattccattacttaatacagctattttattagcatcaggagtttccgtaacatgatcccatcatgccctcataataaataatttaaaatcatctatccacgctataatcattaccattatattaggattttatttcactatattacaaataataaaatatattgaagcctcattttcaatttccgatagtatttatggtactacattttttgtagccacaggatttcacggattacatgtaattattggatcaacatttttgttaatatgtttaatccgaattattataaatcatttttcatcatcacatcattttggtttc
    O150_Eledone_moschata                  tgatctggattattaggaacatcattaaggttaataatccgcacagaactaggacaaccaggatcattattaaatgatgaccaattatataatgtaattgttacagcccacgcatttgttataattttctttttagtaataccagtaataattggaggttttggaaattgattagttccactaatattaggagcaccagatatagcattcccacgaataaataatataagattttgactacttcctccttctttaactcttcttcttacatcagctgcggtagaaagaggagtaggaaccggttgaactgtttacccccccttatcaagaaaccttgcacatataagaccctctgtagatctagctattttctcactacatttagcaggaatttcatccatcttaggagctattaattttattacaactattattaatatacgatgagaaggtatacaaatagaacgactacctttatttgtatgatctgttttaattactgcaattctccttttactatcattacctgtattagcaggagcaattactatattattaacagatcgtaattttaatactactttttttgatcc-------------acaaaagtgtataatggaatacgttgaggtatacttttatttattgtctcagaaatttgttttttttttgcctttttttgagcttattttcatagaaaattagctcctaatatagatattggagcatgttgacctcctatttatatttatccccttaatccattccaaattccattacttaatacagctattttattagcatcaggagtttccgtaacatgatcccatcatgccctcataataaataatttaaaatcatctatccacgctataatcattaccattatattaggattttatttcactatattacaaataataaaatatattgaagcctcattttcaatttccgatagtatttatggtactacattttttgtagccacaggatttcacggattacatgtaattattggatcaacatttttgttaatatgtttaatccgaattattataaatcatttttcatcatcacatcattttggtttc
    O147_Eledone_moschata                  tgatctggattattaggaacatcattaaggttaataatccgcacagaactaggacaaccaggatcattattaaatgatgaccaattatataatgtaattgttacagcccacgcatttgttataattttctttttagtaataccagtaataattggaggttttggaaattgattagttccactaatattaggagcaccagatatagcattcccacgaataaataatataagattttgactacttcctccttctttaactcttcttcttacatcagctgcggtagaaagaggagtaggaaccggttgaactgtttacccccccttatcaagaaaccttgcacatataggaccctctgtagatctagctattttctcactacatttagcaggaatttcatccatcttaggagctattaattttattacaactattattaatatacgatgagaaggtatacaaatagaacgactacctttatttgtatgatctgttttaattactgcaattctccttttactatcattacctgtattagcaggagcaattactatattattaacagatcgtaattttaatactacattttttgatcctagaggaggagga-----agtgtataatggaatacgttgaggtatacttttatttattgtctcagaaatttgttttttttttgcctttttttgagcttattttcatagaagattagctcctaatatagatattggagcatgttgacctcctatttatatttatccccttaatccattccaaattccattacttaatacagctattttattagcatcaggagtttccgtaacatgatcccatcatgccctcataataaataatttaaaatcatctatccacgctataatcattaccattatattaggattttatttcactatattacaaataatagaatatattgaagcctcattttcaatttccgatagtatttatggtactacattttttgtagccacaggatttcacggattacatgtaattattggatcaacatttttgttaatatgtttaatccgaattattataaatcatttttcatcatcacatcattttggtttc
    O85_Adelieledone_polymorpha            ----caggattactaggaacctcattaagtttaataattcgaacagaattaggtcaaccaggatccttactaaatgatgatcaattatataatgtaattgttactgcacatgcatttgtaataattttttttttagttatacctgtaataattggaggatttgggaactgattagtacccttaatattaggagcaccagatatagcatttcctcgaataaataacataagtttttgactacttcccccatccttaactcttttacttacatcagctgcagtagaaagaggagcaggaacaggatgaactgtatatcctccactatctagaaatctagcccatataggaccttccgttgatttagctattttttcacttcatttagctgggatttcttccatcttaggagctattaattttattactactattattaatatacgttgagaaggtatacaaatagaacgtttacccttatttgtatgatctgtattaattactgcaattcttttattattatcacttccagttttagcaggagcaatcacaatacttctaactgatcgtaattttaatacaaccttttttgatcctagaggaggaggtataaaagtttatataggattgcgatgaggtataatattatttattgtatcagaaatttgttttttttttgcttttttttgagcatattttcatagaagattagcccctaatatagatattggagcatgttgacctcctattaatatttatcctctaaatccattccaaattcctttactaaatactgctattctactatcctctggggtatcagttacttgagctcatcattgtattataaaaagaaaattaaaattatctattcaatccataattattactattatactaggattttattttactgccctacaaataatagaatatattgaagcatctttttcaatctctgatagaatttatggttcaaccttttttgtagctactggattccatggtctccatgtaattattggttctacatttttatttatatgtttaattcgaatcacaataaaccatttttcttctactcaccattttggattt
    O19_Megaleledone_setebos               tgatcaggattattaggaacatcactaagactaataattcgaacagaactaggtcaaccaggatctttactaaatgatgatcaattatataatgtaattgttactgctcatgcattcgtaataattttttttttagtaatgcctgtaataattggaggatttggtaattgattggtaccactaatattaggagcaccagatatagcatttccccgaataaataatataagtttttgattactccctccctctttaactcttcttcttacatctgctgcagttgaaagtggagcaggaacaggatgaactgtatatcctccattatctagaaatttagcacatataggtccttcagttgatttagctatcttttctctacatttagctggagtatcttccattttaggagctattaattttatt---------------------------------------------------------------------------------------------------------------------------------------------------------------------------------------ataaaagtttatagaggattacgatgaggtataatactatttattgtatctgaaatttgttttttctttgcttttttttgagcatattttcatagaagattagctcctaacatagatattggggcatgttgacctccaattaatatctatcccctaaatccttttcaaattcctttacttaatactgctattttactatcttctggagtatcagttacctgagctcatcactgtattataaaaagaaaattaaatatatctattcaatctatatttattactattattttaggattttattttaccattttacaaataatagaatatattgaagcatctttttcaatttctgatagtatttatggttcaactttttttgtagctactggatttcatggtcttcatgttattattggttctacatttttacttatatgcctgattcgaattataataaatcatttttcttctatacatcattttggattt
    O11_Megaleledone_setebos               tgatcaggattattaggaacatcactaagactaataattcgaacagaactaggtcaaccaggatctttactaaatgatgatcaattatataatgtaattgttactgctcatgcattcgtaataattttttttttagtaatgcctgtaataattggaggatttggtaattgattggtaccactaatattaggagcaccagatatagcatttccccgaataaataatataagtttttgattactccctccctctttaactcttcttcttacatctgctgcagttgaaagtggagcaggaacaggatgaactgtatatcctccattatctagaaatttagcacatataggtccttcagttgatttagctatcttttctctacatttagctggagtatcttccattttaggagctattaattttattaccactattattaatatacgttgagaaggtatacaaatagaacgtttacctttatttgtttggtcggtatttattactgcaattcttttacttttatcattaccagttttagcaggagctattacaatacttttaacagatcgtaactttaacacaactttttttgatcctagtggaggaggaataaaagtttatagaggattacgatgaggtataatactatttattgtatctgaaatttgttttttctttgcttttttttgagcatattttcatagaagattagctcctaacatagatattggggcatgttgacctccaattaatatctatcccctaaatccttttcaaattcctttacttaatactgctattttactatcttctggagtatcagttacctgagctcatcactgtattataaaaagaaaattaaatatatctattcaatctatatttattactattattttaggattttattttaccattttacaaataatagaatatattgaagcatctttttcaatttctgatagtatttatggttcaactttttttgtagctactggatttcatggtcttcatgttattattggttctacatttttacttat-------------------------------------------------------
    O9_Megaleledone_setebos                tgatcaggattattaggaacatcactaagactaataattcgaacagaactaggtcaaccaggatctttactaaatgatgatcaattatataatgtaattgttactgctcatgcattcgtaataattttttttttagtaatgcctgtaataattggaggatttggtaattgattggtaccactaatattaggagcaccagatatagcatttccccgaataaataatataagtttttgattactccctccctctttaactcttcttcttacatctgctgcagttgaaagtggagcaggaacaggatgaactgtatatcctccattatctagaaatttagcacatataggtccttcagttgatttagctatcttttctctacatttagctggagtatcttccattttaggagctattaattttattaccactattattaatatacgttgagaaggtatacaaatagaacgtttacctttatttgtttggtcggtatttattactgcaattcttttacttttatcattaccagttt--------------------------------------------------------------------------ataaaagtttatagaggattacgatgaggtataatactatttattgtatctgaaatttgttttttctttgcttttttttgagcatattttcatagaagattagctcctaatatagatattggggcatgttgacctccaattaatatctatcccctaaatccttttcaaattcctttacttaatactgctattttactatcttctggagtatcagttacctgagctcatcactgtattataaaaagaaaattaaatatatctattcaatctatatttattactattattttaggattttattttaccattttacaaataatagaatatattgaagcatctttttcaatttctgatagtatttatggttcaactttttttgtagctactggatttcatggtcttcatgttattattggttctacatttttactta--------------------------------------------------------
    O37_Graneledone_yamana                 tgatcaggattattaggtacatcattaagactaataattcgaacagaactaggtcaaccaggatctttattaaatgatgatcaattatataatgtaattgttactgctcatgcatttgtaataattttttttttagtaatacctgtaataattggaggatttggtaattgattagtaccattaatattaggagcaccagatatagcctttcctcgaataaataatataagtttttgattacttcccccttctttaactcttctccttacatcagctgcagttgaaagtggagcaggaacaggatgaactgtatatccaccattatctagaaacctagcacatataggtccttcagttgatttagctatcttttcactacatttagcaggagtatcctccattttaggagctattaattttattaccactattattaatatacgctgagaaggaatacaaatagaacgtttacctttatttgtttgatcagtgtttattactgcaattcttttattattatcactaccagttttagcaggagctattacaatacttttaacagatcgtaattttaatacaactttttttgatcctagtggaggaggaataaaagtttatagaagattacgatgaggaataatattatttattgtatctgaaatttgttttttttttgcttttttttgagcatattttcatagaagattagctcctaatatagatattggagcatgttgacctcctattaatatttatcctctaaatccttttcaaattcctttacttaataccgctattttactatcttctggtgtatcagttacctgagctcatcactgtattataaaaagaaaattaaaaacatctattcaatctatatttattaccattattttaggattttattttaccattttacaaataatagaatatattgaagcatctttctcaatttctgatagcatttatggttcaactttttttgtagctactggatttcatggtcttcatgtaattattggttctacattcctacttatatgtttaattcgaattataataaatcatttttcttctatacatcattttggattt
    O30_Pareledone_turqueti                tgatcaggattattaggtacatcattaagactaataattcgaacagaattaggtcaaccaggatctttattaaatgatgatcaattatataatgtaattgttactgctcatgcatttgtaataattttttttttagtaatacctgtaataattgggggatttggtaattgattagtaccattaatattaggagcaccagatatagcattcccccgaataaataatataagtttttgattacttcctccctctttaactcttcttcttacatcagctgcagttgaaagtggagcaggaacaggatgaactgtatatcctccattatctagaaatttagcacatataggtccttcagttgatttagctattttttcactacatttagcaggagtatcctccattttaggagctattaatttcattactactattattaatatacgttgagaaggaatacaaatagaacgtttacctttatttgtttggtcggtatttattactgcaattcttttacttttatcacttccagttttagcaggagctattacaatacttttaacagatcgtaattttaatacaaccttttttgaccctagtggaggaggaataaaagtttataggggattacgatgaggtataatattatttattgtatcagaaatttgttttttttttgcttttttttgagcatattttcatagaagattagctcctaatatagatattggggcatgttgacctcctattaatatctaccctctaaaccccttccaaatccctttacttaatactgctattttactctcttccggagtttcagttacctgagctcaccattgtattataaaaagaaaattaaaaatatctattcaatctatatttattactattattttaggattttattttaccattttacaaataatagaatatattgaagcatctttttcaatttctgataaaatttatggttcaactttttttgtagctactggatttcatggtcttcatgtaattattggttccacatttctacttatatgtttaattcgaattataataaatcatttttcttctatacaccattttggattt
    O16_Pareledone_turqueti                tgatcaggattattaggtacatcattaagactaataattcgaacagaattaggtcaaccaggatctttattaaatgatgatcaattatataatgtaattgttactgctcatgcatttgtaataattttttttttagtaatacctgtaataattgggggatttggtaattgattagtaccattaatattaggagcaccagatatagcattcccccgaataaataatataagtttttgattacttcctccctctttaactcttcttcttacatcagctgcagttgaaagtggagcaggaacaggatgaactgtatatcctccattatctagaaatttagcacatataggtccttcagttgatttagctattttttcactacatttagcaggagtatcctccattttaggagctattaatttcattactactattattaatatacgttgagaaggaatacaaatagaacgtttacctttatttgtttggtcggtatttattactgcaattcttttacttttatcacttccagttttagcaggagctattacaatacttttaacagatcgtaattttaatacaaccttttttgaccctagtggaggaggaataaaagtttataggggattacgatgaggtataatattatttattgtatcagaaatttgttttttttttgcttttttttgagcatattttcatagaagattagctcctaatatagatattggggcatgttgacctcctattaatatctaccctctaaaccccttccaaatccctttacttaatactgctattttactctcttccggagtttcagttacctgagctcaccattgtattataaaaagaaaattaaaaatatctattcaatctatatttattactattattttaggattttattttaccattttacaaataatagaatatattgaagcatctttttcaatttctgataaaatttatggttcaactttttttgtagctactggatttcatggtcttcatgtaattattggttccacatttctacttatatgtttaattcgaattataataaatcatttttcttctatacaccattttggattt
    O20_Pareledone_turqueti                tgatcaggattattaggtacatcattaagactaataattcgaacagaattaggtcaaccaggatctttattaaatgatgatcaattatataatgtaattgttactgctcatgcatttgtaataattttttttttagtaatacctgtaataattgggggatttggtaattgattagtaccattaatattaggagcaccagatatagcattcccccgaataaataatataagtttttgattacttcctccctctttaactcttcttcttacatcagctgcagttgaaagtggagcaggaacaggatgaactgtatatcctccattatctagaaatttagcacatataggtccttcagttgatttagctattttttcattacatttagcaggagtatcctccattttaggagctattaatttcattactactattattaatatacgttgagaaggaatacaaatagaacgtttacctttatttgtttggtcggtatttattactgcaattcttttacttttatcacttccagttttagcaggagctattacaatacttttaacagatcgtaattttaatacaaccttttttgaccctagtggagggggaataaaagtttataggggattacgatgaggtataatattatttattgtatcagaaatttgttttttttttgcttttttttgagcatattttcatagaagattagctcctaatatagatattggggcatgttgacctcctattaatatctaccctctaaaccccttccaaatccctttacttaatactgctattttactctcttccggagtttcagttacctgagctcaccattgtattataaaaagaaaattaaaaatatctattcaatctatatttattactattattttaggattttattttaccattttacaaataatagaatatattgaagcatctttttcaatttctgataaaatttatggttcaactttttttgtagctactggatttcatggtcttcatgtaattattggttccacatttctacttatatgtttaattcgaattataataaatcatttttcttctatacaccattttggattt
    O67_Pareledone_panchroma               tgatcaggattattaggtacatcattaagactaataattcgaacagaactaggtcaaccaggatctttattaaatgatgatcaattatataatgtaattgttactgctcatgcatttgtaataatcttttttttggttatacctgtaataattggaggatttggtaattgactagtaccattaatattaggagcaccagatatagcattcccccgaataaataatataagtttttgattacttcctccttctttaactcttcttcttacatcagctgcagttgaaagaggagcaggaacaggatgaactgtatatcctccattatctagaaacttagcacatataggtccttcagttgatttagctattttttctctacatttagctggagtatcctccattttaggagctattaattttattactactattattaatatacgttgagaaggaatacaaatagaacgtttacctttatttgtttgatcagtatttattactgcaattcttttacttttatcacttccagttttagcaggagctattacaatacttttaacagatcgtaactttaatacaaccttttttgatcctagtggaggaggaataaaagtttatagaggattacgatgaggcataatattatttattgtatccgaaatttgttttttttttgcttttttttgagcatattttcatagaagattagctcctaatatagatattggggcatgttgacctcctattaatatttatcctctaaacccctttcaaatccctttacttaataccgctattttactctcttctggagtatcagttacctgagctcaccattgtattataaaaagaaaactaaaaatatctatccaatctatatttattactattattttaggattttattttactattttacaaataatagaatatattgaagcatctttttcaatttctgacagaatttatggttcaactttttttgtagctactggatttcatggtcttcatgtaattattggttctacatttctacttatatgtttaatccgaattataataaaccatttttcttctacacatcattttggattt
    O102_Pareledone_pryzdensis             tgatcaggattattaggtacatcattaagactaataattcgaacagaactaggtcaaccaggatcgttattaaatgatgatcaattatataatgtaattgttactgctcatgcatttgtaataattttttttttagttatacctgtaataattggaggatttggtaattgattggtacccttaatattaggagcaccagatatagcattcccccgaataaataatataagtttttgactacttcctccttctttaactcttcttcttacatcagctgcagttgaaagtggggcaggaacaggatgaactgtctaccctccattatctagaaacttagcacatataggtccttcagttgatttagctattttttcactacatttagcaggagtatcctccattttaggagctattaattttattactactattattaatatacgttgagaaggaatacaaatagaacgtttacctttatttgtttgatcagtatttattactgcaattcttttacttttatcacttccagttttagcaggagccattacaatacttttaacagatcgtaattttaatacaaccttttttgatcctagtggaggaggaataaaagtttatagaggattacgatgaggtataatattatttattgtatccgaaatttgtttcttttttgcttttttttgagcatattttcatagaagattagctcctaatatagatattggagcatgttgaccccctattaatatttatcctttaaacccctttcaaatccccttacttaatactgctattttactctcttctggagtatcagttacctgagctcatcattgtatcataaaaagaaaattaaaaatatctattcaatctatatttattactattactttaggattttactttaccattttacaaataatagaatatattgaagcatctttttcaatttctgatagaatttatggttcaactttttttgtagctactggattccatggtcttcatgtgattattggttctacatttctacttatatgtttaattcgaattataataaatcatttttcttctatacatcattttggattt
    O93_Pareledone_prydzensis              tgatcaggattattaggtacatcattaagactaataattcgaacagaactaggtcaaccaggatcgttattaaatgatgatcaattatataatgtaattgttactgctcatgcatttgtaataattttttttttagttatacctgtaataattggaggatttggtaattgattggtacccttaatattaggagcaccagatatagcattcccccgaataaataatataagtttttgactacttcctccttctttaactcttcttcttacatcagctgcagttgaaagtggggcaggaacaggatgaactgtctaccctccattatctagaaacttagcacatataggtccttcagttgatttagctattttttcactacatttagcaggagtatcctccattttaggagctattaattttattactactattattaatatacgttgagaaggaatacaaatagaacgtttacctttatttgtttgatcagtatttattactgcaattcttttacttttatcacttccagttttagcaggagccattacaatacttttaacagatcgtaattttaatacaaccttttttgatcctagtggaggaggaataaaagtttatagaggattacgatgaggtataatattatttattgtatccgaaatttgtttcttttttgcttttttttgagcatattttcatagaagattagctcctaatatagatattggagcatgttgaccccctattaatatttatcctttaaacccctttcaaatccccttacttaatactgctattttactctcttctggagtatcagttacctgagctcatcattgtatcataaaaagaaaattaaaaatatctattcaatctatatttattactattactttaggattttactttaccattttacaaataatagaatatattgaagcatctttttcaatttctgatagaatttatggttcaactttttttgtagctactggattccatggtcttcatgtgattattggttctacatttctacttatatgtttaattcgaattataataaatcatttttcttctatacatcattttggattt
    O68_Pareledone_aurata                  ----caggattattaggtacatcattaagactaataattcgaacagaactaggtcaaccaggatctttattaaatgatgatcagttatataatgtaattgttaccgctcatgcatttgtaataattttttttttagttatacctgtaataattggaggatttggtaattgattagtaccattaatattaggagcaccagatatagcattcccccgaataaataatataagtttttgattacttcctccttctttaactcttcttcttacatcagctgcagttgaaagaggagcaggaacaggatgaactgtataccctccattatctagaaacttagcacatataggtccttcagttgatttagctattttttcactacatttagcaggagtatcctccattttaggagctattaattttattactactattattaatatacgttgagaaggaatacaaatagaacgtttacctttatttgtttgatcagtatttattactgcaattcttttacttttatcacttccagttttagcaggagccattacaatacttttaacagatcgtaattttaatacaaccttttttgatcctagtggaggaggaataaaagtttatagaggattacgatgaggtataatattatttattgtatccgaaatttgtttcttttttgcttttttttgagcatattttcatagaagattagctcccaatatagatattggggcatgttgacctcctattaatatctatcctctaaacccttttcaaatccctttacttaatactgctattttactctcttctggagtatcagttacctgagctcaccattgtattataaaaagaaaattaaaaatatctatccaatctatatttattactattattttaggattttattttaccattttacaaataatagaatatattgaagcatctttttcaatttctgacagaatttatggttcaactttttttgtggctactggatttcatggtcttcatgtaattattggttctacgtttctacttatatgtttaattcgaattataataaatcatttttcttctatacaccattttggtttt
    O70_Pareledone_cornuta                 tgatcaggattattaggtacatcattaagactaataattcgaacagaactaggtcaaccaggatctttattaaatgatgatcaattatataatgtaattgttactgctcatgcatttgtaataattttttttttagttatacctgtaataattggaggatttggtaattgattagtaccattaatattaggagcaccagatatagcattcccccgaataaataatataagtttttgattacttcctccttctttaactcttcttcttacatcagctgcagttgaaagtggagcaggaacaggatgaactgtctaccctccattatctagaaacttagcacatataggtccttcagttgatttagctattttttcactacatttagcaggagtatcctccattttaggagccattaattttattactactattattaatatacgttgagaaggaatacaaatagaacgtttacctttatttgtctgatcagtatttattactgcaattcttttacttttatcacttccagttttagcaggagctattacaatacttttaacagaccgtaattttaatacaaccttttttgatcctagtggaggaggaataaaagtttatagaggattacgatgaggtataatattatttattgtatccgaaatttgtttcttttttgcttttttttgagcatattttcatagaagattagctcctaatatagatattggagcatgttgacctcctattaatatttatcctttaaacccttttcaaattcctttacttaatactgctattttactctcttctggagtatcagttacttgagctcaccattgtattataaaaagaaaattaaaaatatctattcaatctatatttattactattactttaggattttattttaccattttacaaataatagaatatattgaagcatctttttcaatttctgatagaatttatggttcaactttttttgtagctactggattccatggtcttcatgtaattattggttctacatttctacttatatgtttaattcgaattataataaatcatttttcttctatacatcattttggattt
    O69_Pareledone_cornuta                 ----caggattattaggtacatcattaagactaataattcgaacagaactaggtcaaccaggatctttattaaatgatgatcaattatataatgtaattgttactgctcatgcatttgtaataattttttttttagttatacctgtaataattggaggatttggtaattgattagtaccattaatattaggagcaccagatatagcattcccccgaataaataatataagtttttgattacttcctccttctttaactcttcttcttacatcagctgcagttgaaagtggagcaggaacaggatgaactgtctaccctccattatctagaaacttagcacatataggtccttcagttgatttagctattttttcactacatttagcaggagtatcctccattttaggagccattaattttattactactattattaatatacgttgagaaggaatacaaatagaacgtttacctttatttgtctgatcagtatttattactgcaattcttttacttttatcacttccagttttagcaggagctattacaatacttttaacagaccgtaattttaatacaaccttttttgatcctag----------ataaaagtttatagaggattacgatgaggtataatattatttattgtatccgaaatttgtttcttttttgcttttttttgagcatattttcatagaagattagctcctaatatagatattggagcatgttgacctcctattaatatttatcctttaaacccttttcaaattcctttacttaatactgctattttactctcttctggagtatcagttacttgagctcaccattgtattataaaaagaaaattaaaaatatctattcaatctatatttattactattactttaggattttattttaccattttacaaataatagaatatattgaagcatctttttcaatttctgatagaatttatggttcaactttttttgtagctactggattccatggtcttcatgtaattattggttctacatttctacttatatgtttaattcgaattataataaatcatttttcttctatacatcattttggattt
    O31_Pareledone_aequipapillae           tgatcaggattattaggtacatcattaagactaataattcgaacagaactaggtcaaccaggatctctattaaatgatgatcaattatataatgtaattgttaccgctcatgcatttgtaataattttttttttagttatacccgtaataattggaggatttggtaattgattagtaccattaatattaggagcaccagatatagcattcccccgaataaataacataagtttttgattacttcctccttctttaactcttcttcttacatcagctgcagttgaaagtggagcaggaacaggatgaactgtttatcctccattatctagaaacttagcacatataggtccttcagttgatttagctattttttcactacacttagcaggagtatcctccattttaggagctattaattttattactactattattaatatacgttgagaaggaatacaaatagaacgcttacctttatttgtttgatcagtatttattactgcaattcttttactttta---------------------------------------------------------------------------------------ataaaagtttatagaggattacgctgaggtataatattatttattgtatccgaaatttgtttcttttttgcttttttttgagcatattttcacagaagattagctcctaatatagatattggagcatgttgacctcctattaatatttatcctttaaacccctttcaaatccctttacttaataccgctattttactctcatctggagtatcagttacctgagctcaccattgtattataaaaaggaaattaaaaatatctattcaatctatatttattactattactttaggattttattttaccattttacaaataatagaatatattgaagcatctttttcaatttctgatagaatttatggttcaactttttttgtagctactggattccatggtcttcatgtaattattggttctacatttctacttatatgtttaattcgaattataatgaatcatttttcttctatacatcattttggattt
    O28_Pareledone_aequipapillae           tgatcaggattattaggtacatcattaagactaataattcgaacagaactaggtcaaccaggatctctattaaatgatgatcaattatataatgtaattgttaccgctcatgcatttgtaataattttttttttagttatacccgtaataattggaggatttggtaattgattagtaccattaatattaggagcaccagatatagcattcccccgaataaataacataagtttttgattacttcctccttctttaactcttcttcttacatcagctgcagttgaaagtggagcaggaacaggatgaactgtttatcctccattatctagaaacttagcacatataggtccttcagttgatttagctattttttcactacacttagcaggagtatcctccattttaggagctattaattttattactactattattaatatacgttgagaaggaatacaaatagaacgcttacctttatttgtttgatcagtatttattactgcaattcttttacttttatcacttccaattttagcaggagccattacaatacttttaacagatcgtaattttaatacaaccttttttgaccctagtggaggaggaataaaagtttatagaggattacgctgaggtataatattatttattgtatccgaaatttgtttcttttttgcttttttttgagcatattttcacagaagattagctcctaatatagatattggagcatgttgacctcctattaatatttatcctttaaacccctttcaaatccctttacttaataccgctattttactctcatctggagtatcagttacctgagctcaccattgtattataaaaaggaaattaaaaatatctattcaatctatatttattactattactttaggattttattttaccattttacaaataatagaatatattgaagcatctttttcaatttctgatagaatttatggttcaactttttttgtagctactggattccatggtcttcatgtaattattggttctacatttctacttatatgtttaattcgaattataatgaatcatttttcttctatacatcattttggattt
    O27_Pareledone_aequipapillae           tgatcaggattattaggtacatcattaagactaataattcgaacagaactaggtcaaccaggatctctattaaatgatgatcaattatataatgtaattgttaccgctcatgcatttgtaataattttttttttagttatacccgtaataattggaggatttggtaattgattagtaccattaatattaggagcaccagatatagcattcccccgaataaataacataagtttttgattacttcctccttctttaactcttcttcttacatcagctgcagttgaaagtggagcaggaacaggatgaactgtttatcctccattatctagaaacttagcacatataggtccttcagttgatttagctattttttcactacacttagcaggagtatcctccattttaggagctattaattttattactactattattaatatacgttgagaaggaatacaaatagaacgcttacctttatttgtttgatcagtatttattactgcaattcttttacttttatcacttccaattttagcaggagccattacaatacttttaacagatcgta--------------------------------------ataaaagtttatagaggattacgctgaggtataatattatttattgtatccgaaatttgtttcttttttgcttttttttgagcatattttcacagaagattagctcctaatatagatattggagcatgttgacctcctattaatatttatcctttaaacccctttcaaatccctttacttaataccgctattttactctcatctggagtatcagttacctgagctcaccattgtattataaaaaggaaattaaaaatatctattcaatctatatttattactattactttaggattttattttaccattttacaaataatagaatatattgaagcatctttttcaatttctgatagaatttatggttcaactttttttgtagctactggattccatggtcttcatgtaattattggttctacatttctacttatatgtttaattcgaattataatgaatcatttttcttctatacatcattttggattt
    O22_Pareledone_felix                   tgatcaggattattaggtacatcattaagactaataattcgaacagaactaggtcaaccaggatctttattaaatgatgatcaattatataatgtaattgttaccgctcatgcatttgtaataattttttttttagttatacccgtaataattggaggatttggtaattgactagtaccattaatattaggagcaccagatatagcattccctcgaataaataatataagcttttgattacttcctccttctttaactcttcttcttacatcagctgcagttgaaagaggagcaggaacaggatgaactgtctaccctccattatctagaaacttagcacatataggtccttcagttgatttagctattttttcactacacttagcaggagtatcctccattttaggagctattaatttcattactactattattaatatacgatgagaaggtatacaaatagaacgtttacctttatttgtttgatcagtatttattactgcaattcttttacttttatcacttcctattttagcaggagccattacaatacttttaacagatcgtaattttaatacaaccttttttgatcctagtggaggaggaataaaagtttataaaggattacgatgaggtataatattatttattgtatccgaaatttgtttcttttttgcttttttttgagcatattttcatagaagattagctcctaatatagatattggagcatgttgacctcctattaatatttatcctttaaacccttttcaaatccctttacttaatactgctattttactatcatctggagtatcagttacctgagctcaccattgtataataaaaagaaaattaaaaatatctattcaatctatatttattactattactttaggattttattttaccattttacaaataatagaatatattgaagcatctttttcaatttctgacagaatttatggttcaactttttttgtagctactggatttcatggtcttcatgtaattattggttctacattcctacttatatgtttaattcgaattataataaatcatttttcttctattcatcattttggattt
    O80_Pareledone_felix                   tgatcaggattattaggtacatcattaagactaataattcgaacagaactaggtcaaccaggatctttattaaatgatgatcaattatataatgtaattgttaccgctcatgcatttgtaataattttttttttagttatacccgtaataattggaggatttggtaattgactagtaccattaatattaggagcaccagatatagcattccctcgaataaataatataagcttttgattacttcctccttctttaactcttcttcttacatcagctgcagttgaaagaggagcaggaacaggatgaactgtctaccctccattatctagaaacttagcacatataggtccttcagttgatttagctattttttcactacacttagcaggagtatcctccattttaggagctattaatttcattactactattattaatatacgatgagaaggtatacaaatagaacgtttacctttatttgtttgatcagtatttattactgcaattcttttacttttatcacttcctattttagcaggagccattacaatacttttaacagatcgtaattttaatacaaccttttttgatcctagtggaggaggaataaaagtttataaaggattacgatgaggtataatattatttattgtatccgaaatttgtttcttttttgcttttttttgagcatattttcatagaagattagctcctaatatagatattggagcatgttgacctcctattaatatttatcctttaaacccttttcaaatccctttacttaatactgctattttactatcatctggagtatcagttacctgagctcaccattgtataataaaaagaaaattaaaaatatctattcaatctatatttattactattactttaggattttattttaccattttacaaataatagaatatattgaagcatctttttcaatttctgacagaatttatggttcaactttttttgtagctactggatttcatggtcttcatgtaattattggttctacattcctacttatatgtttaattcgaattataataaatcatttttcttctattcatcattttggattt
    O74_Pareledone_felix                   tgatcaggattattaggtacatcattaagactaataattcgaacagaactaggtcaaccaggatctttattaaatgatgatcaattatataatgtaattgttaccgctcatgcatttgtaataattttttttttagttatacccgtaataattggaggatttggtaattgactagtaccattaatattaggagcaccagatatagcattccctcgaataaataatataagcttttgattacttcctccttctttaactcttcttcttacatcagctgcagttgaaagaggagcaggaacaggatgaactgtctaccctccattatctagaaacttagcacatataggtccttcagttgatttagctattttttcactacacttagcaggagtatcctccattttaggagctattaatttcattactactattattaatatacgatgagaaggtatacaaatagaacgtttacctttatttgtttgatcagtatttattactgcaattcttttacttttatcacttcctattttagcaggagccattacaatacttttaacagatcgtaattttaatacaaccttttttgatcctagtggaggaggaataaaagtttataaaggattacgatgaggtataatattatttattgtatccgaaatttgtttcttttttgcttttttttgagcatattttcatagaagattagctcctaatatagatattggagcatgttgacctcctattaatatttatcctttaaacccttttcaaatccctttacttaatactgctattttactatcatctggagtatcagttacctgagctcaccattgtataataaaaagaaaattaaaaatatctattcaatctatatttattactattactttaggattttattttaccattttacaaataatagaatatattgaagcatctttttcaatttctgacagaatttatggttcaactttttttgtagctactggatttcatggtcttcatgtaattattggttctacattcctacttatatgtttaattcgaattataataaatcatttttcttctattcatcattttggattt
    O118_Pareledone_charcoti               tgatcaggattattaggtacatcattaagactaataattcgaacagaactaggtcaaccaggatctttattaaatgatgatcaattatataatgtaattgttaccgctcatgcatttgtaataattttttttttagttatacccgtaataattggaggatttggtaattgattagtaccattaatattaggagcaccagatatagcattcccccgaatgaataatataagcttttgattactgcctccttctttaactcttcttcttacatcagctgcagttgaaagtggagcaggaacaggatgaactgtctaccctccattatctagaaacttagcacatataggtccttcagttgatttagctattttttcactacacttagcaggagtatcctccattttaggagctattaattttattactactattattaatatacgttgagaaggtatacaaatagaacgtttacctttatttgtttgatcagtatttattactgcaattcttttacttttatcacttcctattttagcaggagccattacaatacttttaacagatcgtaattttaatacaaccttttttgatcctagtggaggaggaataaaagtttataaaggattacgatgaggtataatattatttattgtatccgaaatttgttttttttttgcttttttttgagcatattttcatagaagattagctcctaatatagatattggagcatgttgacctcctattaatatttatcctttaaacccatttcaaatccctttacttaatactgctattctactatcatctggagtatcagttacctgagctcaccattgtattataaaaagaaaattaaaaatatctattcaatctatatttattactattactttaggattttattttaccattttacaaataatagaatatattgaagcatctttttcgatttctgacagaatttatggttcaactttttttgtagctactggatttcatggtcttcatgtaattattggttctacattcctacttatatgtttaattcgaattataataaatcatttttcttctattcatcattttgggttt
    O158_Pareledone_charcoti               tgatcaggattattaggtacatcattaagactaataattcgaacagaactaggtcaaccaggatctttattaaatgatgatcaattatataatgtaattgttaccgctcatgcatttgtaataattttttttttagttatacccgtaataattggaggatttggtaattgattagtaccattaatattaggagcaccagatatagcattcccccgaatgaataatataagcttttgattactgcctccttctttaactcttcttcttacatcagctgcagttgaaagtggagcaggaacaggatgaactgtctaccctccattatctagaaacttagcacatataggtccttcagttgatttagctattttttcactacacttagcaggagtatcctccattttaggagctattaattttattactactattattaatatacgttgagaaggtatacaaatagaacgtttacctttatttgtttgatcagtatttattactgcaattcttttacttttatcacttcctattttagcaggagccattacaatacttttaacagatcgtaattttaatac----------------------------ataaaagtttataaaggattacgatgaggtataatattatttattgtatccgaaatttgttttttttttgcttttttttgagcatattttcatagaagattagctcctaatatagatattggagcatgttgacctcctattaatatttatcctttaaacccatttcaaatccctttacttaatactgctattctactatcatctggagtatcagttacctgagctcaccattgtattataaaaagaaaattaaaaatatctattcaatctatatttattactattactttaggattttattttaccattttacaaataatagaatatattgaagcatctttttcgatttctgacagaatttatggttcaactttttttgtagctactggatttcatggtcttcatgtaattattggttctacattcctacttatatgtttaattcgaattataataaatcatttttcttctattcatcattttgggttt
    O155_Pareledone_charcoti               tgatcaggattattaggtacatcattaagactaataattcgaacagaactaggtcaaccaggatctttattaaatgatgatcaattatataatgtaattgttaccgctcatgcatttgtaataattttttttttagttatacccgtaataattggaggatttggtaattgattagtaccattaatattaggagcaccagatatagcattcccccgaatgaataatataagcttttgattactgcctccttctttaactcttcttcttacatcagctgcagttgaaagtggagcaggaacaggatgaactgtctaccctccattatctagaaacttagcacatataggtccttcagttgatttagctattttttcactacacttagcaggagtatcctccattttaggagctattaattttattactactattattaatatacgttgagaaggtatacaaatagaacgtttacctttatttgtttgatcagtatttattactgcaattcttttacttttatcacttcctattttagcaggagccattacaatacttttaacagatcgtaattttaatacaaccttttttgatcctagtggaggaggaataaaagtttataaaggattacgatgaggtataatattatttattgtatccgaaatttgttttttttttgcttttttttgagcatattttcatagaagattagctcctaatatagatattggagcatgttgacctcctattaatatttatcctttaaacccatttcaaatccctttacttaatactgctattctactatcatctggagtatcagttacctgagctcaccattgtattataaaaagaaaattaaaaatatctattcaatctatatttattactattactttaggattttattttaccattttacaaataatagaatatattgaagcatctttttcgatttctgacagaatttatggttcaactttttttgtagctactggatttcatggtcttcatgtaattattggttctacattcctacttatatgtttaattcgaattataataaatcatttttcttctattcatcattttgggttt
    O82_Benthoctopus_sp.                   tgatcaggcttactaggaacatcattaagattaatgattcgaacagaactaggacaacctggatctatattaaatgatgatcaactttataatgttattgttactgcccatgcttttgtaatgattttttttttggttatacctgtaataattggaggatttggtaattgattagttcccttaatattaggagcaccagatatagcattcccacgaataaataatataagattttgattactcccaccatccttaacacttctcttaacttcagcagcagtagaaagaggtgcaggaacaggttgaactgtttatcccccattatcaagaaatttagcacatataggaccatctgtagatctagcaattttttctcttcacttagcaggtatttcctctattttaggagccattaattttattacaaccattattaatatacgatgagaaggaatacaaatagaacgtcttcccttatttgtatgatcagttttaattacagcaattttactccttctatctttaccagtattagcaggtgcaattactatactcctcactgatcgtaattttaatacaactttttttgatcctagaggaggaggaactaaagtttataatgggttacgatgaggaataatactatttattgtgtcagaaatttgttttttttttgcttttttttgagcttattttcatagaagattagctcctaatacagaaattggagcttgctgaccaccaatcaatatttatccattaaatccattccaaattccccttttaaatactgctattctcttatcttccggagtatctgtaacttgagcccatcattcattaataaaaaataaattgaatccagctattcattctataattattaccatcatattaggattttattttacatttctacaaataatagaatatattgaagcatcattttccatttcagatagtatttatggttcaactttttttgtagcaacaggatttcatggactacatgtaattattggctctacatttctttttatatctttaattcgaattattataaatcatttttcttctatacaccattttggattt
    Edof_Enteroctopus_dofleini             tgatcaggtttactaggtacatcattaagattaataattcgaacagaactaggacaacctggatctttactaaatgatgatcaactttataacgtcattgttactgcccacgcttttgtaataattttctttttagttatacccgtaataattggaggatttggaaactgattagtccctttaatattaggagctccagatatagcattcccacgaataaacaatataagattttgattacttcccccctctttaactctcctattaacttcagcagcagtagaaagaggagcaggaacaggttgaactgtataccctccattatctagaaatttagcccatataggtccttctgtagatctagcaattttttctcttcatttagcaggtatttcctctattttaggagctattaatttcatcacaactattattaatatacgatgagaagggatacaaatagaacgtcttccactatttgtatgatctgttctaattacagcagttcttcttctattatctttaccagtattagcaggtgccattactatacttcttactgatcgtaacttcaatacaactttttttgacccaagaggagggggaactaaagtttataatgggttacgatgaggtataatactatttattgtatcagaaatttgttttttctttgcctttttttgagcttactttcatagaagactagctcctaatacagatattggagcctgttgaccaccaattaatatttacccattaaatccatttcaaattcctcttttaaataccgctatcctcctatcttctggagtatctgtaacctgagctcaccactcactaataagaaataaattaaatccagctattcactctataactatcaccatcacattaggattttattttacatttttacaaataatagaatatattgaagcatcattttctatctcagatagaatttatggctcaactttttttgtagcaacaggatttcatggacttcatgtaattattggttctacatttctttttatatgtttaattcgaattattataaatcatttttcctctaca---------------
    O52_Benthoctopus_cf._longibrachus      tgatcaggcttattaggtacatcattaagattaataattcgaacagaactaggacaacctggatctttattaaacgatgatcaactttataacgtcattgttaccgcccatgcttttgtaataattttctttttagttatacccgtaataatcggaggatttggaaactgattagtccccttaatgttgggagcaccagatatagcattcccacgaataaataatataagattttgattacttcccccatctttaacccttctcttaacctcagcagcagtagaaagaggagcaggaacaggttgaactgtttatcctccattatcaagaaatttagcccacatgggaccatctgtagatctagcaattttttctcttcacttagcaggtatctcctccattttaggagccattaattttatcacaaccattatcaacatacgatgagaaggtatacaaatagaacgtcttcctttatttgtatgatcagttctaattacagcaatcctacttctattatctttaccagtattagcaggtgcaattactatacttctcactgaccgtaatttcaacacaactttttttgatccaagaggaggaggaactaaagtttataacggattacgatgaggtataatactatttattgtatcagaaatttgttttttctttgcctttttttgagcttattttcatagaagactagcccctaacacagatattggagcttgttgaccaccaatcaatatttatccgttaaacccattccaaatccctctcttaaatactgctattctcctatcctccggagtatctgtaacatgagctcatcattcactaataagaaataaattaaatccaaccattcactctataatcattaccatcacattaggattttattttacatttctacaaataatagaatatattgaagcatcattttctatctcagatagtatttatggctcaaccttttttgtagcaacaggatttcatggattacatgtaattattggttctatatttctttttatatctttaattcgaattatcataaatcatttttcttctactcaccactttggattt
    O39_Benthoctopus_cf._longibrachus      tgatcaggcttattaggtacatcattaagattaataattcgaacagaactaggacaacctggatctttattaaacgatgatcaactttataacgtcattgttaccgcccatgcttttgtaataattttctttttagttatacccgtaataatcggaggatttggaaactgattagtccccttaatgttgggagcaccagatatagcattcccacgaataaataatataagattttgattacttcccccatctttaacccttctcttaacctcagcagcagtagaaagaggagcaggaacaggttgaactgtttatcctccattatcaagaaatttagcccacatgggaccatctgtagatctagcaattttttctcttcacttagcaggtatctcctccattttaggagccattaattttatcacaaccattatcaacatacgatgagaaggtatacaaatagaacgtcttcctttatttgtatgatcagttctaattacagcaatcctacttctattatctttaccagtattagcaggtgcaattactatacttctcactgaccgtaatttcaacacaactttttttgatccaagaggaggaggaactaaagtttataacggattacgatgaggtataatactatttattgtatcagaaatttgttttttctttgcctttttttgagcttattttcatagaagactagcccctaacacagatattggagcttgttgaccaccaatcaatatttatccgttaaacccattccaaatccctctcttaaatactgctattctcctatcctccggagtatctgtaacatgagctcatcattcactaataagaaataaattaaatccaaccattcactctataatcattaccatcacattaggattttattttacatttctacaaataatagaatatattgaagcatcattttctatctcagatagtatttatggctcaaccttttttgtagcaacaggatttcatggattacatgtaattattggttctatatttctttttatatctttaattcgaattatcataaatcatttttcttctactcaccactttggattt
    O49_Benthoctopus_cf._rigbyae           tgatcaggcctactaggcacatcactaagattaataattcgaacagaactaggacaacctggatctttattaaatgatgatcaactttataacgtcattgttactgcccacgcttttgtaataattttcttcttggttatacccgtaataattggagggtttggaaactgattagttcccttaatattaggagcaccagatatagcattcccacgaataaataatataagattttgattacttcccccatctttaactcttctcttaacctcagcagcagtagaaagaggggcaggaacaggttgaactgtttatcccccattatctagaaatttagctcatataggaccatctgtagatctagcaattttctctcttcacttagcaggtatctcctctattttaggagccattaattttatcacaaccatcgtaaatatacgatgagaaggtatacaaatagaacgtcttcctttatttgtatgatcagttctaattacagcaatcctacttctattatctttaccagtattagcaggtgcaatcaccatacttctcactgaccgtaatttcaacacaactttttttgatccaagaggagggggaactaaagtttataatgggttacgatgaggtatgatactatttattgtatcagaaatctgttttttctttgcttttttttgagcttattttcatagtagattagctcctaatacagatattggagcttgctgaccaccaattaatatttatccattaaatccattccaaatccctcttttaaatactgctattcttctatcctccggagtatctgtaacttgagcccatcattcactaataagaaataaattaaacccagccattcactctataatcatcactatcatattaggattttattttacatttctacaaataatagaatatattgaagcatcattttctatctcagatagtatttatggttcaaccttttttgtagctacaggatttcatggattacatgtaattattggctctacatttctttttatatcattaattcgaattatcataaatcacttttcttccactcaccactttggattt
    O48_Benthoctopus_cf._rigbyae           tgatcaggcctactaggcacatcactaagattaataattcgaacagaactaggacaacctggatctttattaaatgatgatcaactttataacgtcattgttactgcccacgcttttgtaataattttcttcttggttatacccgtaataattggagggtttggaaactgattagttcccttaatattaggagcaccagatatagcattcccacgaataaataatataagattttgattacttcccccatctttaactcttctcttaacctcagcagcagtagaaagaggggcaggaacaggttgaactgtttatcccccattatctagaaatttagctcatataggaccatctgtagatctagcaattttctctcttcacttagcaggtatctcctctattttaggagccattaattttatcacaaccatcgtaaatatacgatgagaaggtatacaaatagaacgtcttcctttatttgtatgatcagttctaattacagcaatcctacttctattatctttaccagtattagcaggtgcaatcaccatacttctcactgaccgtaatttcaacacaactttttttgatccaagaggagggggaactaaagtttataatgggttacgatgaggtatgatactatttattgtatcagaaatctgttttttctttgcttttttttgagcttattttcatagtagattagctcctaatacagatattggagcttgctgaccaccaattaatatttatccattaaatccattccaaatccctcttttaaatactgctattcttctatcctccggagtatctgtaacttgagcccatcattcactaataagaaataaattaaacccagccattcactctataatcatcactatcatattaggattttattttacatttctacaaataatagaatatattgaagcatcattttctatctcagatagtatttatggttcaaccttttttgtagctacaggatttcatggattacatgtaattattggctctacatttctttttatatcattaattcgaattatcataaatcacttttcttccactcaccactttggattt
    O45_Benthoctopus_cf._rigbyae           tgatcaggcctactaggcacatcactaagattaataattcgaacagaactaggacaacctggatctttattaaatgatgatcaactttataacgtcattgttactgcccacgcttttgtaataattttcttcttggttatacccgtaataattggagggtttggaaactgattagttcccttaatattaggagcaccagatatagcattcccacgaataaataatataagattttgattacttcccccatctttaactcttctcttaacctcagcagcagtagaaagaggggcaggaacaggttgaactgtttatcccccattatctagaaatttagctcatataggaccatctgtagatctagcaattttctctcttcacttagcaggtatctcctctattttaggagccattaattttatcacaaccatcgtaaatatacgatgagaaggtatacaaatagaacgtcttcctttatttgtatgatcagttctaattacagcaatcctacttctattatctttaccagtattagcaggtgcaatcaccatacttctcactgaccgtaatttcaacacaactttttttgatccaagaggagggggaactaaagtttataatgggttacgatgaggtatgatactatttattgtatcagaaatctgttttttctttgcttttttttgagcttattttcatagtagattagctcctaatacagatattggagcttgctgaccaccaattaatatttatccattaaatccattccaaatccctcttttaaatactgctattcttctatcctccggagtatctgtaacttgagcccatcattcactaataagaaataaattaaacccagccattcactctataatcatcactatcatattaggattttattttacatttctacaaataatagaatatattgaagcatcattttctatctcagatagtatttatggttcaaccttttttgtagctacaggatttcatggattacatgtaattattggctctacatttctttttatatcattaattcgaattatcataaatcacttttcttccactcaccactttggattt
    O41_Benthoctopus_cf._rigbyae           tgatcaggcctactaggcacatcactaagattaataattcgaacagaactaggacaacctggatctttattaaatgatgatcaactttataacgtcattgttactgcccacgcttttgtaataattttcttcttggttatacccgtaataattggagggtttggaaactgattagttcccttaatattaggagcaccagatatagcattcccacgaataaataatataagattttgattacttcccccatctttaactcttctcttaacctcagcagcagtagaaagaggggcaggaacaggttgaactgtttatcccccattatctagaaatttagctcatataggaccatctgtagatctagcaattttctctcttcacttagcaggtatctcctctattttaggagccattaattttatcacaaccatcgtaaatatacgatgagaaggtatacaaatagaacgtcttcctttatttgtatgatcagttctaattacagcaatcctacttctattatctttaccagtattagcaggtgcaatcaccatacttctcactgaccgtaatttcaacacaactttttttgatccaagaggagggggaactaaagtttataatgggttacgatgaggtatgatactatttattgtatcagaaatctgttttttctttgcttttttttgagcttattttcatagtagattagctcctaatacagatattggagcttgctgaccaccaattaatatttatccattaaatccattccaaatccctcttttaaatactgctattcttctatcctccggagtatctgtaacttgagcccatcattcactaataagaaataaattaaacccagccattcactctataatcatcactatcatattaggattttattttacatttctacaaataatagaatatattgaagcatcattttctatctcagatagtatttatggttcaaccttttttgtagctacaggatttcatggattacatgtaattattggctctacatttctttttatatcattaattcgaattatcataaatcacttttcttccactcaccactttggattt
    O44_Benthoctopus_cf._rigbyae           -------------------------------------------------------aacctggatctttattaaatgatgatcaactttataacgtcattgttactgcccacgcttttgtaataattttcttcttggttatacccgtaataattggagggtttggaaactgattagttcccttaatattaggagcaccagatatagcattcccacgaataaataatataagattttgattacttcccccatctttaactcttctcttaacctcagcagcagtagaaagaggggcaggaacaggttgaactgtttatcccccattatctagaaatttagctcatataggaccatctgtagatctagcaattttctctcttcacttagcaggtatctcctctattttaggagccattaattttatcacaaccatcgtaaatatacgatgagaaggtatacaaatagaacgtcttcctttatttgtatgatcagttctaattacagcaatcctacttctattatctttaccagtattagcaggtgcaatcaccatacttctcactgaccgtaatttcaacacaactttttttgatcctagaggagggggaactaaagtttataatgggttacgatgaggtatgatactatttattgtatcagaaatctgttttttctttgcttttttttgagcttattttcatagtagattagctcctaatacagatattggagcttgctgaccaccaattaatatttatccattaaatccattccaaatccctcttttaaatactgctattcttctatcctccggagtatctgtaacttgagcccatcattcactaataagaaataaattaaacccagccattcactctataatcatcactatcatattaggattttattttacatttctacaaataatagaatatattgaagcatcattttctatctcagatagtatttatggttcaaccttttttgtagctacaggatttcatggattacatgtaattattggctctacatttctttttatatcattaattcgaattatcataaatcacttttcttccactcaccactttggattt
    O122_Macroctopus_maorum                tgatcaggtcttctaggaacttcattaagattaataattcgaactgaactaggacaaccaggatcattattaaatgatgaccaattatataatgtaattgtaactgcacatgcatttgtaataattttttttttagttatacccgtaataattggaggatttggaaattgattagtacctttaatattaggagccccagatatagcattccctcgaataaataatataagtttttgattattacctccttctttaactcttttattaacttcagcagccgttgaaagaggggcaggaacaggatgaactgtatatcctcctctatcaagaaatttagcccatacaggaccctctgtagatttagcaattttttctttacacttagcaggaatttcatctattttaggagctatcaatttcatcactactattattaatatacgatgagaaggaatgcaaatagaacgtctaccattatttgtttgatctgtatttattacagcaattcttctccttttatcattacctgtattagcaggagcaattactata------------------------------------------------------actaaagtctacaatggtcttcgttgaggaataatattatttattatatcagaaatctgttttttttttgcttttttttgagcatattttcatagaagtttagctcctaatacagatattggttcttgttgacctccaattaatatttttcccttaaatcctttccaaattccattattaaatacagcaattcttctaggttcaggagtatctgtaacttgagcacatcattctttaataaataaaaatctaaaatcatctacacactctataattattaccattattttaggtttttatttcactgttttacaaataatagaatatatagaaacatctttttctattgcagatagaatttatggttcaaccttttttgtagcaactggatttcatggtctacatgtaatcattggatcaacatttttattaatatgtttaattcgaattattataaatcatttttcttcatctcatcattttggattt
    O180_Callistoctopus_ornatus            tgatcaggtcttttaggtacttctttaagattaataattcgtactgaactaggccaaccaggctcactcctcaatgacgatcaactttacaacgtaattgtaactgcacatgcatttgtaataattttttttttagttatacccgtaataattggaggatttggaaattgattagtccctttaatattaggagccccagatatagcatttccccgaataaataatataagtttctgacttctacctccttccttaaccttattattaacttcagcagctgttgaaagaggagtaggaacaggttgaactgtttaccctcctctatcaagaaatcttgctcatacaggcccatctgtagatttagcaattttttcacttcatttagctggaatttcatccatcttaggagctattaattttattactacaattattaatatacgatgagaaggaatacaaatagaacgtcttcctttattcgtttgatctgtatttattacagcaattcttttacttttatccttacctgtcctcgccggagccattactatattactaactgaccgaaatttcaatactacattttttgacccaagaggaggagga---aaagtttataatggtttacgatgaggaataatactatttattatatcagaaatttgcttcttctttgctttcttctgagcatattttcatagaagattagctccaaacatagatattggctcctgctgaccccctattaatatttaccctctcaacccatttcaaattccactattaaatacagcaatccttcttggctcaggagtatcagtaacttgagctcaccattccttaataaataaaaaccttaaatcttcaacacactctataatcattactattattttaggattttatttcactattttacaaataatagaatatatagaaacatctttttctatttcagatagaatttatggatctactttttttgtagccactggattccacggactccacgtaattatcggatctacatttttattaatatgtttaattcgtattattataaatcatttttcctcctctcaccactttggattc
    O148_Callistoctopus_macropus           tgatcaggtcttttaggtacttctttaagattaataattcgtactgaattaggtcaaccaggctcactcctcaatgacgatcaactttacaacgtaattgtaactgcacatgcatttgtcataattttttttttagttatacctgtaataattggaggatttggaaattgattagtacctttaatactaggagccccagatatagcattcccccgaataaataatataagtttctgacttcttcctccttccttaaccttattactgacctcagcagccgttgaaagaggagtgggaacaggttgaactgtataccctcctctatcaagaaatctcgctcacacaggcccatctgtagatttagcaattttttcacttcatttagctggaatttcatccattttaggagctattaatttcattactacaattattaatatacgatgggaaggaatacaaatagaacgtcttcctttatttgtttgatctgtatttattacagcaattcttttacttttatctttacccgttctcgctggagccattactatattattaactgaccgaaatttcaatactacattttttgatcctagaggaggagga-----agtttataatggattacgatgaggaataatattatttattatatcagaaatttgtttcttctttgctttcttttgagcatatttccatagaagattagctccaaacatagatattggttcctgttgaccccctattaatattttccctcttaacccatttcaaattcccctattaaatacagcaattcttcttggctcaggagtatcagtaacttgagcccatcattccttaataaataaaaatcttaaatcttcaacacactctataatcatcaccattattttaggattttatttcaccattttacaaataatagaatatatagaaacatccttttctatttcagatagaatttatggatctaccttttttgtagctaccggatttcacggactccacgtaattattggatctacatttttattaatatgtctaattcgtattgttataaatcacttttcctcctcccaccactttggattc
    O124_Octopus_vulgaris                  tgatcaggacttttaggtacctccttaagtttaataattcgaacagaactaggacaaccaggatccctcctaaatgatgatcaattatataatgtaattgttacagctcacgcatttgttataatttttttccttgttataccagttataatcggaggatttggaaactgattagttcctttaatactaggagcaccagatatagcattcccacgaataaataatataagcttctgactcttacctccttctcttactcttctcctttcatctgcagcagttgaaagaggcgcaggtaccggatgaaccgtttacccgcctctttcaagaaatttagctcatataggaccttctgttgatctagccattttctcacttcacttagcaggtatttcatcaatccttggagccatcaactttattacaactattattaatatacgatgagaaggtatattaatagaacgacttccactatttgtatgatctgtatttattaccgcaattttactattactatcatta---------------------------------------------------------------------------------tctaaagtatataatggccttcgatgaggtataatactctttattatttcagaagtatgtttcttttttgctttcttttgagcctatttccatagtagtttagctcctaatatagatattggatcatgttgacctcctatttatatttttccccttaatcctttccaaattcccttattaaatacagcaatcttgttagcctccggtgtatccgtcacctgagcacaccattcactaataaataatgatttaaaatccgcaactcactctataattattactatttccttagggttttattttacaatcctccaaatattagagtatatagaagcatcattttctatttcagatagaatttatggttcaactttctttgtagcaacaggttttcacggcttacatgtaattattggatcaaccttccttctaatatgtttattacgaatcttaataaatcatttttcctcttcacaccattttggattc
    O123_Octopus_vulgaris                  tgatcaggacttttaggtacctccttaagtttaataattcgaacagaactaggacaaccaggatccctcctaaatgatgatcaattatataatgtaattgttacagctcacgcatttgttataatttttttccttgttataccagttataatcggaggatttggaaactgattagttcctttaatactaggagcaccagatatagcattcccacgaataaataatataagcttctgactcttacctccttctcttactcttctcctttcatctgcagcagttgaaagaggcgcaggtaccggatgaaccgtttacccgcctctttcaagaaatttagctcatataggaccttctgttgatctagccattttctcacttcacttagcaggtatttcatcaatccttggagccatcaactttattacaactattattaatatacgatgagaaggtatattaatagaacgacttccactatttgtatgatctgtatttattaccgcaattttactattactatcattaccagtactcgctggagcaattactatacttttaactgaccgaaattttaatactacattttttgatcctagtggaggagga---------------------------------------------------------------------------------------------------------------------------------------------------------------------------------------------------------------------------------------------------------------------------------------------------------------------------------------------------------------------------------------------------------------------------------------------------------------------------------------------------------
    O182_Octopus_tetricus                  tgatcaggacttttaggtacctccttaagtttaataattcgaacagaactaggacaaccaggatccctcctaaatgatgaccaactatataatgtaattgttacagctcacgcatttgttataattttctttcttgtcataccagttataattggaggatttggaaactgattggttcctttaatattaggagcaccagatatagcattcccacgaataaataatataagcttctgactcttacctccttctcttactcttctcctttcatctgcagcagttgaaagaggtgcaggtaccggatgaaccgtttacccacctctttcaagaaatttagctcatataggaccttctgttgatttagccattttctcacttcacttagcaggtatttcatcaattcttggagccatcaactttattacaactattattaatatacgatgagaaggaatattaatagaacgacttccactatttgtatgatctgtctttattaccgcaattttattattattatcattacc-------------------------------------------------------------------------------tccaaagtatataatggtcttcgatgaggtataatactttttattatttcagaagtatgtttcttttttgctttcttttgagcctatttccatagtagtttagctcctaatatagatattggatcatgttgacctcccatttacatttttcctcttaatcctttccaaattcccttactaaatacagcaatcttattagcctctggtgtatccgtcacctgagcacaccattcgctaataaataatgatttaaaatccgcaactcactctataattatcactatttccttaggattttattttacaatcctccaaatattagaatatatagaagcctcattttctatttcagatagaatttatggttcaaccttctttgtagcaacaggttttcacggtttacatgtaattattggatcaaccttccttctaatatgtttattacgaatcttaataaatcatttttcctcttcacaccattttggattc
    O154_Octopus_vulgaris                  tgatcaggacttttaggtacctccttaagtttaataattcgaacagaactaggacaaccaggatccctcctaaatgatgatcaactatataatgtaattgttacagctcacgcatttgttataattttttttcttgttataccagttataattggaggatttggaaactgattagttcctttaatactaggagcaccagatatagcattcccacgaataaataacataagcttctgactcttacctccttctctcactcttctcctttcatctgcagctgttgaaagaggtgcaggtaccggatgaaccgtttacccacctctttcaagaaatttagctcatataggaccctctgttgatctagcaattttctcacttcacttagcaggtatttcatcaattcttggagccatcaactttattacaactattattaatatacgatgagaaggtatattaatagaacgacttccactatttgtgtgatctgtttttattaccgcaattttactattattatcattaccagtactcgctggagcaattactatacttttaactgaccgaaattttaataccacattttttgatccaagtggaggaggatccaaagtatataatggccttcgatgaggtataatactttttattatttcagaagtatgtttcttttttgctttcttttgagcttattttcatagtagtttagctcctaatatagatattggatcatgttgacctcccatttacatttttccccttaatcctttccaaattcccttacttaatacagcaatcttattagcctctggtgtatccgtcacctgagcacaccattcactaataaataatgatttaaaatccgcaactcactctataattattactatttccttaggattttattttacaatccttcaaatattagaatatatagaagcatcattttctatttcagatagaatttacggttcaaccttctttgtagcaacaggttttcacggcttacatgtaattattggatcaactttccttctaatatgtttgttacgaatcttaataaatcatttttcctcttcacaccattttggattc
    O153_Octopus_vulgaris                  tgatcaggacttttaggtacctccttaagtttaataattcgaacagaactaggacaaccaggatccctcctaaatgatgatcaactatataatgtaattgttacagctcacgcatttgttataattttttttcttgttataccagttataattggaggatttggaaactgattagttcctttaatactaggagcaccagatatagcattcccacgaataaataacataagcttctgactcttacctccttctctcactcttctcctttcatctgcagctgttgaaagaggtgcaggtaccggatgaaccgtttacccacctctttcaagaaatttagctcatataggaccctctgttgatctagcaattttctcacttcacttagcaggtatttcatcaattcttggagccatcaactttattacaactattattaatatacgatgagaaggtatattaatagaacgacttccactatttgtgtgatctgtttttattaccgcaattttactattattatcattaccagtactcgctggagcaattactatacttttaactgaccgaaattttaataccacattttttgatccaagtggaggaggatccaaagtatataatggccttcgatgaggtataatactttttattatttcagaagtatgtttcttttttgctttcttttgagcttattttcatagtagtttagctcctaatatagatattggatcatgttgacctcccatttacatttttccccttaatcctttccaaattcccttacttaatacagcaatcttattagcctctggtgtatccgtcacctgagcacaccattcactaataaataatgatttaaaatccgcaactcactctataattattactatttccttaggattttattttacaatccttcaaatattagaatatatagaagcatcattttctatttcagatagaatttacggttcaaccttctttgtagcaacaggttttcacggcttacatgtaattattggatcaactttccttctaatatgtttgttacgaatcttaataaatcatttttcctcttcacaccattttggattc
    O181_Hapalochlaena_maculosa            tgatctggccttttaggtacctcattaagtttaataattcgaacagaattaggacaaccaggatccctacttaatgatgatcaattatataatgtaattgtaacagcccatgcctttgtaataattttttttcttgttatacccgtaataattggaggatttggaaactgattagtccctttaatattaggagcccctgatatagcattccctcgtataaataatataagtttttgactacttccaccgtccctcactttacttttatcatctgctgctgtagaaagtggtgctggtacaggatgaactgtttatcctcccctctctagaaatttagcccacataggcccatcagttgacttagcaattttctctttacatttagctggtatttcatcaatcctaggagctattaatttcattaccaccattattaatatacgatgagaaggaataataatagaacgactccctttatttgtatgatctgtatttattactgccattttattacttctctcactaccagtactcgctggtgctattactatactactaacagaccgaaattttaataccaccttttttgatccaagaggaggaggatctaaagtttataatggattacgatgaggaataatactatttattatttcagaagtttgttttttttttgcctttttttgagcatattttcatagaagtttagcacctaatatagatattggatcatgttgacctccaatatacatttttcctctaaaccctttccaaattcccctacttaatacagcaatcttattagcatctggagtatcagtaacatgagctcatcattctttaataaaaaataaaattaatcctgcaattcaatccataattattacaatctcactaggattttacttcactttattacaaataatagaatacatagaaacttctttttcaatttcagatagaatttatggatcaacattctttgtagcaacaggatttcatggccttcatgtaattattggatcaacattccttttaatatgtcttatacgaatcataataaatcacttttcttcatcacatcattttggattt
    O177_Hapalochlaena_lunulata            tgatctggtctcctaggtacctctttaagcttaataattcgaacagaattaggacaaccaggatccctacttaatgacgatcaattatataatgtaattgttacagcccatgcttttgtaataatcttttttcttgtaatacccgtaataattggaggatttggtaactgattagttcctttaatattaggagctcctgatatagcatttcctcgtataaacaatataagattttgactacttcccccatccctcactttattactttcatctgctgctgtagaaagaggtgcaggtacaggatgaactgtttacccacccctctcaagaaatttagcccatataggcccatctgttgacttagcaattttctctttacatctagcaggtatttcatccatcttaggagccattaattttattactactatcattaatatacgatgagaaggaatattaatagaacgactccctttatttgtatgatctgtatttattaccgcaattttattacttttttcattacctgtacttgctggtgctattactatattattaacagaccgaaattttaacaccaccttttttgacccaagaggtggaggatctaaagtttataatggattacgatgaggtataatattatttatcatttcagaagtatgcttcttttttgccttcttttgagcatattttcatagaagtctagcaccaaacatagatattggatcatgctgacccccaatctacatctttcctttaaatcctttccaaattcctcttcttaatacagcaattttattagcttctggagtatcagtaacatgagcccatcactctctaataagaaataagattaattctgcaatccaatctataactattacaatcttattaggattttactttactttattacaaataatagaatacatagaaacaactttttcaatttcagatagaatctatggatcaaccttttttgtagcaacaggatttcatggtcttcatgtaattattggatcaacatttcttcttatatgtcttatacgaattataataaatcatttctcttcatctcaccattttggattt
    O36_Graneledone_yamana                 ------------------------------------------------------------------------------------------------------------------------------------------------------------------------------------------------------------------------------------------------------------------------------------------------------------------------------------------------------------------------------------------------------------------------------------------------------------------------------------------------------------------------------------------------------------------------------------------------------------------------------ataaaagtttatagaagattacgatgaggaataatattatttattgtatctgaaatttgttttttttttgcttttttttgagcatattttcatagaagattagctcctaatatagatattggagcatgttgacctcctattaatatttatcctctaaatccttttcaaattcctttacttaataccgctattttactatcttctggtgtatcagttacctgagctcatcactgtattataaaaagaaaattaaaaatatctattcaatctatatttattaccattattttaggattttattttaccattttacaaataatagaatatattgaagcatctttctcaatttctgatagcatttatggttcaactttttttgtagctactggatttcatggtcttcatgtaattattggttctacattcctacttatatgtttaattcgaattataataaatcatttttcttctatacatcattttggattt
    O13_Pareledone_aurata                  ------------------------------------------------------------------------------------------------------------------------------------------------------------------------------------------------------------------------------------------------------------------------------------------------------------------------------------------------------------------------------------------------------------------------------------------------------------------------------------------------------------------------------------------------------------------------------------------------------------------------------ataaaagtttatagaggattacgatgaggtataatattatttattgtatccgaaatttgtttcttttttgcttttttttgagcatattttcatagaagattagctcccaatatagatattggggcatgttgacctcctattaatatctatcctctaaacccttttcaaatccctttacttaatactactattttactctcttctggagtatcagttacctgagctcaccattgtattataaaaagaaaattaaaaatatctatccaatctatatttattactattattttaggattttattttaccattttacaaataatagaatatattgaagcatctttttcaatttctgacagaatttatggttcaactttttttgtggctactggatttcatggtcttcatgtaattattggttctacgtttctacttatatgtttaattcgaattataataaatcatttttcttctatacaccattttggtttt
  ;
END;
