# Supplementary material for: Positive selection in octopus haemocyanin indicates functional links to temperature adaptation
Source: BMC Evol Biol. 2015 Jul 5;15:133. doi: 10.1186/s12862-015-0411-4 (PMC4491423; doi:10.1186/s12862-015-0411-4)
Supplement: Additional file 1: — Tree and alignment files of haemocyanin, COI and COIII sequences used in this study provided in nexus format. [file 12862_2015_411_MOESM1_ESM.zip › Oellermann_etal_Octopoda_COI-COIII_Conc_Tree_PANGEA.nex]

#NEXUS
begin taxa;
	dimensions ntax=61;
	taxlabels
	'Npom (modified)'
	O185
	O189
	O187
	O32
	O186
	O144
	O143
	O145
	O134
	O133
	O136
	O135
	O152
	O151
	O150
	O147
	O85
	O19
	O11
	O9
	O37
	O30
	O16
	O20
	O67
	O102
	O93
	O68
	O70
	O69
	O31
	O28
	O27
	O22
	O80
	O74
	O118
	O158
	O155
	O82
	Edof
	O52
	O39
	O49
	O48
	O45
	O41
	O44
	O122
	O180
	O148
	O124
	O123
	O182
	O154
	O153
	O181
	O177
	O36
	O13
;
end;
begin trees;
	tree consensus = [&U] ('Npom (modified)':0.941171,O185:0.713371,O186:0.165903,((O82:0.087564,((O52:7.0E-4,O39:7.05E-4):0.039292,(O49:7.68E-4,O48:7.9E-4,O45:7.09E-4,O41:7.32E-4,O44:0.001786):0.043889):0.013853):0.037705,Edof:0.054218):0.140425,(((O152:0.001141,O151:0.001635):0.003181,O150:0.002386):0.003563,O147:0.001253):0.172466,(O85:0.073162,(((((((O19:0.001126,O11:9.02E-4):0.002081,O9:0.001481…
end;
