# Supplementary material for: Positive selection in octopus haemocyanin indicates functional links to temperature adaptation
Source: BMC Evol Biol. 2015 Jul 5;15:133. doi: 10.1186/s12862-015-0411-4 (PMC4491423; doi:10.1186/s12862-015-0411-4)
Supplement: Additional file 1: — Tree and alignment files of haemocyanin, COI and COIII sequences used in this study provided in nexus format. [file 12862_2015_411_MOESM1_ESM.zip › Oellermann_etal_Octopoda_Haemocyanin_FU_f-g_Align-Tree_PANGEA.nex]

#NEXUS
[R-package APE, Fri Nov 28 11:51:30 2014]
BEGIN TAXA;
	DIMENSIONS NTAX = 113;
	TAXLABELS
		O180_2_Callistoctopus_ornatus
		O180_3_Callistoctopus_ornatus
		O148_1_Callistoctopus_macropus
		O148_6_Callistoctopus_macropus
		O122_1_Macroctopus_maorum
		O122_5_Macroctopus_maorum
		O122_6_Macroctopus_maorum
		O122_2_Macroctopus_maorum
		O153_3_3_Octopus_vulgaris
		O154_2_Octopus_vulgaris
		O123_1_Octopus_vulgaris
		O153_3_1_Octopus_vulgaris
		O153_3_4_Octopus_vulgaris
		O153_3_2_Octopus_vulgaris
		O153_3_6_Octopus_vulgaris
		O189_1_Octopus_membranaceus
		O189_2_Octopus_membranaceus
		O189_3_Octopus_membranaceus
		O187_4_Amphioctopus_aegina
		O187_5_Amphioctopus_aegina
		O187_2_Amphioctopus_aegina
		O187_1_Amphioctopus_aegina
		O187_3_Amphioctopus_aegina
		O177_3_Hapalochlaena_lunulata
		O181_Hapalochlaena_maculosa
		O181_1_Hapalochlaena_maculosa
		O177_1_Hapalochlaena_lunulata
		O177_2_Hapalochlaena_lunulata
		EDOF_ISO2_Enteroctopus_dofleini
		O82_2_Benthoctopus_sp.
		EDOF_ISO1_Enteroctopus_dofleini
		O82_Benthoctopus_sp.
		O39_5_Benthoctopus_cf._longibrachus
		O39_2_Benthoctopus_cf._longibrachus
		O52_6_Benthoctopus_cf._longibrachus
		O39_4_Benthoctopus_cf._longibrachus
		O52_5_Benthoctopus_cf._longibrachus
		O52_4_Benthoctopus_cf._longibrachus
		O49_3_Benthoctopus_cf._rigbyae
		O41_3_Benthoctopus_cf._rigbyae
		O48_5_Benthoctopus_cf._rigbyae
		O143_2_Bathypolypus_arcticus
		O143_3_Bathypolypus_arcticus
		O145_1_Bathypolypus_pugniger
		O133_1_Bathypolypus_pugniger
		O134_1_Bathypolypus_pugniger
		O186_3_Eledone_cirrhosa
		O186_4_Eledone_cirrhosa
		O186_1_Eledone_cirrhosa
		O186_2_Eledone_cirrhosa
		O147_2_Eledone_moschata
		O150_Eledone_moschata
		O152_5_Eledone_moschata
		O151_3_Eledone_moschata
		O147_3_Eledone_moschata
		O147_4_Eledone_moschata
		O85_3_Adelieledone_polymorpha
		O85_2_Adelieledone_polymorpha
		O85_5_Adelieledone_polymorpha
		O85_1_Adelieledone_polymorpha
		O85_4_Adelieledone_polymorpha
		O37_6_Graneledone_yamana
		O37_3_Graneledone_yamana
		O36_4_Graneledone_yamana
		O36_2_Graneledone_yamana
		O36_3_Graneledone_yamana
		O36_5_Graneledone_yamana
		O37_4_Graneledone_yamana
		O9_4_2_Megaeledone_setebos
		O11_9_1_Megaeledone_setebos
		O9_3_4_Megaeledone_setebos
		O9_3_6_Megaeledone_setebos
		O9_3_3_Megaeledone_setebos
		O9_4_4_Megaeledone_setebos
		O9_4_6_Megaeledone_setebos
		O9_3_2_Megaeledone_setebos
		O9_3_1_Megaeledone_setebos
		O9_3_5_Megaeledone_setebos
		O27_2_Pareledone_aequipillae
		O93_1_Pareledone_prydzensis
		O20_2_Pareledone_turqueti
		O16_5_Pareledone_turqueti
		O13_5_Pareledone_aurata
		O28_2_Pareledone_aequipillae
		O30_2_Pareledone_turqueti
		O13_3_Pareledone_aurata
		O68_2_Pareledone_aurata
		O70_5_Pareledone_cornuta
		O67_Pareledone_panchroma
		O67_4_Pareledone_panchroma
		O155_4_Pareledone_charcoti
		O158_2_Pareledone_charcoti
		O158_4_Pareledone_charcoti
		O102_3_Pareledone_prydzensis
		O74_1_Pareledone_felix
		O27_4_Pareledone_aequipillae
		O155_2_Pareledone_charcoti
		O31_4_Pareledone_aequipillae
		O102_Pareledone_prydzensis
		O93_Pareledone_prydzensis
		O93_2_Pareledone_prydzensis
		O93_6_Pareledone_prydzensis
		PCH_ISO1_Pareledone_charcoti
		O155_Pareledone_charcoti
		O158_3_Pareledone_charcoti
		O80_4_Pareledone_felix
		O80_2_Pareledone_felix
		O22_3_Pareledone_felix
		O69_Pareledone_cornuta
		O16_3_Pareledone_turqueti
		O30_Pareledone_turqueti
		O16_2_Pareledone_turqueti
		O30_1_Pareledone_turqueti
	;
END;
BEGIN DATA;
DIMENSIONS NTAX=113 NCHAR=858;
FORMAT DATATYPE=DNA MISSING=? GAP=- INTERLEAVE=NO;
MATRIX
O153_3_2_Octopus_vulgaris ctccaggaacacagaaaattaccttatgataaagcttactgtgccctagagcaactgtcattcccgatgaagccgttttcttgggaaaccaacccgaatctacatacacgagctgcagcaacaccacagcatctatttaactaccataaacttggttataaatatgataatcttgacttccatggaatggatattgatcagttggagaagactattcataaacgccagagcacagacagagtttttgcttcattcttactttttggcatcaaaacttcagctgatgtccatttgaaactctgcaaagacacaacttgtgaagacgctggtgtggtctttgtacttggtggcgacaatgaaatgccatggcatt…
O153_3_6_Octopus_vulgaris ctccaggaacacagaaaattaccttatgataaagcttactgtgccctagagcaactgtcattcccgatgaagccgttttcttgggaaaccaacccgaatctacatacacgagctgcagcaacaccacagcatctatttaactaccataaacttggttataaatatgataatcttgacttccatggaatggatattgatcagttggagaagactattcataaacgccagagcacagacagagtttttgcttcattcttactttttggcatcaaaacttcagctgatgtccatttgaaactctgcaaagacacaacttgtgaagacgctggtgtggtctttgtacttggtggcgacaatgaaatgccatggcatt…
O123_1_Octopus_vulgaris ctccaggaacacagaaaattaccttatgataaagcttactgtgccctagagcaactgtcattcccgatgaagccgttttcttgggaaaccaacccgaatctacatacacgagctgcagcaacaccacagcatctatttaactaccataaacttggttataaatatgataatcttgacttccatggaatggatattgatcaattggagaagactattcataaacaccagaacacagacagagtttttgcttcattcttactttttggcatcaaaacttcagctgatgtccatttgaaactctgcaacgacacaacttgtgaagacgctggtgtggtctttgtacttggtggcgacaatgaaatgccatggcatttt…
O153_3_4_Octopus_vulgaris ctccaggaacacagaaaattaccttatgataaagcttactgtgccctagagcaactgtcattcccgatgaagccgttttcttgggaaaccaacccgaatctacatacacgagctgcagcaacaccacagcatctatttaactaccataaacttggttataaatatgataatcttgacttccatggaatggatattgatcagttggagaagactattcataaacgccagagcacagacagagtttttgcttcattcttactttttggcatcaaaacttcagctgatgtccatttgaaactctgcaaagacacaacttgtgaagacgctggtgtggtctttgtacttggtggcgacaatgaaatgccatggcatt…
O153_3_1_Octopus_vulgaris ctccaggaacacagaaaattaccttatgataaagcttactgtgccctagagcaactgtcattcccgatgaagccgttttcttgggaaaccaacccgaatctacatacacgagctgcggcaacaccacagcatctatttaactaccataaacttggttataaatatgataatcttgacttccatggaatggatattgatcaattggagaagactattcataaacaccagaacacagacagagtttttgcttcattcttactttttggcatcaaaacttcagctgatgtccatttgaaactctgcaacgacacaacttgtgaagacgctggtgtggtctttgtacttggtggcgacaatgaaatgccatggcatt…
O153_3_3_Octopus_vulgaris ctccaggaacacagaaaattaccttatgataaagcttactgtgccctagagcaactgtcattcccgatgaagccgttttcttgggaaaccaacccgaatctacatacacgagctgcagcaacaccacagcatctatttaactaccataaacttggttataaatatgataatcttgacttccatggaatggatattgatcaattggaggagactattcataaacgccagaacacagacagagtttttgcttcattcttactttttggcatcaaaacttcagctgatgtccatttgaaactctgcaaagacacaacttgtgaagacgctggtgtggtctttgtacttggtggcgacaatgaaatgccatggcatt…
O154_2_Octopus_vulgaris ctccaggaacacagaaaattaccttatgataaagcttactgtgccctagagcaactgtcattcccgatgaagccgttttcttgggaaaccaacccgaatctacatacacgagctgcagcaacaccacagcatctatttaactaccataaacttggttataaatatgataatcttgacttccatggaatggatattgatcaattggagaagactattcataaacgccagaacacagacagagtttttgcttcattcttactttttggcatcaaaacttcagctgatgtccatttgaaactctgcaaagacacaacttgtgaagacgctggtgtggtctttgtacttggtggcgacaatgaaatgccatggcatttt…
O177_3_Hapalochlaena_lunulata ttccaggaacacagaaaattgccttttgataaggcttattgcgccctggagcaactgtcattcccgatgaagccgtttgcttgggaaactaacccgaacctacacacacgagcagcagcaacaccacaacatctatttaactaccagaaactcggttataaatacgataatctcgaattccatggaatggatgttgatcaattggagaagactattcataaacgccaaaacacagacagagtttttgcttcattcttactatttggtatcaaaacttcagctgacgtccatttgaaactctgcaaggacaaaacttgtgaagacgccggtgtggtctttgtacttggtggcgaaaatgaaatgccatgg…
O181_Hapalochlaena_maculosa ttccaggaacacagaaaattgccttttgataaagcttattgcgccctggagcaactgtcattcccgatgaagccgtttgcctgggaaactaacccgaacctacacacacgagcagcagcaacaccacaacatctatttaactaccagaaactcggctataaatacgataatctcgaattccatggaatggatattgatcaattggagaagactattcataaacgccaaaacacagacagagtttttgcttcattcttactatttggtatcaaaacttcagctgacgtccatttgaaactctgcaaggacaaaacttgtgaagacgctggtgtggtctttgtacttggtggcgaaaatgaaatgccatggca…
O181_1_Hapalochlaena_maculosa ttccaggaacacagaaaattgccttttgataaagcttattgcgccctggagcaactgtcattcccgatgaagccgtttgcttgggaaactaacccgaacctacacacacgagcagcagcaacaccacaacatctatttaactaccagaaactcggttataaatacgataatctcgaattccatggaatggatgttgatcaattggagaagactattcataaacgccaaaacacagacagagtttttgcttcattcttactatttggtatcaaaacttcagctgacgtccatttgaaactctgcaaggacaaaacttgtgaagacgctggtgtggtctttgtacttggtggcgaaaatgaaatgccatgg…
O177_1_Hapalochlaena_lunulata ttccaggaacacagaaaattgccttttgataaagcttattgcgccctggagcaactgtcattcccgatggagccgtttgtttgggaaactaacccgaacctacacacacgagcagcagcaacaccacagcatctatttaactaccagaaactcggttatagatacgataatctcgaattccatggaatggatattgatcaattggagaagactattcataaacgccaaaacacagacagagtttttgcttcattcttactatttggtatcaaaacttcagctgacgtccatttgaaactctgcaaggacaaaacttgtgaagacgctggtgtggtctttgtacttggtggcgaaaatgaaatgccatgg…
O177_2_Hapalochlaena_lunulata ttccaggaacacagaaaattgccttttgataaagcttattgcgccctggagcaactgtcattcccgatgaagccgtttgcttgggaaactaacccgaacctacacacacgagcagcagcaacaccacaacatctatttaactaccagaaactcggttataaatacgataatctcgaattccatggaatggatattgatcaattggagaagactattcataaacgccaaaacacagacagagtttttgcttcattcttactatttggtaccaaaacttcagctgacgtccatttgaaactctgcagggacaaaacttgtgaagacgctggtgtggtctttgtacttggtggcgaaaatgaaatgccatgg…
O189_1_Octopus_membranaceus ctccaagaacacagaaaattgccttatgataaagcttattgtgcccttgagcaactgtcattcccgatgaagccgtttgcttgggaatctaacccgaacctacacacacgagctgcagcaacaccaaaacatctatttaactaccagaaactcggttataaatacgataatctcgaattccatggaatggatgttgatcaattggagaagactattcataaacgccaaaacacagacagagtttttgcttcatccttactgtttggtatcaaaacttcagctgacgtccatttgaaactctgcaaggacacaatttgtgaagacgctggtgtggtctttgtacttggtggcgaaaatgaaatgccatggca…
O189_2_Octopus_membranaceus ctccaagaacacagaaaattgccttatgataaagcttattgtgcccttgagcaactgtcattcccgatgaagccgtttgcttgggaatctaacccgaacctacacacacgagctgcagcaacaccaaaacatctatttaactaccagaaactcggttataaatacgataatctcgaattccatggaatggatgttgatcaattggagaagactattcataaacgccaaaacacagacagagtttttgcttcattcttactgtttggtatcaaaacttcagctgacgtccatttgaaactctgcaaggacacaatttgtgaagacgctggtgtggtctttgtacttggtggcgaaaatgaaatgccatggca…
O189_3_Octopus_membranaceus ctccaagaacacagaaaattgccttatgataaagcttattgtgcccttgagcaactgtcattcccgatgaagccgtttgcttgggaatctaacccgaacttacacacacgagctgcagcaacaccaaaacatctatttaactaccagaaactcggttataaatacgataatctcgaattccatggaatggatgttgatcaattggagaagactattcataaacgccaaaacacagacagagtttttgcttcattcttactgtttggtatcaaaacttcagctgacgtccatttgaaactctgcaaggacacaatttgtgaagacgctggtgtggtctttgtacttggtggcgaaaatgaaatgccatggca…
O187_2_Amphioctopus_aegina ctccaggaacacagaaaattgccctatgataaagcttattgtgcccttgagcaactgtcattcccgatgaagccgtttgcttgggaatctaatccgaacctacacacacgagctgcagcaacaccacaacatctatttaactaccagaaactcggttataaatacgataatcttgatttccatggaatggatattgatcaattggagaagactattcataaacgccaaaacacagacagagtttttgcttcattcttactgtttggtatcaaaacttcagctgatgtccatttgaaactctgcaaggacacaacttgtgaagacgctggtgtggtctttgtacttggtggcgaaaatgaaatgccatggcat…
O187_1_Amphioctopus_aegina ctccaggaacacagaaaattgccctatgataaagcttattgtgcccttgagcaactgtcattcccgatgaagccgtttgcttgggaatctaacccgaacctacacacacgagctgcagcaacaccacaacatctatttaactaccagaaactcggttataaatacgataatcttgattcccatggaatggatattgatcaattggagaagactattcataaacgccaaaacacagacagagtttttgcttcattcttactgtttggtatcaaaacttcagctgacgtccatttgaaactctgcaaggacacaacttgtgaagacgctggtgtggtctttgtacttggtggcgaaaatgaaatgccatggcat…
O187_3_Amphioctopus_aegina ctccaggaacacagaaaactgccctatgataaagcttattgtgcccttgagcaactgtcattcccgatgaagccgtttgcttgggaaactaacccgaacctacacacacgagctgcagcaacaccacaacatctatttaactaccagaaactcggttataaatacgataatcttgatttccatggaatggatattgatcaattggagaagactattcataaacgccaaaacacagacagagtttttgcttcattcttactgtttggtatcaaaacttcagctgatgtccatttgaaactctgcaaggacacaacttgtgaagacgctggtgtggtctttgtacttggtggcgaaaatgaaatgccatggcat…
O187_4_Amphioctopus_aegina ctccaggaacacagaaaattgccttatgataaagcttattgtgcccttgagcaactgtcattcccgatgaagccgtttgcttgggaatctaatccgaacctacacacacgagctgcagcaacaccacaacatctatttaactaccagaaactcggttataaatacgataatcttgatttccatggaatggatattgatcaattggagaagactattcataaacgccaaaacacagacagagtttttgcttcattcttactgtttggtatcaaaacttcagctgatgtccatttgaaactctgcaaggacacaacttgtgaagacgctggtgtggtctttgtacttggtggcgaaaatgaaacgccatggcat…
O187_5_Amphioctopus_aegina ctccaggaacacagaaaattgccttatgataaagcttattgtgcccttgagcaactgtcattcccgatgaagccgtttgcttgggaaactaacccgaacctacacacacgagctgcagcaacaccacaacatctatttaactaccagaaactcggttataaatacgataatcttgatttccatggaatggatattgatcaattggagaagactattcatgaacgccaaaacacagacagagtttttgcttcattcttactgtttggtatcaaaacttcagctgatgtccatttgaaactctgcaaggacacaacttgtgaagacgctggtgtggtctttgtacttggtggcgaaaatgaaatgccatggcat…
O122_6_Macroctopus_maorum ctccaggaaaaaagaaagttacccttcgataaagcctactgcgccctagaccaactgtcattcccgatgaagccttttgcttgggaaactaacccgaatatacatacacgtgctgctgcaacgccacaacatctatttaactaccaaaaacttggttacaaatatgacaccctcgaattccatggaatggatattgatcaattggaaaaggctatccataaacaccagaacatagatagagtgtttgcttcattcttactctttggtatcaaaacttcagctgatgtccatttgaaactctgtaaagatgaaacttgtgaaaatgctggcgtggtctttgtacttggcggtgacaatgaaatgccatggcatt…
O122_1_Macroctopus_maorum ctccaggaacacagaaaattacctttcgataaagcttactgtgccctagagcaactgtcattcccgatgaagccttttgcttgggaaactaacccgaatatacgtacacgtgctgctgcaacgccacaacatctatttaactaccaaaaacttggttacaaatatgacaccctcgaattccatggaatggatattgatcaattggaaaaggctatccataaacaccagaacatagatagagtgtttgcttcattcttactctttggtatcaaaacttcagctgatgtccatttgaaactctgtaaagatgaaacttgtgaaaatgctggcgtggtctttgtacttggcggtgacaatgaaatgccatggcatt…
O122_5_Macroctopus_maorum ctccaggaacacagaaaattacctttcgataaagcttactgtgccctagagcaactgtcattcccgatgaagccttttgcttgggaaactaacccgaatatacatacacgtgctgctgcaacgccacaacatctatttaactaccaaaaacttggttacaaatatgacaccctcgaattccatggaatggatattgatcaattggaaaaggctatccataaacaccagaacatagatagagtgtttgcttcattcttactctttggtatcaaaacttcagctgatgtccatttgaaactctgtaaagatgaaacttgtgaaaatgctggcgtggtctttgtacttggcggtgacaatgaaatgccatggcatt…
O122_2_Macroctopus_maorum ctccaggaacacagaaaattacctttcgataaagcttactgtgccctagaccaactgtcattcccgatgaagccttttgctttggaaactaacccgaatatacatacacgtgctgctgcaacgccacaacatctatttaactaccaaaaacttggttacaaatatgacaccctcgaattccatggaatggatattgatcaattggaaaaggctatccataaacaccagaacatagatagagtgtttgcttcattcttactctttggtatcaaaacttcagctgatgtccatttgaaactctgtaaagatgaaacttgtgaaaatgctggcgtggtctttgtacttggcggtgacaatgaaatgccatggcatt…
O180_2_Callistoctopus_ornatus ctccaggaacacagaaaattacctttcgataaggcttactgtgccctagagcaactgtcattcccgatgaagccttttgtttgggaatctaacccgaatgcacatacacgtgctgcagcaacaccacaacatctatttaactatcaaaaacttggctaccaatatgacaacctcgaattccatggaatggatattgatcaattggaaaggactatccataaacaccagaacgtagatagagtgtttgcttcattcttactttttggtatcaaaacttcagctgatgtccatttgaaactctgcaaagataacacttgtgaaaatgccggcgtagtctttgtacttggcggtgacaatgaaatgccatgg…
O180_3_Callistoctopus_ornatus ctccaggaacacagaaaattacctttcgataaggcttactgtgccctagagcaactgtcattcccgatgaagccttttgtttgggaatctaacccgaatgcacatacacgtgctgcagcaacaccacaacatctatttaactatcaaaaacttggctaccaatatgacaacctcgaattccatggaatggatattgatcaattggaaaggactatccataaacaccagaacgtagatagagtgtttgcttcattcttactttttggtatcaaaacttcagctgatgtccatttgaaactctgcaaagataacacttgtgaaaatgccggcgtagtctttgtacttggcggtgacaatgaaatgccatgg…
O148_1_Callistoctopus_macropus ctccaggaacacagaaaattaccttgcgataaagcttactgtgccctagagcaactgtcattcccgatgaaaccttttgcttgggaaactaacccgaatgtacatacacgtgctgcagcaacgccacaacatctatttaactatcaaaaacttggctaccaatatgacaacctcgaattccatggaatggatattgatcaattggaaaagactatccataaacaccagaacgtagatagagtgtttgcttcattcttattctttggtatcaaaacttcagctgatgtccatttgaaactctgtaaagacgaaacttgtgaaaatgccggcgtagtctttgtacttggcggtgacaatgaaatgccatg…
O148_6_Callistoctopus_macropus ctccaggaacacagaaaattacctttcgataaagcttactgtgccctagagcaactgtcattcccgatgaaaccttttgcttgggaaactaacccgaatgtacatacacgtgctgcagcaacgccacaacatctatttaactatcaaaaacttggctaccaatatgacaacctcgaattccatggaatggatattgatcaattggaaaagactatccataaacaccagaacgtagatagagtgtttgcttcattcttattctttggtatcaaaacttcagctgatgtccatttgaaactctgtaaagacgaaacttgtgaaaatgccggcgtagtctttgtacttggcggtgacaatgaaatgccatg…
O147_2_Eledone_moschata cttcaggaacacagaaaattaccatatgataaggcttactgtgctctagatcaattgccattccccatgaagcctttcgtttgggaaaccaatccaaatctacatacaagagctgcatcaacacccaaacatctatttaactaccacaaactcggttatgaatatgataacctcgaatttcatggaatgagtgtagatcaacttgaaaaatctattcataaacaccagaatgtagacagagtttttgcttctttcttactctttggtataaaaacctcagctgatgtccatttgaaactctgcaaagacaaagcttgtgaacatgctggtatagtattcgtacttgggggtgagaatgaaatgccatggcacttc…
O150_Eledone_moschata cttcaggaacacagaaaattaccatatgataaggcttactgtgctctagatcaattgtcattccccatgaagcctttcgtttgggaaaccaatccaaatctacatacaagagctgcatcaacacccaaacatctatttaactaccacaaactcggttatgaatatgataacctcgaatttcatggaatgagtgtagatcaacttgaaaaatctattcataaacaccagaatgtagacagagtttttgcttctttcttactctttggtataaaaacctcagctgatgtccatttgaaactctgcaaagacaaagcttgtgaacatgctggtatagtattcgtacttgggggtgagaatgaaatgccatggcacttcga…
O152_5_Eledone_moschata cttcaggaacacagaaaattaccatatgataaggcttactgtgctctagatcaattgtcattccccatgaagcctttcgtttgggaaaccaatccaaatctacatacaagagctgcatcaacacccaaacatctatttaactaccataaactcggttatgattatgataacctcgaatttcatggaatgagtgtagatcaacttgaaaaatctattcataaacaccagaatgtagacagagtttttgcttctttcttactctttggtataaaaacctcagctgatgtccatttgaaactctgcaaagacaaagcttgtgaacatgctggtatagtattcgtacttgggggtgagaatgaaatgccatggcacttc…
O147_3_Eledone_moschata cttcaggaacacagaaaattaccatatgataaggcttactgtgctctagatcaattgtcattccccatgaagcctttcgtttgggaaaccaatccaaatctacatacaagagctgcatcaacacccaaacatctatttaactaccataaactcggttatgattatgataacctcgaatttcatggaatgagtgtagatcaacttgaaaaatctattcataaacaccagaatgtagacagggtttttgcttctttcttactctttggtataaaaacctcagctgatgtccatttgaaactctgcaaagacaaagcttgtgaacatgctggtatagtattcgtacttgggggtgagaatgaaatgccatggcacttc…
O151_3_Eledone_moschata cttcaggaacacagaaaattaccatatgataaggcttactgtgctctagatcaattgtcattccccatgaagcctttcgtttgggaaaccaatccaaatctacatacaagagctgcatcaacacccaaacatctatttaactaccataaactcggttatgattatgataacctcgaatttcatggaatgagtgtagatcaacttgaaaaatctattcataaacaccagaatgtagacagagtttttgcttctttcttactctttggtataaaaacctcagctgatgtccatttgaaactctgcaaagacagagcttgtgaacatgctggtatagtattcgtacttgggggtgagaatgaaatgccatggcacttc…
O147_4_Eledone_moschata cttcaggaacacagaaaattaccatatgataaggcttactgtgctctagatcaattgtcattccccatgaagcctttcgtttgggaaaccaatccaaatctacatacaagagctgcatcaacacccaaacatctatttaactaccataaactcggttatgattatgataacctcgaatttcatggaatgagtgtagatcaacttgaaaaatctattcataaacaccagaatgtagacagagtttttgcttctttcttactctttggtataaaaacctcagctgatgtccatttgaaactctgcaaagacaaagcttgtgaacatgctggtatagtattcgtacttgggggtgagaatgaaatgccatggcacttc…
O186_1_Eledone_cirrhosa cttcaggaacacagaaaattaccatatgataaggcttactgtgctctggatcagttgtcattccccatgaagcctttcatttgggaatccaatccaaatctacatacaagagctgcatcaacaccacaacatctatttaactaccacaaactcggttatgattatgataatctcgaattccatggaatgaatgtagatcaactggaaaaggctatccataaacaccagaacgtagacagagtttttgcttccttcttactctttggtatcaaaacctcagctgatgtccatttgaaactctgcaaagacaaaatttgtgaacatgctggtgtagtatttgtacttggtggtgaaaatgaaacgccatggcatttc…
O186_2_Eledone_cirrhosa cttcaggaacacagaaaattaccatatgataaggcttactgtgctctggatcagttgtcattccccatgaagcctttcatttgggaatccaatccaaatctacatacaagagctgcatcaacaccacaacatctatttaactaccacaaactcggttatgactatgataatctcgaattccatggaatgaatatagatcaactggaaaaggctatccataaacaccagaacgtagacagagtttttgcttccttcttactctttggtatcaaaacctcagctgatgtccatttgaaactctgcaaagacaaaatttgtgaacatgctggtgtagtatttgtacttggtggtgaaaatgaaatgccatggcatttc…
O186_3_Eledone_cirrhosa cttcaggaacacagaaaattaccatatgataaggcttactgtgctctagatcagttatcattccccatgaagcctttcatttgggaatccaatccaaatctacatacaagagctgcatcaacaccacaacatctatttaactaccacaaactcggttatgattatgataatctcgaattccatggaatgagtatagatcaactggaaaaggctatccataaacaccagaacgtagacagagtttttgcttccttcttactctttggtatcaaaacctcagctgatgtccatttgaaactctgcaaagacaaagtttgtgaacatgctggtgtagtatttgtacttggtggtgaaaatgaaatgccatggcatttc…
O186_4_Eledone_cirrhosa cttcaggaacacagaaaattaccatatgataaggcttactgtgctctggatcagttgtcattccccatgaagcctttcatttgggaatccaatccaaatctacatacaagagctgcatcaacaccacaacatctatttaactaccacaaactcggttatgattatgataatctcgaattccatggaatgaatatagatcaactggaaaaggctatccataaacaccagaacgtagacagagtttttgcttccttcttactctttggtatcaaaacctcagctgatgtccatttgaaactctgcaaagacaaagtttgtgaacatgctggtgtagtatttgtacttggtggtgaaaatgaaatgccatggcatttc…
EDOF_ISO1_Enteroctopus_dofleini ctccaggaacacagacatttgccgtttgataaggcttactgtgccctggaacaactgtcattcccaatgaagcctttcgtttgggagtccaacccaaatctacatacacgagctgcatcaacaccacaacatctatttgactacaataaactcggttacaaatatgatgacctcgaattccatggaatgaatatagatcaattggaaaatgctattcataaaacgcagaacaaagacagagtttttgcttccttcttactctttggtattaaaacctcagctgatgtccatttgaaactttgcaaagatgaaacttgtgaagatgctggtgtagtctttgtacttggtggtgacaatgaaatgccat…
O82_Benthoctopus_sp. ctccaggaacacagacatttgccgtttgataaggcttactgtgccctggaacaactgtcattcccaatgaagcctttcgtttgggagtccaacccaaatctacatacacgagctgcatcaacaccacaacatctatttgactacaataaactcggttacaaatatgacaacctcgaattccatggaatgaatatagatcaattggaaaatgctattcataaaacgcagaacaaagacagagtttttgcttccttcttactctttggtatcaaaacctcagctgatgtccatttgaaactttgcaaagatgaaacttgtgaagatgctggtgtagtctttgtactaggtggtgacaatgaaatgccatggcatttcgat…
O39_5_Benthoctopus_cf._longibrachus ttccaggaacacagacatttgccgtttgataaggcttactgtgccctggaacaactgtcattcccaatgaagcctttcgtttgggagtccaacccaaatctacatacacgagctgcatcaacaccacaacatctatttgactacaataaactcggttacaaatatgacaacctcgaattccatggaatgaatatagatcaattggaaaatgctattcataaaacgcagaacaaagacagagtttttgcttccttcttactctttggtatcaaaacctcagctgatgtccatttgaaactttgcaaagacgaaacttgtgaagatgctggtgtagtctttgtacttggtggtgagaatgaaatg…
O39_2_Benthoctopus_cf._longibrachus ctccaggaacacagacatttgccgtttgataaggcttactgtgccctggaacaactgtcattcccaatgaagcctttcgtttgggagtccaacccaaatctacatacacgagctgcatcaacaccacaacatctatttgactacaataaactcggttacaaatatgacaacctcgaattccatggaatgaatatagatcaattggaaaatgctattcataaaacgcagaacaaagacagagtttttgcttccttcttactctttggtatcaaaacctcagctgatgtccatttgaaactttgcaaagatgaaacttgtgaagatgctggtgtagtctttgtacttggtggtgagaatgaaatg…
O52_6_Benthoctopus_cf._longibrachus ctccaggaacacagacatttgccgtttgataaggcttactgtgccctggaacaactgccattcccaatgaagcctttcgtttgggagtccaacccaaatctacatacacgagctgcatcaacaccacaacatctatttgactacaataaactcggttacaaatatgacaacctcgaattccatggaatgaatatagatcaattggaaaatgctattcataaaacgcagaacaaagacagagtttttgcttccttcttactctttggtatcaaaacctcagctgatgtccatttgaaactttgcaaagatgaaacttgtgaagatgctggtgtagtctttgtacttggtggtgtgaatgaaatg…
O39_4_Benthoctopus_cf._longibrachus ctccaggaacacagacatttgccgtttgataaggcttactgtgccctggaacaactgtcattcccaatgaagcctttcgtttgggagtccaatccaaatctacatacacgagctgcatcaacaccacaacatctatttgactacaataaactcggttacaaatatgacaacctcgaattccatggaatgaatatagatcaattggaaaatgctattcaaaaacagcagaacaaagacagagtttttgcttccttcttactctttggtatcaaaacctcagctgatgtccatttgaaactttgcaaagatgaaacttgtgaagatgctggtgtagtctttgtacttggtggtgacaatgaaatg…
O52_5_Benthoctopus_cf._longibrachus ctccaggaacacagacatttgccgtttgataaggcttactgtgccctggaacaactgtcattcccaatgaagcctttcgtttgggagtccaatccaaatctacatacacgagctgcatcaacaccacaacatctatttgactacaataaactcggttacaaatatgacaacctcgaattccatggaatgaatatagatcaattggaaaatgctattcaaaaacagcagaacaaagacagagtttttgcttccttcttactctttggtatcaaaacctcagctgatgtccatttgaaactttgcaaagatgaaacttgtgaagatgctggtgtagtctttgtacttggtggtgacaatgaaatg…
O52_4_Benthoctopus_cf._longibrachus ctccaggaacacagacatttgccgtttgatagggcttactgtgccctggaacaactgtcattcccaatgaagcctttcgtttgggagtccaatccaaatctacatacacgagctgcatcaacaccacaacatctatttgactacaataaactcggttacaaatatgacaacctcgaattccatggaatgaatatagatcaattggaaaatgctattcaaaaacagcagaacaaagacagagtttttgcttccttcttactctttggtatcaaaacctcagctgatgtccatttgaaactttgcaaagatgaaacttgtgaagatgctggtgtagtctttgtacttggtggtgacaatgaaatg…
O49_3_Benthoctopus_cf._rigbyae ctccaggaacacagacatttgccgtttgataaggcttactgtgccctggaacaactgtcattcccaatgaagcctttcgtttgggagtccaacccaaatctacatacacgaactgcatcaacaccacaacatctatttgactacaataaactcggttacaaatatgacaacctcgaattccatggaatgaatatagatcaattggaaaatgctattcataaaacgcagaacaaagacagagtttttgcttccttcttactctttggtatcaaaacctcagctgatgtccatttgaaactttgcaaagatgaaacttgtgaagatgctggtgtagtctttgtacttggtggtgacaatgaaatgccatg…
O41_3_Benthoctopus_cf._rigbyae ctccaggaacacagacatttgccgtttgataaggcttattgtgccctggaacaactgtcattcccaatgaagcctttcgtttgggagtccaacccaaatctacatacacgagctgcatcaacaccacaacatctatttgactacaataaactcggttacaaatatgacaacctcgaattccatggaatgaatatagatcaattggaaaatgctattcataaacagcagaacaaagacagagtgtttgcttccttcttactctttggtatcaaaacctcagctgatgtccatttgaaactttgcaaagatgaaacttgtgaagatgctggtgtagtctttgtacttggtggtgacaatgaaatgccatg…
O48_5_Benthoctopus_cf._rigbyae ctccaggaacacagacatttgccgtttgataaggcttattgtgccctggaacaactgtcattcccaatgaagcctttcgtttgggagtccaacccaaatctacatacacgagctgcatcaacaccacaacatctatttgactacaataaactcggttacaaatatgacaacctcgaattccatggaatgaatatagatcaattggaaaatgctattcataaacagcagaacaaagacagagtgtttgcttccttcttactctttggtatcaaaacctcagctgatgtccatttgaaactttgcaaagatgaaacttgtgaagatgctggtgtagtctttgtacttggtggtgacaatgaaatgccatg…
EDOF_ISO2_Enteroctopus_dofleini ctccaggaacacagacatttaccgtttgataaggcttactgtgccctggaacaactgtcattcccaatgaagcctttcgtttgggagtccaacccaaatctacatacacgagctgcatcaacaccacaacatctatttgacgacaataaactgggttacaaatatgacaacctcgaattccatggaatgaatatagatcaattggaaaatgctattcataaacagcagaacaaagacagagtttttgcttccttcttactctttggtatcaaaacctcagctgatgtccatttgaaactttgcaaagatgaaacttgtgaagatgctggtgtagtctttatacttggtggtgacaatgaaatgccat…
O82_2_Benthoctopus_sp. ctccaggaacacagacatttgccgtttgataaggcttactgtgcccttgaacaactgtcattcccaatgaagcctttcgtttgggagtccaacccaaatctacatacacgagctgcatcaacaccacaacatctatttgactacaataaactcggttacaaatatgacaacctcgaattccatggaatgaatatagatcaattggaaaatgctattcataaacagcagaacaaagacagagtttttgcttccttcttactctttggtatcaaaacctcagctgatgtccatttgaaactttgcaaagatgaaacttgtgaagatgctggtgtagtctttgtacttggtggtgacaatgaaatgccatggcatttcg…
O143_3_Bathypolypus_arcticus ctccaggaacacagaaaattaccgtttgataaggcttactgtgccctagagcaactatctttcccgatgaagcctttcgcttgggactccaatccgaatctacatacacgggctgcatcaacaccacaacatctatttgactaccgtaaactcggataccaatatgataacctcgaattccatggaatgaatatagatcaattggaaaaggctattcataaacaccaaaacgcagacagagtgtttgctcccttcttactctttggtatcaaaacctcagctgatgtccatttgaaactctgcaaagaaggaacttgtgaacatgctggtgtagtctttgtacttggtggtgacaatgaaatgccatggc…
O143_2_Bathypolypus_arcticus ctccaggaacacagaaaattaccgtttgataaggcttactgtgccctagagcaactatcattcccgatgaagcctttcgcttgggactccaacccgaatctacatacacgagctgcatcaacaccacaacatctatttgactaccgtaaactcggataccaatatgataacctcggattccatggaatgaatatagatcaattggaaaaggctattcataaacaccaaaacgcagacagggtgtttgcttccttcttactctttggtatcaaaacctcagctgatgtccatttgaaactctgcaaagaaggaacttgtgaacatgctggtgtagtctttgtacttggtggtgacaatgaaatgccatggc…
O145_1_Bathypolypus_pugniger ctccaggaacacagaaaattaccgtttgataaggcttactgtgccctagagcaactatctttcccgatgaagcctttcgcttgggactccaacccgaatctacatacacgagctgcatcaacaccacaacatctatttgactaccgtaaactcggataccaatatgataacctcgaattccatggaatgaatatagatcaattggaaaaggctattcataaacaccaaaacgcagacagagtgtttgcttccttcttactctttggtatcaaaacctcagctgatgtccatttgaaactctgcaaagaaggaacttgtgaacatgctggtgtagtccttgtacttggtggtgataatgaaatgccatggc…
O133_1_Bathypolypus_pugniger ctccaggaacacagaaaattaccgtttgataaggcttactgtgccctagagcaactatctttcccgatgaagcctttcgcttgggactccaacccgaatctacatacacgagctgcatcaacaccacaacatctatttgactaccgtaaactcggataccaatatgataacctcgaattccatggtatgaatatagatcaattagaaaaggctattcataaacaccaaaacgcagacagagtgtttgcttccttcttactctttggtatcaaaacctcagctgatgtccatttgaaactctgcaaagaaggaacttgtgaacatgctggtgtagtctttgtacttggtggtgacaatgaaatgccatggc…
O134_1_Bathypolypus_pugniger ctccaggaacacagaaaattaccgtttgataaggcttactgtgccctagagcaactatctttcccgatgaagcctttcgcttgggactccaacccgaatctacatacacgagctgcatcaacaccacaacatctatttgactaccgtaaactcggataccaatatgataacctcgaattccatggtatgaatatagatcaattagaaaaggctattcataaacaccaaaacgcagacagagtgtttgcttccttcttactctttggtatcaaaacctcagctgatgtccatttgaaactctgcaaagaaggaacttgtgaacatgctggtgtagtctttgtacttggtggtgacaatgaaatgccatggc…
O9_4_2_Megaeledone_setebos ctccaggaacacagaaaattaccgtttgataaggcttactgtgccctagatcaattgtcattcccgatgaagcctttcatttgggactccaacccgaatctacatacacgagctgcatcaacaccacaacatctatctgactaccataagctcggttacaaatatgataacctcgaattccatggaatgaatatagaccaattggaaaaggctatccataaacaccagaacgtagacagagtttttgcttcctttttactctttggtatcaaaacctcagctgatgtccatttgaaactgtgcaaagacaaaacttgtgaacatgctggagtagtctttctaattgggtgtgataatgaaatgccatggcat…
O11_9_1_Megaeledone_setebos ctccaggaacacagaaaattaccgtttgataaggcttactgtgccctagatcaattgtcattcccgatgaagcctttcatttgggactccaacccgaatctacatacacgagctgcatcaacaccacaacatctatctgactaccataaactcggttacaaatatgataacctcgaattccatggaatgaatatagaccaattggaaaaggctatccataaacaccagaacgtagacagagtttttgcttcctttttactctttggtatcaaaacctcagctgatgtccatttgaaactgtgcaaagacaaaacttgtgaacatgctggagtagtctttctaattgggtgtgataatgaaatgccatggca…
O9_3_4_Megaeledone_setebos ctccaggaacacagaaaattaccgtttgataaggcttactgtgccctagatcaattgtcattcccgatgaagcctttcatttgggactccaacccgagtctacatacacgagctgcatcaacaccacaacatctatctgactaccataaactcggttacaaatatgataacctcgaattccatggaatgaatatagaccaattggaaaaggctatccataaacaccagaacgtagacagagtttttgcttcctttttactctttggtatcaaaacctcagctgatgtccatttgaaactgtgcaaagacaaaacttgtgaacatgctggagtagtctttctaattgggtgtgataatgaaatgccatggcat…
O9_3_6_Megaeledone_setebos ctccaggaacacagaaaattaccgtttgataaggcttactgtgccctagatcaattgtcattcccgatgaagcctttcatttgggactccaacccgaatctacatacacgagctgcatcaacaccacaacatctatctgactaccataaactcggttacaaatatgataacctcgaattccatggaatgaatatagaccaattggaaaaggctatccataaacaccagaacgtagacagagtttttgcttcctttttactctttggtatcaaaacctcagctgatgtccatttgaaactgtgcaaagacaaaacttgtgaacatgctggagtagtctttctaattgggtgtgataatgaaatgccatggcat…
O9_3_2_Megaeledone_setebos ctccaggaacacagaaaattaccgtttgataaggcttactgtgccctagatcaattgtcattcccgatgaagcctttcatttgggactccaacccgaatgtacatacacgagctgcatcaacaccacaacatctatttgactaccataaactcggttgcaaatatgataacctcgaattccatggaatgaatatagaccaattggaaaaggctatccataaacaccagaacgtagacagagtttttgcttcctttttactctttggtatcaaaacctccgctgatgtccatttgaaactttgtaaagacaaaacttgtgaacatgctggagtagtctttgtacttggtggtgacaatgaaatgccatggcat…
O85_1_Adelieledone_polymorpha ctccaggaacacagaagattaccgtttgataaggcttactgtgctctagatcaattgtcattcccgatgaagcctttcatttgggactccaacccgaatctacatacacgagctgcatcaacaccacaacatctatttgactaccataaactcggttacaaatatgataacctcgaattccatggaatgaatatagatcaattggaaaaggctatccataaacaccagaacgtagatagagattttgcttcctttttactctttggtatcaaaacctcagctgatgtccatttgaaactgtgcaaagacaaaacttgtgaacatgctggggtagtctttgtacttggtggtgacaatgaaatgccatgg…
O85_4_Adelieledone_polymorpha ctccaggaacacagaagattaccgtttgataaggcttactgtgctctagatcaattgtcattcccgatgaagcctttcatttgggactccaacccgaatctacatacacgagctgcatcaacaccacaacatctatttgactaccataaactcggttacaaatatgataacctcgaattccatggaatgaatatagatcaattggaaaaggctatccataaacaccagaacgtagatagagattttgcttcctttttactctttggtatcaaaacctcagctgatgtccatttgaaactgtgcaaagacaaaacttgtgaacatgctggggtagtctttgtacttggtggtgacaatgaaatgccatgg…
O85_3_Adelieledone_polymorpha ctccaggaacacagaaaattaccgtttgataaggcttactgtgccctagatcaattgtcattcccgatgaagcctttcatttgggactccaacccgaatctacatacacgagctgcatcaacaccacaacatctatttgactaccataaactcggttacaaatatgataacctcgaattccatggaatgaatatagatcaattggaaaaggctatccataaacaccagaacgtagacagagtttttgcttcctttttactctttggtatcaaaacctcagctgatgtccatttgaaactgtgcaaagacaaaacttgtgaacatgctggggtagtctttgtacttggtggtgacaatgaaatgccatgg…
O85_2_Adelieledone_polymorpha ctccaggaacacagaaaattaccgtttgataaggcttactgtgccctagatcaattgtcattcccgatgaagcctttcatttgggactccaacccgaatctacatacacgagctgcatcaacaccacaacatctatttgactaccataaactcggttacaaatatgataacctcgaattccatggaatgaatatagatcaattggaaaaggctatccataaacaccagaacgtagacagagtttttgcttcctttttactctttggtatcaaaacctcagctgatgtccatttgaaactgtgcaaagacaaaacttgtgaacatgctggggtagtctttgtacttggtggtgacagtgaaatgccatgg…
O85_5_Adelieledone_polymorpha ctccaggaacacagaaaattaccgtttgataaggcttactgtgccctagatcaattgtcattcccgatgaagcctttcatttgggactccaacccgaatctacatacacgagctgcatcaacaccacaacatctatttgactaccataaactcggttacaaatatgataacctcgaattccatggaatgaatatagatcaattggaaaaggctatccataaacaccagaacgtagacagagtttttgcttcctttttactctttggtatcaaaacctcagctgatgtccatttgaaactgtgcaaagacaaaacttgtgaacatgctggggtagtctttgtacttggtggtgacaatgaaatgccatgg…
O80_4_Pareledone_felix ctccaggaacacagaaaattaccgtttgataaggcttactgtgccctagatcaattgtcatccccgatgaagccattcatttgggactccaacccgaatctacatacacgagctgcatcaacaccacgccatctatttgactaccataaactcggttacgaatatgataacctcgaattccatggaatgaatatagaccaattggaaaaggctatccataaacaccagaacgtagacagagtttttgcttcctttttactctttggtatcaaaacctcagctgatgtccatttgaaactgtgcaaagacaaaacttgtgaacatgctggagtagtctttgtacctggtggtgacaatgaaatgccgtggcatttcg…
O16_5_Pareledone_turqueti ctccaggaacacagaaaattaccgtttgataaggcttactgtgccctagatcaattgtcattcccgatgaggcctttcatttggaactccaacccgaatctacatacacgagctgtatcaacaccacaacatctatttgactaccataaactcggttacaaatatgataacctcgaattccatggaatgaatatagaccaattggaaaaggctatccataaacaccagaacgtagacagagtttttgcttcctttttactctttggtatcaaaacctcagctgatgtccatttgaaactgtgcaaagacaaaacttgtgaacatgctggagtagtctttgtacttggtggtgacaatgaaatgccgtggcatt…
O28_2_Pareledone_aequipillae ctccaggaacacagaaaattaccgtttgataaggcttactgtgccctagatcaattgtcattcccgatgaagcctttcatttgggactccaacccgaatctacatacacgagctgcatcaacaccacaacatctatttgactaccataaactcggttacaaatatgataacctcgaattccatggaatgaatatagaccaattggaaaaggctatccataaacaccagaacgtagacagagtttttgcttcctttttactctttggtatcaaaacctcagccgatgtccatttgaaactgtgcaaagacaaaacttgtgaacatgctggaatagtctttgtacttggtggtgacaatgaaatgccgtggc…
O27_2_Pareledone_aequipillae ctccaggaacacagaaaattaccgtttgataaggcttactgtgccctagatcaattgtcattcccgatgaagcctttcatttgggactccaacccgaatctacatacacgagctgcatcaacaccacaacatctatttgactaccataaactcggttacaaatatgataacctcgaattccatggaatgaatatagaccaattggaaaaggctatccataaacaccagaacgtagacagggtttttgcttcctttttactctttggtatcaaaacctcagctgatgtccatttgaaactgtgcgaagacaaaacttgtgaacatgctggagtagtctttgtacttggtggtgacaatgaaatgccgtggc…
O13_5_Pareledone_aurata ctccaggaacacagaaaattaccgtttgataaggcttactgtgccctagatcaattgtcattcccgatgaagcctttcatttgggactccaacccgaatctacatacacgagctgcatcaacaccacaacatctatttgactaccataaactcggttacaaatatgataacctcgaattccatggaatgaatatagaccaattggaaaaggctatccataaacaccagaacgtagacagagtttttgcttcctttttactctttggtatcaaaacctcagctgatgtccatttgaaactgtgcaaagacaaaacttgtgaacatgctggagtagtctttgtacttggtggtgacaatgaaatgccgtggcatttc…
O93_1_Pareledone_prydzensis ctccaggaacacagaaaattaccgtttgataaggcttactgtgccctagatcaattgtcattcccgatgaagcctttcatttgggactccaacccgaatctacatacacgagctgcatcaacaccacaacatctatttgactaccataaactcggttacaaatatgataacctcgaattccatggaatgaatatagaccaattggaaaaggctatccataaacaccagaacgtagacagggtttttgcttcctttttactctttggtatcaaaacctcagctgatgtccatttgaaactgtgcaaagacaaaacttgtgaacatgctggagtagtctttgtactaggtggtgacaatgaaatgccgtggca…
O20_2_Pareledone_turqueti ctccaggaacacagaaaattaccgtttgataaggcttactgtgccctagatcaattgtcattcccgatgaagcctttcatttgggactccaacccgaatctacatacacgagctgcatcaacaccacaacatctatttgactaccataaactcggttacaaatatgataacctcgaattccatggaatgaatatagaccaattggaaaaggctatccataaacaccagaacgtagacagggtttttgcttcctttttactctttggtatcaaaacctcagctgatgtccatttgaaactgtgcaaagacaaaacttgtgaacatgctggagtagtctttgtacttggtggtgacaatgaaatgccgtggcatt…
O30_2_Pareledone_turqueti ctccaggaacacagaaaattaccgtttgataaggcttactgtgccctagatcgattgtcattcccgatgaagcctttcatttgggactccaacccgaatctacatacacgagctgcatcaacaccacaacatctatttgactaccataaactcggttacaaatatgataacctcgaattccatggaatgaatatagaccaattggaaaaggctatccataaacaccagaacgtagacagagtttttgcttcctttttactctttggtatcaaaacctcagctgatgtccatttgaaactgtgcaaagacaaaacttgtgaacatgctggagtagtctttgtacttggtggtgacaatgaaatgccgtggcatt…
O16_3_Pareledone_turqueti ctccaggaacacagaaaattaccgtttgataaggcttactgtgccctagatcaattgtcattcccgatgaagctattcatttgggactccaacccgaatctacatacacgagctgcatcaacaccacgccatctatttgactaccataaactcggttacgaatatgataaccttgaattccatggaatgaatatagaccaattggaaaaggctatccataaacaccagaacgtagacagagtttttgcttcctttttactctttggtatcaaaacctcagctgatgtccatttgaaactgtgcaaagacaaaacttgtgaacatgctggagtagtctttgtacttggtggtgacaatgaaatgccgtggcatt…
O30_Pareledone_turqueti ctccaggaacacagaaaattaccgtttgataaggcttactgtgccctagatcaattgtcattcccgatgaagccattcatttgggactccaacccgaatctacatacacgagctgcatcaacaccacgccatctatttgactaccataaactcggttacgaatatgatgacctcgaattccatggaatgaatatagaccaattggaaaaggctatccataaacaccagaacgtagacagagtttttgcttcctttttactctttggtatcaaaacctcagctgatgtccatttgaaactgtgcaaagacaaaacttgtgaacatgctggagtagtctttgtacttggtggtgacaatgaaatgccgtggcatttc…
O102_Pareledone_prydzensis ctccaggaacaccgaaaattaccgtttgataaggcttactgtgccctagatcaattgtcattcccgatgaagccattcatttgggactccaacccgaatctacatacacgagctgcatcaacaccacgccatctatttgactaccataaactcggttacgaatatgataacctcgaattccatggaatgaatatagaccaattggaaaaggctatccataaacaccagaacgtagacagagtttttgcttcctttttactctttggtatcaaaacctcagctgatgtccatttgaaactgtgcaaagacaaaacttgtgaacatgctggaatagtctttgtacttggtggtgacaacgaaatgccatggcat…
O16_2_Pareledone_turqueti ctccaggaacacagaaaattaccgtttgataaggcttactgtgccctagatcaattgtcattcccgatgaagccattcatttgggactccaacccgaatctacatacacgagctgcatcaacaccacgccatctatttgactaccataaactcggttacgaatatgataacctcgaattccatggaatgaatatagaccaattggaaaaggctatccataaacaccagaacgtagacagagtttttgcttcctttttactctttggtatcaaaacctcagctgatgtccatttgaaactgtgcaaagacaaaacttgtgaacatgctggaatagtctttgtacttggtggtgacaatgaaatgccatggcatt…
O30_1_Pareledone_turqueti ctccaggaacacagaaaattaccgtttgataaggcttactgtgccctagatcaattgtcattcccgatgaagccattcatttgggactccaacccgaatctacatacacgagctgcatcaacaccacgccatctatttgactaccataaactcggttacgaatatgataacctcgaattccatggaatgaatatagaccaattggaaaaggctatccataaacaccagaacgtagacagagtttttgcttcctttttactctttggtatcaaaacctcagctgatgtccatttgaaactgtgcaaagacaaaacttgtgaacatgctggaatagtctttgtacttggtggtgacaatgaaatgccatggcatt…
O155_Pareledone_charcoti ctccaggaacacagaaaattaccgtttgataaggcttactgtgccctagatcaattgtcattcccgatgaagccattcatttgggacttcaacccgaatctacatacacgagctgcatcaacaccacgccatctatttgactaccataaactcggttacgaatatgataacctcgaattccatggaatgaatatagaccaattggaaaaggctatccataaacaccagaacgtagacagagtttttgcttcctttttactctttggtatcaacacctcagctgatgtccatttgaaactgtgcaaagacaaaacttgtgaacatgctggaatagtctttgtacttggtggtaacaatgaaatgccatggcattt…
O102_3_Pareledone_prydzensis ctccaggaacacagaaaattaccgtttgataaggcttactgtgccctagatcaattgtcattcccgatgaagccattcatttgggactccaacccgaatctacatacacgagctgcatcaacaccacgccatctatttgactaccataaactcggttacgaatatgataacctcgaattccatggaatgaatatagaccaattggaaaaggctatccttaaacatcggaacgtagacagagtgtttgcttcctttttactctttggtatcaaaacctcagctgatgtccatttgaaactgtgcaaagacaaaacttgtgaacatgctggaatagtctttgtacttggtggtgacaatgaaatgccatggc…
O68_2_Pareledone_aurata ctccaggaacacagaaaattaccgcttgataaggcttactgtgccctagatcaattgtcattcccgatgaagccattcatttgggactccaacccgaatctacatacacgagctgcatcaacaccacgccatctatttgactaccataaactcggttacgaatatgataacctcgaattccatggaatgaatatagaccaattggaaaaggctatccataaacaccagaacgtagacagagtttttgcttcctttttactctttggtatcaaaacctcagctgatgtccatttgaaactgtgcaaagacaaaacttgtgaacatgctggaatagtctttgtacttggtggtgacaatgaaatgccgtggcatttc…
O70_5_Pareledone_cornuta ctccaggaacacagaaaattaccgtttgataaggcttactgtgccctagatcaattgtcattcccgatgaagccattcatttgggactccaacccgaatctacatacacgagctgcatcaacaccacgccatctatttgactaccataaactcggttacgaatatgataacctcgaattccatggaatgaatatagaccaattggaaaaggctatccataaacaccagaacgtagacagagtttttgcttcctttttactctttggtatcaaaacctcagctgatgtccatttgaaactgtgcaaagacaaaacttgtgaacatgctggagtagtctttgtacttggtggcgacaatgaaatgccgtggcattt…
O155_4_Pareledone_charcoti ctccaggaacacagaaaattaccgtttgataaggcttactgtgccctagatcaattgtcattcccgatgaagccattcatttgggactccaacccgaatctacatacacgagctgcatcaacaccacgccatctatttgactaccataaactcggttacgaatatgataacctcgaattccatggaatgaatatagaccaattggaaaaggctatccataaacaccagaacgtagacagagtttttgcttcctttttactctttggtatcaaaacctcagctgatgtccatttgaaactgtgcaaagacaaaacttgtgaacatgctggaatagtctttgtacttggtggtgacaatgaaatgccatggcat…
O158_2_Pareledone_charcoti ctccaggaacacagaaaattaccgtttgataaggcttactgtgccctagatcaattgtcattcccgatgaagccattcatttgggactccaacccgaatctacatacacgagctgcatcaacaccacgccatctatttgactaccataaactcggttacgaatatgataacctcgaattccatggaatgaatatagaccaattggaaaaggctatccataaacaccagaacgtagacagagtttttgcttcctttttactctttggtatcaaaacctcagctgatgtccatttgaaactgtgcaaagacaaaacttgtgaacatgctggaatagtctttgtacttggtggtgacaatgaaatgccatggcat…
O158_4_Pareledone_charcoti ctccaggaacacagaaaattaccgtttgataaggcttactgtgccctagatcaattgtcattcccgatgaagccattcatttgggactccaacccgaatctacatacacgagctgcatcaacaccacgccatctatttgactaccataaactcggttacgaatatgataacctcgaattccatggaatgaatatagaccaattggaaaaggctatccataaacaccagagcgtagacagagtttttgcttcctttttactctttggtatcaaaacctcagctgatgtccatttgaaactgtgcaaagacaaaacttgtgaacatgctggaatagtctttgtacttggtggtgacaatgaaatgccatggcat…
O67_Pareledone_panchroma ctccaggaacacagaaaattaccgtttgataaggcttactgtgccctagatcaattgtcattcccgatgaagccattcatttgggactccaacccgaatctacatacacgagctgcatcaacaccacgccatctatttgactaccataaactcggttacgaatatgataacctcgaattccatggaatgaatatagaccaattggaaaaggctatccataaacaccagaacgtagacagagtgtttgcttcctttttactctttggtatcaaaacctcagctgatgtccatttgaaactgtgcaaagacaaaacttgtgaacatgctggaatagtctttgtacttggtggtgacaatgaaatgccatggcattt…
O67_4_Pareledone_panchroma ctccaggaacacagaaaattaccgtttgataaggcttactgtgccctagatcaattgtcattcccgatgaagccattcatttgggactccaacccgaatctacatacacgagctgcatcaacaccacgccatctatttgactaccataaactcggttacgaatatgataacctcgaattccatggaatgaatatagaccaattggaaaaggctatccataaacaccagaacgtagacagagtgtttgcttcctttttactctttggtatcaaaacctcagctgatgtccatttgaaactgtgcaaagacaaaacttgtgaacatgctggaatagtctttgtacttggtggtgacaatgaaatgccatggcat…
O93_2_Pareledone_prydzensis ctccaggaacacagaaaattaccgtttgataaggcttactgtgccctagatcaattgtcattcccgatgaagccattcatttgggactccaacccgaatctacatacacgagctgcatcaacaccacgccatctatttgactaccataaactcggttacgaatatgataacctcgaattccatggaatgaatatagaccaattggaaaaggctatccataaacaccagaacgtagacagagtgtttgcttcctttttactctttggtatcaaaacctcagctgatgtccatttgaaactgtgcaaagacaaaacttgtgaacatgctggaatagtctttgtacttggtggtgacaatgaaatgccgtggca…
O93_6_Pareledone_prydzensis ctccaggaacacagaaaattaccgtttgataaggcttactgtgccctagatcaattgtcattcccgatgaagccattcatttgggactccaacccgaatctacatacacgagctgcatcaacaccacgccatctatttgactaccataaactcggttacgaatatgataacctcgaattccatggaatgaatatagaccaattggaaaaggctatccataaacaccagaacgtagacagagtgtttgcttcctttttactctttggtatcaaaacctcagctgatgtccatttgaaactgtgcaaagacaaaacttgtgaacatgctggaatagtctttgtacttggtggtgacaatgaaatgccgtggca…
O74_1_Pareledone_felix ctccaggaacacagaaaattaccgtttgataaggcttactgtgccctagatcaattgtcattcccgatgaagccattcatttgggactccaacccgaatctacatacacgagctgcatcaacaccacgccatctatttgactaccataaactcggttacgaatatgataacctcgaattccatggaatgaatatagaccaattggaaaaggctatccataaacaccagaacgtagacagagtttttgcttcctttttactctttggtatcaaaacctcagctgatgtccatttgaaactgtgcaaagacaaaacttgtgaacatgctggaatagtctttgtacttggtggtgacaatgaaatgccatggcgtttcg…
O27_4_Pareledone_aequipillae ctccaggaacacagaaaattaccgtttgataaggcttactgtgccctagatcaattgtcattcccgatgaagccattcatttgggaccccaacccgaatctacatacacgagctgcatcaacaccacgccatctatttgactaccataaactcggttacgaatatgataacctcgaattccatggaatgaatatagaccaattggaaaaggctatccataaacaccagaacgtagacagagcttttgcttcctttttactctttggtatcaaaacctcagctgatgtccatttgaaactgtgcaaagacaaaacttgtgaacatgctggaatagtctttgtacttggtggtgacaatgaaatgccatggc…
O13_3_Pareledone_aurata ctccaggaacacagaaaattaccgtttgataaggcttactgtgccctagatcaattgtcattcccgatgaagcctttcatttgggactccaacccgaatctacatacacgagctgcatcaacaccacgccatctatttgactaccataaactcggttacgaatatgataacctcgaattccatggaatgaatatagaccaattggaaaaggctatccataaacaccagaacgtagacagagtttttgcttcctttttactctttggtatcaaaacctcagctgatgtccatttgaaactgtgcaaagacaaaacttgtgaacatgctggaatagtctttgtacttggtggtgacaatgaaatgccgtggcatttc…
O80_2_Pareledone_felix ctccaggaacacagaaaattaccgtttgataaggcttactgtgccctagatcaattgtcattcccgatgaagccattcatttgggactccaacccgaatctacatacacgagctgcatcaacaccacgacatctatttgactaccataaactcggttacgaatatgataacctcgaattccatggaatgaatatagaccaattggaaaaggctatccataaacaccagaacgtagacagagtttttgcttcctttttactctttggtatcaaaacctcagctgatgtccatttgaaactgtgcaaagacaaaacttgtgaacatgctggaatagtctttgtacttggtggtgacaatgaaatgccatggcatttcg…
O22_3_Pareledone_felix ctccaggaacacagaaaattaccgtttgataaggcttactgtgccctagatcaattgtcattcccgatgaagccattcatttgggactccaacccgaatctacatacacgagctgcatcaacaccacgccatctatttgactaccataaactcggttacgaatatgataacctcgaattccatggaatgaatatagaccaattggaaaaggctatccataaacaccagaacgtagacagagtttttgcttcctttttactctttggtatcaaaacctcagctgatgtccatttgaaactgtgcaaagacaaaacttgtgaacatgctggaatagtctttgtacttggtggtgacaatgaagtgccatggcatttcg…
O69_Pareledone_cornuta ctccaggaacacagaaaattaccgtttgataaggcttactgtgccctagatcaattgtcattcccgatgaagccattcatttgggactccaacccgaatctacatacacgagctgcatcaacaccacgccatctatttgactaccataaactcggttacgaatatgataacctcgaattccatggaatgaatatagaccaattggaaaaggctatccataaacaccagaacgtagacagagtttttgcttcctttttactctttggtatcaaaacctcagctgatgtccatttgaaactgtgcaaagacaaaacttgtgaacatgctggaatagtctttgtacttggtggtgacaatgaaatgccatggcatttcg…
O93_Pareledone_prydzensis ctccaggaacacagaaaattaccgtttgataaggcttactgtgccctagatcaattgtcattcccgatgaagccattcatttgggactccaacccgaatctacatacacgagctgcatcaacaccacgccatctatttgactaccataaactcggttacgaatatgataacctcgaattccatggaatgaatatagaccaattggaaaaggctatccataaacaccagaacgtagacagagtttttgcttcctttttactctttggtatcaaaacctcagctgatgtccatttgaaactgtgcaaagacaaaacttgtgaacatgctggaatagtctttgtacttggtggtgacaatggaatgccatggcatt…
O155_2_Pareledone_charcoti ctccaggaacacagaaaattaccgtttgataaggcttactgtgccctagatcaattgtcattcccgatgaagccattcatttgggactccaatccgaatctacatacacgagctgcatcaacaccacgccatctatttgactaccataaactcggttacgaatatgataacctcgaattccatggaatgaatatagaccaattggaaaaggctatccataaacaccagaacgtagacagagtttttgcttcctttttactctttggtatcaaaacctcagctgatgtccatttgaaactgtgcaaagacaaaacttgtgaacatgctggaatagtctttgtacttggtggtgacaatgaaatgccatggcat…
O31_4_Pareledone_aequipillae ctccaggaacacagaaaattaccgtttgataaggcttactgtgccctagatcaattgtcattcccgatgaagccattcatttgggactccaacccgaatctacatacacgagctgcatcaacaccacgccatctatttgactaccataaactcggttacgaatatgataacctcgaattccatggaatgaatatagaccaattggaaaaggctatccataaacaccagaacgtagacagagtttttgcttcctttttactctttggtatcaaaacctcagctgatgtccatttgaaactgtgcaaagacaaaacttgtgaacatgctggaatagtctttgtacttggtggtgacaatgaaatgccatggc…
O158_3_Pareledone_charcoti ctccaggaacacagaaaattaccgtttgataaggcttactgtgccctagatcaattgtcattcccgatgaagccattcatttgggactccaacccgaatctacatacacgagctgcatcaacaccacgccatctatttgactaccataaactcggttacgaatatgataacctcgaattccatggaatgaatatagaccaattggaaaaggctatccataaacaccagaacgtagacagagtttttgcttcctttttactctttggtatcaaaacctcagctgatgtccatttgaaactgtgcaaagacaaaacttgtgaacatgctggaatagtctttgtacttggtggtgacaatgaaatgccatggcat…
PCH_ISO1_Pareledone_charcoti ctccaggaacacagaaaattaccgtttgataaggcttactgtgccctagatcaattgtcattcccgatgaagccattcatttgggactccaacccgaatctacatacacgagctgcatcaacaccacgccatctatttgactaccataaactcggttacgaatatgataacctcgaattccatggaatgaatatagaccaattggaaaaggctatccataaacaccagaacgtagacagagtttttgcttcctttttactctttggtatcaaaacctcagctgatgtccatttgaaactgtgcaaagacaaaacttgtgaacatgctggaatagtctttgtacttggtggtgacaatgaaatgccatggc…
O9_4_6_Megaeledone_setebos ctccaggaacacagaaaattaccgtttgataaggcttactgtgctctagatcaattgtcattcccgatgaagcctttcatttgggactccaacccaaatctacatacacgagctgcatcaacaccacaacatctatttgactaccataaactcggttacaaatatgataacctcgaattccatggaatgaatatagaccaattggaaaaggctatccataaacaccagaacgtagacagagtttttgcttcctttttactctttggtatcaaaacctcagctgatgtccatttgaaactgtgcaaagacaaaacttgtgaacatgctggaatagtctttgtacttggtggtgacaatgaaatgccatggcat…
O9_3_3_Megaeledone_setebos ctccaggaacacagaaaattaccgtttgataaggcttactgtgccctagatcaattgtcattcccgatgaagcctttcatttgggactccaacccaaatctacatacacgagctgcatcaacaccacaacatctatttgactaccataaactcggttacaaatatgataacctcgaattccatggaatgaatatagaccaattggaaaaggctatccataaacaccagaacgtagacagagtttttgcttcctttttactctttggtatcaaaacctcagctgatgtccatttgaaactgtgcaaaaacgaaacttgtgaacatgctggagtagtctttgtacttggtggtgacaatgaaatgccatggcat…
O9_4_4_Megaeledone_setebos ctccaggaacacagaaaattaccgtttgataaggcttactgtgccctagatcaattgtcattcccgatgaagcctttcatttgggactccaacccaaatctacatacacgagctgcatcaacaccacaacatctatttgactaccataaactcggttacaaatatgataacctcgaattccatggaatgaatatagaccaattggaaaaggctatccataaacaccagaacgtagacagagtttttgcttcctttttactctttggtatcagaacctcagctgatgtccatttgaaactgtgcaaaaacgaaacttgtgaacatgctggagtagtctttgtacttggtggtgacaatgaaatgccatggcat…
O9_3_1_Megaeledone_setebos ctccaggaacacagaaaattaccgtttgataaggcttactgtgccctagatcaattgtcattcccgatgaagcctttcatttgggactccaacccaaatctacatacacgagctgcatcaacaccacaacatctacttgactaccataaactcggttacaaatatgataacctcgaattccatggaatgaatatagaccaattggaaaaggctatccataaacaccagaacgtagacagagtttttgcttcctttttactctttggtatcaaaacctcagctgatgtccatttgaaactgtgcaaagacaaaacttgtgaacatgctggaatagtctttgtacttggtggtgacaatgaaatgccatggcat…
O9_3_5_Megaeledone_setebos ctccaggaacacagaaaattaccgtttgataaggcttactgtgctctagatcaattgtcattcccgatgaagcctttcatttgggactccaacccaaatctacatacacgagctgcatcaacaccacaacatctatttgactaccataaactcggttacaaatatgataacctcgaattccatggaatgaatatagaccaattggaaaaggctatccataaacaccagaacgtagacagagtttttgcttcctttttactctttggtatcaaaacctcagctgatgtccatttgaaactgtgcaaagacaaaacttgcgaacatgctggaatagtctttgtacttggtggtgacaatgaaatgccatggcat…
O37_3_Graneledone_yamana ctccaggaacacagaaaattaccgtttgataaggcttactgtgccctagatcaattgtcattcccgatgaagcctttcatttgggactccaacccgaatttacatacacgagctgcatcaacaccacaccatctatttgactaccataaactcggttacaaatatgataacctcgaattccatggaatgaatatagatcaattggaaaaggttatccataaacaccagaacgtagacagagtttatgcttcctttttactatttggtatcaaaacctcagctgatgttcatttgaaactgtgcaaagacaaaacttgtgaacatgctggagtagtctttctacttggtggtgataatgaaatgccatggcattt…
O36_4_Graneledone_yamana ttccaggaacacagaaaattaccgtttgataaggcttactgtgccctagatcaattgtcattcccgatgaagcctttcatttgggactccaacccgaatctacatacacgagctgcatcaacaccacaacatctatttgactaccataaactcggttacaaatatgataacctcgaattccatggaatgaatatagatcaattggaaaaggttatccataaacaccagaacgtagacagagtttatgcttcctttttactatttggtatcaaaacctcagctgatgttcatttgaaactgtgcaaagacaaaacttgtgaacatgctggagtagtctttctacttggtggtgataatgaaatgccatggcattt…
O37_6_Graneledone_yamana ttccaggaacacagaaaattaccgtttgataaggcttactgtgccctagatcaattgtcattcccgatgaagcctttcatttgggactccaacccgaatctacatacacgagctgcatcaacaccacaacatctatttgactaccataaactcggttacaaatatgataacctcgaattccatggaatgaatatagatcaattggaaaaggttatccataaacaccagaacgtagacagagtttatgcttcctttttactatttggtatcaaaacctcagctgatgttcatttgaaactgtgcaaagacaaaatttgtgaacatgctggagtagtctttgtacttggtggtgacaatgaaatgccatggcattt…
O36_2_Graneledone_yamana ctccaggaacacagaaaattaccgtttgataaggcttactgtgccctagatcaattgtcattcccgatgaagcctttcatttgggactccaacccgaatttacatacacgagctgcatcaacaccacaccatctatttgactacaataaactcggttacaaatatgataacctcgaattccatggaatgaatatagatcaattggaaaaggttatccataaacaccagaacgtagacagagtttttgcttcctttttactatttggtatcaaaacctcagctgatgtccatttgaaactgtgcaaagacaaaatttgtgaacatgctggagtagtctttgtacttggtggtgacaatgaaatgccatggcattt…
O36_3_Graneledone_yamana ctccaggaacacagaaaattaccgtttgataaggcttactgtgccctagatcaattgtcattcccgatgaagcctttcatttgggactccaacccgaatttacatacacgagctgcatcaacaccacaccatctatttgactacaataaactcggttacaaatatgataacctcgaattccatggaatgaatatagatcaattggaaaaggttatccataaacaccagaacgtagacagagtttttgcttcctttttactatttggtatcaaaacctcagctgatgtccatttgaaactgtgcaaagacaaaatttgtgaacatgctggagtagtctttgtacttggtggtgacaatgaaatgccatggcattt…
O36_5_Graneledone_yamana ctccagaaacacagaaaattaccgtttgataaggcttactgtgccctagatcaattgtcattcccgatgaagcctttcatttgggactccaacccgaatttacatacacgagctgcatcaacaccacaccatctatttgactacaataaactcggttacaaatatgataacctcgaattccatggaatgaatatagatcaattggaaaaggctatccataaacaccagaacgtagacagagtttttgcttcctttttactatttggtatcaaaacctcagctgatgtccatttgaaactgtgcaaagacaaaatttgtgaacatgctggagtagtctttgtacttggtggtgacaatgaaatgccatggcattt…
O37_4_Graneledone_yamana ctccaggaacacagaaaattaccgtttgataaggcttactgtgccctagatcaattgtcattcccgatgaagcctttcatttgggactctaacccgaatctacatacacgagctgcatcaacaccacaccatctatttgactacaataaactcggttacaaatatgataacctcgaattccatggaatgaatatagatcaattggaaaaggttatccataaacaccagaacgtagacagagtttttgcttcctttttactatttggtatcaaaacctcagctgatgtccatttgaaactgtgcaaagacaaaatttgtgaacatgctggagtagtctttgtacttggtggtgacaatgaaatgccatggcattt…
;
END;
BEGIN TREES;
	TREE * UNTITLED = [&R] (((((O180_2_Callistoctopus_ornatus:0.008346,O180_3_Callistoctopus_ornatus:0.015021):0.166299,(O148_1_Callistoctopus_macropus:0.022195,O148_6_Callistoctopus_macropus:0.007471):0.054855):0.106715,(O122_1_Macroctopus_maorum:0.0156,O122_5_Macroctopus_maorum:0.014579,(O122_6_Macroctopus_maorum:0.06048,O122_2_Macroctopus_maorum:0.022894):0.015359):0.101225):0.21345,((O153_3_3_Oct…
END;
