# Supplementary material for: Positive selection in octopus haemocyanin indicates functional links to temperature adaptation
Source: BMC Evol Biol. 2015 Jul 5;15:133. doi: 10.1186/s12862-015-0411-4 (PMC4491423; doi:10.1186/s12862-015-0411-4)
Supplement: Additional file 1: — Tree and alignment files of haemocyanin, COI and COIII sequences used in this study provided in nexus format. [file 12862_2015_411_MOESM1_ESM.zip › Oellermann_etal_Octopoda_Haemocyanin_FU_g_Align-Tree_PANGEA.nex]

#NEXUS
[R-package APE, Fri Nov 28 10:46:36 2014]
BEGIN TAXA;
	DIMENSIONS NTAX = 126;
	TAXLABELS
		O32_3_Amphioctopus_aegina
		O189_3_Octopus_membranaceus
		O148_4_Callistoctopus_macropus
		O27_1_3_Pareledone_aequipillae
		PCH_ISO2_Pareledone_charcoti
		O45_1_Benthoctopus_cf._rigbyae
		O52_4_Benthoctopus_cf._longibrachus
		O48_1_Benthoctopus_cf._rigbyae
		O52_2_Benthoctopus_cf._longibrachus
		O44_5_Benthoctopus_cf._rigbyae
		O49_4_Benthoctopus_cf._rigbyae
		O143_4_Bathypolypus_arcticus
		O30_1_2_Pareledone_turqueti
		O143_1_4_Bathypolypus_arcticus
		O30_1_4_Pareledone_turqueti
		O30_1_1_Pareledone_turqueti
		O133_5_Bathypolypus_pugniger
		O135_3_Bathypolypus_pugniger
		O136_1_3_Bathypolypus_pugniger
		O135_2_Bathypolypus_pugniger
		O134_3_Bathypolypus_pugniger
		O135_1_Bathypolypus_pugniger
		O145_2_5_Bathypolypus_pugniger
		O145_1_5_Bathypolypus_pugniger
		O134_1_Bathypolypus_pugniger
		O136_2_4_Bathypolypus_pugniger
		O145_1_2_Bathypolypus_pugniger
		O145_1_4_Bathypolypus_pugniger
		O134_4_Bathypolypus_pugniger
		O134_2_Bathypolypus_pugniger
		O135_4_Bathypolypus_pugniger
		O136_1_4_Bathypolypus_pugniger
		O133_3_Bathypolypus_pugniger
		O123_4_Octopus_vulgaris
		O123_Octopus_vulgaris
		O124_5_Octopus_vulgaris
		O182_6_2_Octopus_tetricus
		O124_4_Octopus_vulgaris
		O153_2_Octopus_vulgaris
		O153_4_3_Octopus_vulgaris
		O153_4_Octopus_vulgaris
		O153_4_1_Octopus_vulgaris
		O154_Octopus_vulgaris
		O182_2_Octopus_tetricus
		O182_4_Octopus_tetricus
		O177_7_Hapalochlaena_lunulata
		O189_1_Octopus_membranaceus
		O32_1_Amphioctopus_aegina
		O32_2_Amphioctopus_aegina
		O148_1_Callistoctopus_macropus
		O148_2_Callistoctopus_macropus
		O122_4_Macroctopus_maorum
		O122_6_Macroctopus_maorum
		O186_2_Eledone_cirrhosa
		O186_3_Eledone_cirrhosa
		O147_3_Eledone_moschata
		O150_1_Eledone_moschata
		O150_2_Eledone_moschata
		O147_2_Eledone_moschata
		O152_2_Eledone_moschata
		O151_3_Eledone_moschata
		O147_5_Eledone_moschata
		O147_4_Eledone_moschata
		O152_4_Eledone_moschata
		O150_4_Eledone_moschata
		O82_3_Benthoctopus_sp.
		EDOF_ISO1_Enteroctopus_dofleini
		EDOF_ISO2_Enteroctopus_dofleini
		O85_3_Adelieledone_polymorpha
		O85_1_Adelieledone_polymorpha
		O85_5_Adelieledone_polymorpha
		O9_2_1_Megaeledone_setebos
		O9_2_5_Megaeledone_setebos
		O9_1_2_Megaeledone_setebos
		O19_1_Megaeledone_setebos
		O11_6_3_Megaeledone_setebos
		O11_7_1_Megaeledone_setebos
		O144_2_1_Bathypolypus_arcticus
		O11_6_1_Megaeledone_setebos
		O9_1_1_Megaeledone_setebos
		O11_7_4_Megaeledone_setebos
		O9_1_4_Megaeledone_setebos
		O67_1_Pareledone_panchroma
		O102_2_Pareledone_prydzensis
		PCH_ISO1_Pareledone_charcoti
		O28_5_Pareledone_aequipillae
		O93_Pareledone_prydzensis
		O69_2_Pareledone_cornuta
		O145_1_3_Bathypolypus_pugniger
		O155_4_Pareledone_charcoti
		O158_2_Pareledone_charcoti
		O20_2_Pareledone_turqueti
		O67_4_Pareledone_panchroma
		O67_5_Pareledone_panchroma
		O67_2_Pareledone_panchroma
		O36_4_Graneledone_yamana
		O37_5_Graneledone_yamana
		O70_Pareledone_cornuta
		O74_7_Pareledone_felix
		O28_2_Pareledone_aequipillae
		O30_2_1_Pareledone_turqueti
		O74_1_Pareledone_felix
		O155_5_Pareledone_charcoti
		O74_5_Pareledone_felix
		O68_6_Pareledone_aurata
		O68_5_Pareledone_aurata
		O13_1_5_Pareledone_aurata
		O68_2_Pareledone_aurata
		O16_1_3_Pareledone_turqueti
		O144_1_5_Bathypolypus_arcticus
		O37_2_Graneledone_yamana
		O36_1_Graneledone_yamana
		O37_1_Graneledone_yamana
		O37_4_Graneledone_yamana
		O36_6_Graneledone_yamana
		O37_6_Graneledone_yamana
		O68_4_Pareledone_aurata
		O16_1_5_Pareledone_turqueti
		O20_1_Pareledone_turqueti
		O13_1_2_Pareledone_aurata
		O102_5_Pareledone_prydzensis
		O144_1_2_Bathypolypus_arcticus
		O144_1_1_Bathypolypus_arcticus
		O28_3_Pareledone_aequipillae
		O69_6_Pareledone_cornuta
		O30_2_2_Pareledone_turqueti
	;
END;
BEGIN DATA;
DIMENSIONS NTAX=126 NCHAR=330;
FORMAT DATATYPE=DNA MISSING=? GAP=- INTERLEAVE=NO;
MATRIX
O45_1_Benthoctopus_cf._rigbyae gcgttcactcatctaccaatagtggttactgaagagaaaaacaatccagtccaccacggacatatcgattcaattgatcagataaccactagagaccctcgacaccaactatttgaaggtc---------------gatctttcttctacgatcaaattatgtttgcactggaacaaactaattactgtgactttgaaatccagttcgaaatttcccataatgcaattcactcgtgggtaggaggcagcgctccttacggaatggccagccttcattacacatcgtatgatccgctgttttatttacatcatccaaataccgaccgaatc
O44_5_Benthoctopus_cf._rigbyae gcgttcactcatctaccaacagtggttactgaagagaaaaacaatccagtccaccacggacatatcgattcaattgatcagataaccactagagaccctcgacaccaactatttgaaggtc---------------gatctttcttctacgatcaaattatgtttgcactggaacaaactaattactgtgactttgaaatccagttcgaaatttcccataatgcaattcactcgtgggtaggaggcagcgctccttacggaatggccaacctccattacacatcgtatgatccgctgttttatttacatcattcaaataccgaccgaatc
O49_4_Benthoctopus_cf._rigbyae gcgttcactcatctaccaatagtggttactgaagagaaaaacaatccagtccaccacggacatatcgattcaattgatcagataaccactagagaccctcgacaccaactatttgaaggtc---------------gatctttcttctacgatcaaattatgtttgcactggaacaaactaattactgtgactttgaaatccagttcgaaatttcccataatgcaattcactcgtgggtaggaggcagcgctccttacggaatggccaacctccattacacatcgtatgatccgctgttttatttacatcattcaaataccgaccgaatc
O52_4_Benthoctopus_cf._longibrachus gcgttcactcatctaccaatagtggttactgaagagaaaaacaatccagtccaccacggacatatcgattcaattgatcaaataaccactagagaccctcgacaccaactatttgaaggtc---------------gatctttcttctacgatcaaattatgtttgcactggaacaaactaattactgtgactttgaaatccagttcgaaatttcccataatgcaattcactcgtgggtaggaggcagcgctccttacggaatggccagcctccattacacatcgtatgatccgctgttttatttacatcattcaaataccgaccgaatc
O48_1_Benthoctopus_cf._rigbyae gcgttcactcatctaccaatagtggttactgaagagaaaaacaatccagtccaccacggacatatcgattcaattgatcagataaccactagagaccctcgacaccaactatttgaaggtc---------------gatctttcttctacgatcaaattatgtttgcactggaacaaactaattactgtgactttgaaatccggttcgaaatttcccataatgcaattcactcgtgggtaggaggcagcgctccttacggaatggccagcctccattacacatcgtatgatccgctgttttatttacatcattcaaataccgaccgaatc
O52_2_Benthoctopus_cf._longibrachus gcgttcactcatctaccaatagtggttactgaagagaaaaacaatccagtccaccacggacatatcgattcaattgatcagataaccactagagaccctcgacaccaactatttgaaggtc---------------gatctttcttctacgatcaaattatgtttgcactggaacaaactaattactgtgactttgaaatccagttcgaaatttcccataatgcaattcactcgtgggtaggaggcagcgctccttacggaatggccagcctccattacacatcgtatgatccgctgttttatttacatcattcaaataccgaccgaatc
O27_1_3_Pareledone_aequipillae gcgttcactcatctgccaatactggttactgaagagaaagacaatccgttccaccacggacacatcgattcagttgataagataaccactagagaccctcgacaccaactatttgaaggtc---------------gatctttcttctacgatcaaatcatggttgcactggaacaaactaatttctgtgactttgaaatccagttcgaaatttcccataacgccattcactcgtggataggaggcaacacaccttacggaatgtcaactcttcattacacatcgtatgatccactcttttacttacatcattcaaatactgatcgaatc
PCH_ISO2_Pareledone_charcoti gcgttcactcatctgccaatactggttactgaagagaaagacaatccgttccaccacggacacatcgattcagttgataagataaccactagagaccctcgacaccaactatttgaaggtc---------------gatctttcttctacgatcaaatcatggttgcactggaacaaactaatttctgtgactttgaaatccagttcgaaatttcccataacgccattcactcgtggataggaggcaacacaccttacggaatgtcaactcttcactacacatcgtatgatccactcttttacttacatcattcaaatactgatcgaatc
O133_5_Bathypolypus_pugniger ccgttcacacatctgccaatactggttactgaagagaaagacaacccgttccaccacggacacatcgatacaattgataagataacgactagagaccctcgacaccaattatttgaaggtc---------------gaactttcttctacgatcaaatgatgtttgcgctggaacaaactaatttctgtgactttgaagtccagtttgaaatgtcccataacgccattcacacgtgggtaggaggcagcacccctcacggaatgtcaacccttcattacacatcgtatgatccactcttttacctgcatcattcaaataccgatcgaatc
O135_3_Bathypolypus_pugniger ccgttcacacatctgccaatactggttactgaagagaaggacaacccgttccaccacggacacatcgatgcaattgataagataacgactagagaccctcgacaccaattatttgaaggtc---------------gaactttcttctacgatcaaatgatgtttgcgctggaacaaattaatttctgtgactttgaaatccagttcgaaatgtcccataacgtcattcacacgtgggtaggaggcagcaccccttacggaatgtcaacccttcattatacatcgtatgatccactcttttacctgcatcattcaaataccgatcgaatc
O136_2_4_Bathypolypus_pugniger ccgttcacacatctgccaatactggttactgaagagaaagacaacccgttccaccacggacacatcgatacaattgataagataacgactagagaccctcgacaccaattatttgaaggtc---------------gaactttcttctacgatcaaatgacgtttgcgccggaacaaattaatttctgtgactttgaagtccagttcgaaatgtcccataacgccattcacacgtgggtaggaggcagcaccccttacggaatgtcaacccttcattacacatcgtatgatccactcttttacctgcatcattcaaataccgatcgaatt
O30_1_4_Pareledone_turqueti ccgttcacacatctgccaatactggttactgaagagaaagacaacccgttccaccacggacacatcgattcaattgataagataacgactagaaaccctcgacaccaattatttgaaggtc---------------gaactttcttctacgatcaaatgatgtttgcgctggaacaaactaatttctgtgactttgaaatccagttcgaaatgtcccataacgccattcacacgtgggtaggaggcagcaccccttacggaatgccaactcttcattacacatcgtatgatccactcttttacctgcatcattcaaataccgatcgaatc
O30_1_1_Pareledone_turqueti ccgttcacacatctgccaatactggttactgaagagaaagacaacccgttccaccacggacacatcgattcaattgataagataacgactagaaaccctcgacaccaattatttgaaggtc---------------gaactttcttctacgatcaaatgatgtttgcgctggaacaaactaatttctgtgactttgaaatccagttcgaaatgtcccataacgccattcacacgtgggtaggaggcagcaccccttacggaatgtcaactcttcattacacatcgtatgatccactcttttacctgcatcattcaaataccgatcgaatc
O143_4_Bathypolypus_arcticus ccgttcacacatctgccaatactggttactgaagagaaagacaacccgttccaccacggacacatcgattcaattgataagataacgactagagaccctcgacaccaattatttgaaggtc---------------gaactttcttctacgatcaaatgatgtttgcgctggaacaaactaatttctgtgactttgaaatccagttcgaaatgtcccataacgccattcacacgtgggtaggaggcagcaccccttacggaatgtcaactcttcattacacatcgtatgatccactcttttacctgcatcattcaaatgccgatcgaatc
O30_1_2_Pareledone_turqueti ccgttcacacatctgccaatactggttactgaagagaaagacaacccgttccaccacggacacatcgattcaattgataagataacgactagagaccctcgacaccaattatttgaaggtc---------------gaactttcttctacgatcaaatgatgtttgcgctggaacaaactaatttctgtgactttgaaatccagttcgaaatgtcccataacgccattcacacgtgggtaggaggcagcaccccttacggaatgtcaactcttcattacacatcgtatgatcctctcttttacctgcatcattcaaataccgatcgaatc
O143_1_4_Bathypolypus_arcticus ccgttcacacatctgccaatactggttactgaagagaaagacaacccgttccaccacggacacatcgattcaattgataagataacgactagagaccctcgacaccaattatttgaaggtc---------------gaactttcttctacgatcaaatgatgtttgcgctggaacaaactaatttctgtgactttgaaatccagttcgaaatgtcccataacgccattcacacgtgggtaggaggcagcaccccttacggaatgtcaactcttcattacacatcgtatgatccactcttttacctgcatcattcaaataccgatcgaatc
O145_1_2_Bathypolypus_pugniger ccgttcacacatctgccaatactggttactgaagagaaagacaacccgttccaccacggacacatcgatacaattgataagataacgactagagaccctcgacaccaattatttgaaggtc---------------gaactttcttctacgatcaaatgatgtttgcgctggaacaaattaatttctgtgactttgaaatccagttcgaaatgtcccataacgccattcacacgtgggtaggaggcagcaccccttacggaatgtcaacacttcattacacatcgtatgatccactcttttacctgcatcattcaaataccgatagaatt
O136_1_3_Bathypolypus_pugniger ccgttcacacatctgccaatactggttactgaagagaaagacaacccgttccaccacggacacatcgatacaattgataagataacgactagagaccctcgacaccaattatttgaaggtc---------------gaactttcttctacgatcaaatgatgtttgcgctggaacaaattaatttctgtgactttgaaatccagttcgaaatgtcccataacgccattcacacgtgggtaggaggcagcaccccttacggaatgtcaacccttcattatacatcatatgatccactcttttacctgcatcattcaaataccgatcgaatt
O135_2_Bathypolypus_pugniger ccgttcacacatctgccaatactggttactgaagagaaagacaacccgttccgccacggacacatcgatacaattgataagataacgactagagaccctcgacaccaattatttgaaggtc---------------gaactttcttctacgatcaaatgatgtttgcgctggaacaaattaatttctgtgactttgaaatccagttcgaaatgtcccataacgccattcacacgtgggtaggaggcagcaccccttacggaatgtcaacccttcattatacatcgtatgatccactcttttacctgcatcattcaaataccgatcgaatc
O134_4_Bathypolypus_pugniger ccgttcacacatctgccaatactggttactgaagagaaagacaacccgttccaccacggacacatcgatacaattgataagataacgactagagaccctcgacaccaattatttgaaggtc---------------gaactttcttctacgatcaaatgatgtttgcgctggaacaaattaatttctgtgactttgaaatccagtctgaaatgtcccataacgccattcacacgtgggtaggaggcagcaccccttacggaatgtcaacccttcattatacatcgtatgatccactcttttacctgcatcattcaaataccgatcgaatc
O134_2_Bathypolypus_pugniger ccgttcacacatctgccaatactggttactgaagagaaagacaacccgttccaccacggacacatcgatacaattgataagataacgactagagaccctcgacaccaattatttgaaggtc---------------gaactttcttctacgatcaaatgatgtttgcgctggaacaaattaatttctgtgactttgaaatccagtttgaaatgtcccataacgccattcacacgtgggtaggaggcagcaccccttacggaatgtcaaccctccattatacatcgtatgatccactcttttacctgcatcattcaaataccgatcgaatc
O135_4_Bathypolypus_pugniger ccgttcacacatctgccaatactggttactgaagagaaagacaacccgttccaccacggacacatcgatacaattgataagataacgactagagaccctcgacaccaattatttgaaggtc---------------gaactttcttctacgatcaaatgatgtttgcgctggaacaaattaatttctgtgactttgaaatccagtttgaaatgtcccataacgccattcacacgtgggtaggaggcagcaccccttacggaatgtcgacccttcattatacatcgtatgatccactcttttacctgcatcattcaaataccgatcgaatc
O136_1_4_Bathypolypus_pugniger ccgttcacacatctgccaatactggttactgaagagaaagacaacccgttccaccacggacacatcgatacaattgataagataacgactagagaccctcgacaccaattatttgaaggtc---------------gaactttcttctacgatcaaatgatgtttgcgctggaacaaattaatttctgtgactttgaaatccagtttgaaatgccccataacgccattcacacgtgggtaggaggcagcaccccttacggaatgtcaacccttcattatacatcgtatgatccactcttttacctgcatcattcaaataccgatcgaatc
O133_3_Bathypolypus_pugniger ccgttcacacatctgccaatactggttactgaagagaaagacaacccgttccaccacggacacatcgatacaattgataagataacgactagagaccctcgacaccaattatttgaaggtc---------------gaactttcttctacgatcaaatgatgtttgcgctggaacaaattaatttctgtgactttgaaatccagtttgaaatgtcccataacgccattcacacgtgggtaggaggcagcaccccttacggaatgtcaacccttcattatacatcgtatgatccactcttttacctgcatcattcaaataccgatcgaatc
O145_1_4_Bathypolypus_pugniger ccgttcacacatctgccaatactggttactgaagagaaagacaacccgttccaccacggacacatcgatacaattgataagataacgactagagaccctcgacaccaattatttgaaggtc---------------gaactttcttctacgatcaaatgatgtttgcgctggaacaaattaatttctgtgactttgaaatccagttcgaaatgtcccataacgccattcacacgtggataggaggcagcaccccttacggaatgtcaacccttcattacacatcgtatgatccactcttttacctgcatcattcaaataccgatcgaatt
O134_3_Bathypolypus_pugniger ccgttcacacatctgccaatactggttactgaagagaaagacaacccgttccaccacggacacatcgatacaattgataagataacgactagagaccctcgccaccaattatttgaaggtc---------------gaactttcttctacgatcaaatgatgtttgcgctggaacaaattaatttctgtgactttgaaatccagttcgaaatgtcccataacgccattcacacgtgggtaggaggcagcaccccttacggaatgtcaacccttcattacacatcgtatgatccactcttttacctgcatcattcaaataccgatcgaatc
O135_1_Bathypolypus_pugniger ccgttcacacatctgccaatactggttactgaagggaaagacaacccgttccaccacggacacatcgatacaattgataagataacgactagagaccctcgacaccaattatttgaaggtc---------------gaactttcttctacgatcaaatgatgtttgcgctggaacaaattaatttctgtgactttgaaatccagttcgaaatgtcccataacgccattcacacgtgggtaggaggcagcaccccttacggaatgtcaacccttcattacacatcgtatgatccactcttttacctgcatcattcaaataccgatcgaatc
O145_2_5_Bathypolypus_pugniger ccgttcacacatctgccaatactggttactgaagagaaagacaacccgttccaccacggacacatcgatacaattgataagataacgactagagaccctcgacaccaattatttgaaggtc---------------gaactttcttctacgaccaaatgatgtttgcgctggaacaaattaatttctgtgactttgaaatccagttcgaaatgtcccataacgccattcacacgtgggtaggaggcagcaccccttacggaatgtcaacccttcattacacatcgtatgatccactcttttacctgcatcattcaaataccgatcgaatc
O145_1_5_Bathypolypus_pugniger ccgttcacacatctgccaatactggttactgaagagaaagacaacccgttccaccacggacacatcgatacaattgataagataacgactagagaccctcgacaccaattatttgaaggtc---------------gaactttcttctacgatcaaatgatgtttgcgctggaacaaattaatttctgtgactttgaaatccagttcgaaatgtcccataacgccattcacacgtgggtaggaggcagcaccccttacggaatgtcaacccttcattacacgtcgtatgatccactcttttacctgcatcattcaaataccgatcgaatc
O134_1_Bathypolypus_pugniger ccgttcacacatctgccaatactggttactgaagagaaagacaacccgttccaccacggacacatcgatacaattgataagataacgactagagaccctcgacaccaattatttgaaggtc---------------gaactttcttctacgatcaaatgatgtttgcgctggaacaaattaatttctgtgactttgaaatccagttcgaaatgtcccataacgccattcacacgtgggtaggaggcagcaccccttacggaatgtcaacccttcattacacatcgtatgatccactcttttacctgcatcattcaaataccgatcgaatc
O148_4_Callistoctopus_macropus ccgttctctgagctgccaatattggtcaccgaagagaaacacaatccgttccaccacggacatattgatacagtcgataagataacaaccagagcaccccggtaccaactatttgaaggtc---------------gatctttcttctacgaacaaattatgtttgcactggaacaaactaatttctgtgactttgaaatccagttcgaaatttcccataatgccattcattcgtgggtaggaggcagctctccttatggtatgtcaacccttcattacacctcatacgatccactcttttacttacatcattcgaacaccgatcgaatc
O32_3_Amphioctopus_aegina ccgttcactcatctgccaacattggtcactgaagagaaagacaatccgtttcatcacgcccatattgattcagttgataagataacgactagagcgccacgacaccaactatttgaaggtc---------------gacaattcttctacaaccaaattatgtttgcactagagcaaactaatttctgcgactttgaaatccagttcgaaatctcccataatgccattcactcgtgggtcggaggcagctctccttacagcatgtcaacccttcattacacttcatacgatcccctcttttacttacatcattcgaacactgatcgtatc
O189_3_Octopus_membranaceus ccgttcaccgatctgccaactttggtcactgaagagaaagacaatccatttcatcacgcccatattgattcagttgataagataacgtctagagcgccacgacaccaactattcgaaggtc---------------gacaattcttctacaaccaaattatgtttgcactagaacaaactaatttctgcgactttgaaatccagttcgaaatctcccataatgccattcactcgtggatcggaggcagctctccttacagcatgtcaacccttcattacacttcatacgatccactcttctacttacatcattcgaacactgatcgtatc
O82_3_Benthoctopus_sp. accttcgctaatttacctgtactggtcactgaggagaaagacaactccttccaccatgcccatattgatgttgccaatacggacacaaccagatcaccaagagctcaactgtttgatgatccagaaaaaggagataaatcattcttctatcgccagatagcacttgctctggaacaaactgatttctgtgattttgaaattcagtttgaaatcggtcacaatgctattcattcatgggttggcggcaaggaactgtactcaatgaatcacctgcactatgctgcatacgacccagctttctactcacatcactcaaacgttgaccggctg
O186_2_Eledone_cirrhosa accttcgctaatttacctatcctggtcactgaagagaaacacaactccttccaccatgcccatattgatgttgccaatactgacacaaccagagcacccagagcaaaactttttgatgatccagaaaagggagataaatcattcttctatcgccagatagcattagctctggaacaaacagatttctgtgattttgaaatccagtatgaaataggccacaacgctattcattcttgggttggtggtagtagtccatatggtatgtcaacccttcactatacttcctatgatcctctcttttacattcatcactccaacactgatcgtatt
O186_3_Eledone_cirrhosa accttcgctaatttacctatcctggtcactgaagagaaacacaactccttccaccatgcccatattgatgttgccaatactgacacagccagagcacccagagcaaaactttttgatgatccagaaaagggagataaatcattcttctatcgccagatagcattagctctggaacaaacagatttctgtgattttgaaatccagtatgaaataggccacaacgctattcattcttgggttggtggtagtagtccatatggtatgtcaacccttcactatacttcctatgatcctctcttttacattcatcactccaacactgatcgtatt
O147_3_Eledone_moschata accttcgctaatttacctatcctggtcactgaagagaaacacaactccttccaccatgcccatattgatgttgtcaatactgacacaaccagagcacccagagcaaaactttttgatgatccagaaaaagaagataaatcattcttctatcgccagatagcattagctctggaacaaacagatttctgtgattttgaaatccagtttgaaataggccacaacgctatccattcttgggttggtggtagtagcccatatggtatgtcaacccttcactatacttcctatgatcctctcttttaccttcatcattccaacactgatcgtatt
O151_3_Eledone_moschata accttcgctaatttacctatcctggtcactgaagagaaacacaactccttccaccatgcccatattgatgttgtcagtactgacacaaccagggcacccagagcaaaactttttgatgatccagaaaagggagataaatcattcttctatcgccagatagcattagctctgggacaaacagatttctgtgattttgaaattcaatttgaaataggccacaacgctatccattcttgggttggtggtagtagcccatatggtatgtcaacccctcactatacttcctatgatcctctcttttaccttcatcattccaacactgatcgtatt
O147_4_Eledone_moschata accttcgctagtttacctatcctggtcactgaagagaaacacaactccttccaccatgcccatattgatgttgtcaatactgacacaaccagggcacccagagcaaaactttttgatgatccagaaaaagaagataaatcattcttctatcgccagatagcattagctctggaacaaacagatttctgtggttttgaaattcaatttgaaataggccacaacgctatccattcttgggttggtggtagtagcccatatggtatgtcaacccttcactatacttcctatgatcctctcttttaccttcatcattccaacactgatcgtatt
O152_4_Eledone_moschata accttcgctaatttacctatcctggtcactgaagagaaacacaactccttccaccatgcccatattgatgttgtcaatactgacacaaccagggcacccagagcaaaactttttgatgatccagaaaaagaagataaatcattcttctatcgccagatagcattagctctggaacaaacagatttctgtgattttgaaattcaatttgaaataggccacaacgctatccattcttgggttggtggtagtagcccatatggtatgtcaacccttcactatacttcctatgatcctctcttttaccttcatcattccgacactgatcgtatt
O150_4_Eledone_moschata accttcgctaatttacctatcctggtcactgaagagaaacacaactccttccaccatgcccatattgatgttgtcaatactgacacaaccagggcacccagagcaaaactttttgatgatccagaaaaagaagataaatcattcttctatcgccagatagcattagctctggaacaaacagatttctgtgattttgaaattcaatttgaaataggccacaacgctatccattcttgggttggtggtagtagcccatatggtatgtcaacccttcactatacttcctatgatcctctcttttaccttcatcattccaacactgatcgtatt
O150_1_Eledone_moschata accttcgctaatttacctatcctggtcactgaagagaaacacaactccttccaccatgcccatattgatgttgtcaatactgacacaaccagggcacccagagcaaaactttttgatgatccagaaaagggagataaaccattcttctatcgccagatagcattagctctggaacaaacagatttctgtgattttgaaatccagtttgaaataggccacaacgctatccattcttgggttggtggtagtagcccatatggtatgtcaacccttcactatacttcctatgatcctctcttttaccttcatcattccaacactgatcgtatt
O150_2_Eledone_moschata accttcgctaatttacctatcctggtcactgaagagaaacacaactccttccaccatgcccatattgatgttgtcaatactgacacaaccagggcacccagagcaaaactttttgatgatccagaaaagggagataaatcattcttctatcgccagatagcattagctctggaacaaacagatttctgtgattttgaaatccagtttgaaataggccacaacgctatccattcttgggttggtggtagtagcccatatggtatgtcaacccttcactatacttcctatgatcctctcttttaccttcatcattccaacactgatcgtatt
O147_5_Eledone_moschata accttcgctaatttacctatcctggtcactgaagagaaacacaactccttccaccatgcccatattgatgttgtcaatactgacacaaccagggcacccagagcaaaactttttgatgatccagaaaagggagataaatcattcttctatcgccagatagcattagctctggaacaaacagatttctgtgattttgaaattcaatttgaaataggccacaacgctatccattcttgggttggtggtagtagcccatatggtatgtcagcccctcactatacttcctatgatcctctcttttaccttcatcattccaacactgatcgtatt
O147_2_Eledone_moschata accttcgctaatttacctatcctggtcactgaagagaaacacaactccttccaccatgcccatattgatgttgtcaatactgacacaaccagggcacccagagcaaaactttttgatgatccagaaaagggagataaatcattcttctatcgccagatagcattagctctggaacaaacagatttctgtgattttgaaattcaatttgaaataggccacaacgctatccattcttgggttggtggtagtagcccatatggtatgtcaacccttcactatacttcctatgatcctctcttttaccttcatcattccaacactgatcgtatt
O152_2_Eledone_moschata accttcgctaatttacctatcctggtcactgaagagaaacacaactccttccaccatgcccatattgatgttgtcaatactgacacaaccagggcacccagagcaaaactttttgatgatccagaaaagggagataaatcattcttctatcgccagatagcattagctctggaacaaacagatttctgtgattttgaaattcaatttgaaataggccacaacgctatccattcttgggttggtggtagtagcccatatggtatgtcaacccttcactatacttcctatgatcctctcttttgccttcatcattccaacactgatcgtatt
EDOF_ISO1_Enteroctopus_dofleini accttcgctaatttacctgtactggtcactgaggagaaagataactccttccaccatgcccatattgatgttgccaatacggacacaaccagatcaccaagagctcaactttttgatgatccagaaaaaggagataaatcattcttctatcgccagatagcacttgctctggaacaaacagatttctgtgattttgaaattcagtttgaaatcggtcacaatgctattcattcatgggttggcggtagtagcccatatggtatgtcaactcttcactatacttcctatgatcctctcttctaccttcatcactctaatactgatcgtatt
EDOF_ISO2_Enteroctopus_dofleini accttcgctaatttacctgtactggtcactgaggagaaagataactccttccaccatgcccatattgatgttgccaatacggacacaaccagatcaccaagagctcaactttttgatgatccagacaaaggagataaatcattcttctatcgccagatagcacttgctctggaacaaacagatttctgtgattttgaaattcagtttgaaatcggtcacaatgctattcattcatgggttggcggtagtagcccatatggtatgtcaactcttcactatacttcctatgatcctctcttctaccttcatcactctaatactgatcgtatt
O85_3_Adelieledone_polymorpha accttcgctaatttacctgtactcgtcactgagaagaaggacaactccttccaccatggccatattgatgttgccaatacagacacaaccagatcaccaagagctcaactgtttggtgatccagaaaagggatctgaatcattcttctatcgccaaatagcacttgctctggaacaaacagatttctgtgattttgaaatccagtttgaaatcggtcacaatgctattcattcttgggttggaggtagtagtccatatagcatgtcaactcttcactatactgcctatgatcctctcttctaccttcatcactccaatactgatcgtatt
O155_5_Pareledone_charcoti accttcgctaatttacctgtactcgtcactgagaagaaagacaactccttccaccatgcccatattgatgttgtctatatagacacaaccagatcaccaagagctcaactttttgatgatccagaaaagggagataaatcattcttctatcgccagatagcacttgctctggaacaaacagatttctgtgattctgaaatccagtttgaagttggtcacaatgctattcattcttgggttggaggcagtaatccatatggcatgtccactcttcactttactgcctatgatcctctcttctaccttcatctctccaatactgatcgtatt
O74_5_Pareledone_felix accttcgctaatttacctgtactcgtcgctgagaagaaagataactccttccaccatgcccatattgatgttgtctatatagacacaaccagatcaccaagagctcaactttttgatgatccagaaaagggagataaatcattcttctatcgccagatagcacttgctctggaacaaacagatttctgtgattttgaaatccagtttgaagttggtcacaatgctattcattcttgggttggaggcagtaatccatatggcatgtccactcttcactttactgcctatgatcctctcttctaccttcatctctccaatactgatcgtatt
O85_1_Adelieledone_polymorpha accttcgctaatttacctgtactcgtcactgagaagaaggacaactccttccaccatgcccatattgatgttgccaatacagacacaaccagatcaccaagagatcaactttttgatgatccagaaaagggagataaatcattcttctatcgccaaatagcacttgctctggaacaaacagatttctgtgattttgaaatccagtttgaaatcggtcacaatgctattcattcttgggttggaggtagtagtccatatggcatgtcaactcttcactatactgcctatgatcctctcttctaccttcatcactccaatactgatcgtatt
O85_5_Adelieledone_polymorpha accttcgctaatttacctgtactcgtcactgagaagaaagacaactccttccaccatgcccatattgatgttgccaatacagacacaaccagatcaccaagagatcaactttttgatgatccagaaaagggagataaatcattcttctatcgccaaatagcacttgctctggaacaaacagatttctgtgattttgaaatccagtttgaaatcggtcacaatgctattcattcttgggttggaggtagtagtccatatagcatgtcaactcttcactatactgcctatgatcctctcttctaccttcatcactccaatactgatcgtatt
O74_1_Pareledone_felix accttcgctaatttacctgtactcgtcactgagaagaaagacaactccttccaccatgcccatattgatgttgtcaatacagacacaaccagatcaccaagagctaaactttttgatgatccagaaaggggagataaatcattcttctatcgccagatagcacttgctctggaacaaacagatttctgtgattttgaaatccagtttgaagttggtcacaatgctattcattcttgggttggaggcagtaatccatatggcatgtccactcttcactttactgcctatgatcctctcttctaccttcatccctccaatactggtcgtatt
O37_2_Graneledone_yamana accttcgctaatctacctgtactcgtcactgagaagaaagaaaactccttccaccatgcccatattgatgttgtcaatacagacacaagcagatcaccaagagctaatcttttttatgatccagaaaagggagataaatcattcttttatcgccagatagcacttgctctggaacaaacagatttctgtgattttgaaatccagtttgaagttggtcacaatgctattcattcttgggttggaggtagtagtccatatggcatgtcaactctccactatactgcctatgatcctctcttctaccttcatcactccaatactgatcgtatt
O36_1_Graneledone_yamana accttcgctaatctacctgtactcgtcactgagaagaaagaaaactccttccaccatgcccatattgatgttgtcaatacagacacaagcagatcaccaagagctaatcttttttatgatccagaaaagggagataaatcattcttttatcgccagatagcacttgctctggaacaaacagatttctgtgattttgaagtccagtttgaagttggtcacaatgctattcattcttgggttggaggtagtagtccatatggcatgtcaactcttcactatactgcctatgatcctctcttctaccttcatcactccaatactgatcgtatt
O30_2_1_Pareledone_turqueti accttcgctaatttacctgtactcgtcactgagaagaaagacgactccttccaccatgcccatattgatgttgtcaatacagacacaaccagatcaccaagagctaaactttttgacgatccagaaaagggagataaatcattcttctatcgccagatagcacttgctctggaacaaacagatttctgtgattttgaaatccagtttgaagttggtcacaatgctattcattcttgggttggaggcagtaatccatatggcatgtcaactcttcactatactgcctatgatcctctcttctaccttcatctctccaatactgatcgtatt
O19_1_Megaeledone_setebos accttcgctaatttacctgtactcgtcactgagaagaaagacaactccttccatcatgcccatattgatgttgtcaatacagacacagccagatcaccaagagctcaactttttgatgatccagaaaagggagatgaatcattcttctatcgccagatagcacttgctctggaacaaatagatttctgtgattttgaaatccagtttgatgttggtcacaatgctattcattcttgggttggaggtagtagtcaatatggcatgtcaactcttcactatactgcctatgaccctctcttctaccttcatcactccaatactgatcgtatt
O11_6_3_Megaeledone_setebos accttcgctaatttacctgtactcgtcactgagaagaaagacaactccttccaccatgcccatattgatgttgtcaatacagacacagccagatcaccaagagctcaactttttgatgatccagaaaagggagatgaatcattcttctatcgccagatagcacttgctctggaacaaatagatttctgtgattttgaaatccagtttgatgttggtcacaatgctattcattcttgggttggaggtagtagtccatatggcatgtcaactcttcactatactgcctatgatcctctcttctaccttcatcactccaatactgatcgtatt
O9_2_1_Megaeledone_setebos accttcgctaatttacctgtactcgtcactgagaagaaagacaactccttccaccatgcccatattgatgttgccaatacagacacagccagatcaccaagagctcaactttttgatgatccagaaaagggagataaatcattcttctatcgccagatagcacttgctctggaacaaacagatttctgtgattttgaaatccagtttgaagttggtcacaatgctattcattcttgggttggaggtagtagtccatatggcatgtcaactcttcactatactgcctatgatcctctcttctaccttcatcactccaatactgatcgtatt
O11_7_1_Megaeledone_setebos accttcgctaatttacctgtactcgtcactgagaagaaagacaactccttccaccatgcccatattgatgttgtcaatacagatacagccagatcaccaagagctcaactttttgatgatccagaaaagggagatgaatcattcttctatcgccggatagcacttgctctggaacaaacagatttttgtgattttgaaatccagtttgaagttggtcacaatgctattcattcttgggttggaggtagtagtccatatggcatgtcaactcttcactatactgcctatgatcctctcttctaccttcatcactccaatactgatcgtatt
O11_7_4_Megaeledone_setebos accttcgctaatttacctgtactcgccactgagaagaaagacaactccttccaccatgcccatattgatgttgtcaatacagatacagccagatcaccaagagctcaactttttgatgatccagaaaagggagatgaatcattcttctatcgccagatagcacctgctctggaacaaacagatttctgtgattttgaaatccagtttgaagttggtcacaatgctattcattcttgggttggaggtagtcgtccatatggcatgtcaactcttcactatactgcctatgatcctctcttctaccttcatcactccaatactgatcgtatt
O9_1_4_Megaeledone_setebos accttcgctaatttacctgtactcgtcactgagaagaaagacaactccttccaccatgcccatattgatgttgtcaatacagatacagccagatcaccaagagctcaactttttgatgatccagaaaagggagatgaatcattcttctatcgccagatagcacttgctctggaacaaacagatttctgtgattttgaaatccagtttgaagttggtcacaatgctattcattcttgggttggaggtagtcgtccatatggcatgtcaactcttcactatactgcctatgatcctctcttctaccttcatcactccaatactgatcgtatt
O144_2_1_Bathypolypus_arcticus accttcgctaatttacctgtactcgtcactgagaagaaagacaactccttccaccatgcccatattgatgttgtcaatacagatacagccagatcaccaagagctcaactttttgatgatccggaaaagggagatgaatcattcttctatcgccagatagcacttgctctggaacaaacagatttctgtgattttgaaatccagtttgaagttggtcacaatgctattcattcttgggttggaggtagtagtccatatggcatgtcaactcttcactatactgcctatgatcctctcttctaccttcatcactccaatactgatcgtatt
O11_6_1_Megaeledone_setebos accttcgctaatttacctgtactcgtcactgagaagaaagacaactccttccaccatgcccatattgatgttgtcaatacagatacagccagatcaccaagagctcaactttttgatgatccagaaaagggagatgaatcattcttctatcgccagatagcacttgctctggaacaaacagatttctgtgattttgaaatccagtttgaagttggtcacaatgctattcattcttgggttggaggtagtagtccatatggcatgtcaactcttcactatactgcctatgatcctctcttctaccttcatcgctccaatactgatcgtatt
O9_1_1_Megaeledone_setebos accttcgctaatttacctgtactcgtcactgagaagaaagacaactccttccaccatgcccatattgatgttgtcaatacagatacagccagatcaccaagagctcaactttttgatgatccagaaaagggagatgaatcattcttctatcgccagatagcacttgctctggaacaaacagatttctgtgattttgaaatccagtttgaagttggtcacaatgctattcattcttgggttggaggtagtagtccatatggcatgtcaactcttcactatactgcctatgatcctctcttctaccttcatcactccaatactgatcgtatt
O9_2_5_Megaeledone_setebos accttcgctaatttacctgtactcgtcactgagaagaaagacaactccttccatcatgcccatattgatgttgtcaatacagacacagccagatcaccaagagctcaactttttgatgatccagaaaagggagatgaatcattcttctatcgccagatagcacttgctctggaacaaacagatttctgtgattttgaaatccagtttgaagttggtcacaatgctattcattcttgggttggaggtagtagtccatatggcatgtcaactcttcactatactgcctatgatcctctcttctaccttcatcactccaatactgatcgtatt
O9_1_2_Megaeledone_setebos accttcgctaatttacctgtactcgtcactgagaagaaagacaactccttccaccatgcccatattgatgttgtcaatacagacacagccagatcaccaagagctcaactttttgatgatccagaaaagggagatgaatcattcttctatcgccagatagcacttgctctggaacaaacagatttctgtgattttgaaatccagtttgaagttggtcacaatgctattcattcttgggttggaggtagtagtccatatggcatgtcaacccttcactatactgcctatgatcctctcttctaccttcatcactccaatactgatcgtatt
O37_1_Graneledone_yamana accttcgctaatttacctgtactcgtcactgagaagaaagacaactccttccaccatgcccatattgatgttgtcaatacagacacaagcagatcaccaagagctgaactttttgatgatccagaaaagggagataaatcattcttttatcgccagatagcacttgctctggaacaaacagatttctgtgattttgaaatccagtttgaagttggtcacaatgctattcattcttgggttggaggtagtagtccatatggcatgtcaactcttcactatactgcctatgatcctctcttctaccttcatcactccaatactgatcgtatt
O37_4_Graneledone_yamana accttcgctaatttacctgtactcgtcactgagaagaaagacaactccttccaccatgcccatattgatgttgtcaatacagacacaagcagatcaccaagagctgaactttttgatgatccagaaaagggagataaatcattcttttatcgccagatagcacttgctctggaacaaacagatttctgtgattttgaagtccagtttgaagttggtcacaatgctattcattcttgggttggaggtagtagtccatatggcatgtcaactcttcactatactgcctatgatcctctcttctaccttcatcactccaatactgatcgtatt
O36_6_Graneledone_yamana accttcgctaatttacctgtactcgtcactgagaagaaagacaactccttccaccatgcccatattgatgttgtcaatacagacacaagcagatcaccaagagctgaactttttgatgatccagaaaagggagataaatcattcttttatcgccagatagcacttgctctggaacaaacagatttctgtgattttgaagtccagtttgaagttggtcacaatgctattcattcttgggctggaggtagtagtccatatggcatgtcaactcttcactatactgcttatgatcctctcttctaccttcatcactccaatactgatcgtatt
O37_6_Graneledone_yamana accttcgctaatttacctgtactcgtcactgagaagaaagacaactccttccaccatgcccatattgatgttgtcaatacagacacaagcagatcaccaagagctgaactttttgatgatccagaaaagggagataaatcattcttttatcgccagatagcacttgctctggaacaaacagatttctgtgattttgaagtccagtttgaagttggtcacaatgctattcattcttgggttggaggtagtagtccatatggcatgtcaactcttcactatactgcttatgatcctctcttctaccttcatcactccaatactgatcgtatt
O67_5_Pareledone_panchroma accttcgctaatttacctgtactcgtcactgagaagaaagacaactccttccaccatgcccacattgatgttgtcaatacagacacaaccagatcaccaagagctaaactttttgatgatccaggaaagggagataaatcattcttctatcgccagatagcacttgctctggaacaaacagatttctgtgattttgaaatccagtttgaagttggtcacaatgctattcattcttgggttggaggtactagtccatatggcatgtcaactcttcactatactgcctatgatcctctcttctaccttcatcactccaatactgatcgtatt
O67_1_Pareledone_panchroma accttcgctaatttacctgtactcgtcactgagaagaaagacaactccttccaccatgcccacattgatgttgtcaatacagacacaaccagatcaccaagagctaaactttttgatgatccagaaaagggagataaatcattcttctatcgccagatagcacttgctctggaacaaacagatttctgtgattttgaaatccagtttgaagttggtcacaatgctattcattcttgggttggaggtagtagtccatatggcatgtcaactctccactatactgcctatgatcctctcttctaccttcatcactccaatactgatcgtatt
O67_2_Pareledone_panchroma accttcgctaatttacctgtactcgtcaccgagaagaaagacaactccttccaccatgcccatattgatgttgtcaatacagacacaaccagatcaccaagagctaaactttttgatgatccagaaaagggagataaatcattcttctatcgccagatagcacttgctctggaacaaacagatttctgtgattttgaaatccagtttgaagttggtcacaatgctattcattcttgggttggaggtactagtccatatggcatgtcaactcttcactatactgcctatgatcctctcttctaccttcatcactccaatactgatcgtatt
O102_2_Pareledone_prydzensis accttcgctaatttacctgtactcgtcactgagaagaaagacaactccttccaccatgcccatattgatgttgtcaatacagacacaaccagatcaccaagagctcaactttttgatgatccagaaaggggagataaatcattcttctatcgccagatagcacttgctctggaacaaacagatttctgtgattttgaaatccagtttgaagttggtcacaatgctattcattcttgggttggaggtagtagaccatatggcatgtcaactcttcactatactgcctatgatccactcttctaccttcatcactccaatactgatcgtatt
O68_4_Pareledone_aurata accttcgctaatttacctgtactcgtcactgagaagaaagacaactccttccaccatgcccatattgatgttgtcaatacagacacaaccagatcaccaagagctcaactttttgatgatccagaaaggggagataaatcattcttctatcgccagatcgcacttgctctggaacaaacggatttctgtgattttgaaatccagtttgaagttggtcacaatgctattcattcttgggttggaggtagtagtccatatggcatgtcaactcttcactatactgcctatgatcctctcttctaccttcatcactccaatactgatcgtatt
O16_1_5_Pareledone_turqueti accttcgctaatttacctgtactcgtcactgagaagaaagacaactccttccaccatgcccatattgatgttgtcaatacagacacaaccagatcaccaagagctgaactttttgatgatccagaaaggggagataaatcattcttctatcgccagatagcacttgctctggaacaaacggatttctgtgattttgaaatccagtttgaagttggtcacaatgctattcattcttgggttggaggtagtagtccatatggcatgtcaactcttcactatactgcctatgatcctctcttctaccttcatcactccaatactgatcgtatt
O20_1_Pareledone_turqueti accttcgctaatttacctgtactcgtcactgagaagaaagacaactccttccaccatgcccatattgatgttgtcaatacagacacaaccagatcaccaagagctcaactttttgatgatccagaaagtggagataaatcattcttctatcgccagatagcacttgctctggaacaaacggatttctgtgattttgaaatccagtttgaagttggtcacaatgctattcattcttgggttggaggtagtagtccatatggcatgtcaactcttcactatactgcctatgatcctctcttctaccttcatcactccaatactgatcgtatt
O13_1_2_Pareledone_aurata accttcgctaatttacctgtactcgtcactgagaagaaagacaactccttccaccatgcccatattgatgttgtcaatacagacacaaccagatcaccaagagctcaactttttgatgatccagaaaggggagataaatcattcttctatcgccagatagcacttgctctggaacaaacggatttctgtgattttgaaatccagtttgaagttggtcacaatgctattcattcttgggttggaggtagtagtccatatggcatgtcaactcttcactatactgcctatgatcctctcttctaccttcatcactccaatactgatcgtatt
O102_5_Pareledone_prydzensis accttcgctaatttacctgtactcgtcactgagaagaaagacaactccttccaccatgcccatattgatgttgtcaatacagacacaaccagatcaccaagagctcaactttttgatgatccagaaaggggagataaatcattcttctatcgccagatagcacttgctctggaacaaacagatttctgtgattttgaaatccagtttgaagttggtcacaatgctattcattcttgggttggaggtagtagtacatatggcatgtcaactcttcactatactgcctatgatcctctcttctaccttcatcactccaatactgatcgtatt
PCH_ISO1_Pareledone_charcoti accttcgctaatttacctgtactcgtcactgagaagaaagacaactccttccaccatgcccatattgatgttgtcaatacagacacaaccagatcaccaagagctcaactttttgatgatccagaaaggggagataaatcattcttctatcgccagatagcacttgctctggaacaaacagatttctgtgattttgaaatccagtttgaagttggtcacaatgctattcattcttgggttggaggtagtagtccatatggcatgtcaactcttcactatactgcctatgatcctctcttctaccttcatcactccaatactgatcgtatt
O144_1_2_Bathypolypus_arcticus accttcgctaatttacctgtactcgtcactgagaagaaagacaactccttccaccatgcccatattgatgttgtcaatacagacacaaccagatcaccaagagctcaactttttgatgatccagaaaggggagataaatcattcttctatcgccagatagcacttgctctggaacaaacggatttctgtgattttgaaatccagtttgaagttggtcacaatgctattcattcttgggttggaggtagtagtacatatggcatgtcaactcttcactatactgcctatgatcctcccttctaccttcatcactccaatactgatcgtatt
O144_1_1_Bathypolypus_arcticus accttcgctaatttacctgtactcgtcactgagaagaaagacaactccttccaccatgcccatattgatgttgtcaatacagacacaaccagatcaccaagagctcaactttttgatgatccagaaaggggagataaatcattcttctatcgccagatagcacttgctctggaacaaacggatttctgtgattttgaaatccagtttgaagttggtcacaatgctattcattcttgggttggaggtagtagtacatatggcatgtcaactcttcactatactgcctatgatcctctcttctaccttcatcactccaatactgatcgtatt
O28_3_Pareledone_aequipillae accttcgctaatttacctgtactcgtcactgagaagaaagacaactccttccaccatgcccatattgatgttgtcaatacagacacaaccagatcaccaagagctaaactttttgatgatccagaaaggggagataaatcattcttctatcgccagatagcacttgctctggaacaaacggatttctgtgattttgaaatccagtttgaagttggtcacaatgctattcattcttgggttggaggtagtagtacatatggcatgtcaactcttcactatactgcctatgatcctctcttctaccttcatcactccgatactgatcgtatt
O69_6_Pareledone_cornuta accttcgctaatttacctgtactcgtcactgagaagaaagacaactccttccaccatgcccatattgatgttgtcaatacaaacacaaccagatcaccaagagctaaactttttgatgatccagaaaggggagataaatcattcttctatcgccagatagcacttgctctggaacaaacggatttctgtgattttgaaatccagtttgaagttggtcacaatgctattcattcttgggttggaggtagtagtacatatggcatgtcaactcttcactatactgcctatgatcctctcttctaccttcatcactccaatactgatcgtatt
O30_2_2_Pareledone_turqueti accttcgctaatttacctgtactcgtcactgagaagaaagacaactccttccaccatgcccatattgatgttgtcaatacagacacaaccagatcaccaagagctaaactttttgatgatccagaaaggggagataaatcattcttctatcgccagatagcacttgctctggaacaaacggatttctgtgattttgaaatccagtttgaagttggtcacaatgctattcattcttgggttggaggtagtagtacatatggcatgtcaactcttcactatactgcctatgatcctctcttctaccttcatcactccaatactgatcgtatt
O36_4_Graneledone_yamana accttcgctaatttacctgtactcgtcactgagaagaaagacaactccttccaccatgcccatattgatgttgtcaatacagacacaaccagatcaccaagagctaagctttttgatgatccagaaaggggagataaatcattcttctatcgccagatagcacttgctctggaacaaacagatttctgtgattttgaaatccagtttgaagttggtcacaatgctattcattcttgggttggaggtagtagtccatatggcatgtcaactcttcactatactgcctatgatcctctcttctaccttcatcactccaatactgatcgtatt
O37_5_Graneledone_yamana accttcgctaatttacctgtactcgtcactgagaagaaagacaactccttccaccatgcccatattgatgttgtcaatacagacacaaccagatcaccaagagctaagctttttgatgatccagaaaggggagataaatcattcttctatcgccagatagcacttgctctggaacaaacagatttctgtgattttgaagtccagtttgaagttggtcacaatgctattcattcttgggttggaggtagtagtccatatggcatgtcaactcttcactatactgcctatgatcctctcttctaccttcatcactccaatactgatcgtatt
O28_5_Pareledone_aequipillae accttcgctaatttacctgtactcgtcactgagaagaaagacaactccttccaccatgcccatattgatgttgtcaatacagacacaaccagatcaccaagagctaaactttttgatgatccagaaaggggagataaatcattcttctatcgccagatagcacttgctctggaacaaagagatttctgtgattttgaaatccagtttgaagttggtcacaatgctattcattcttgggttggaggtagtagtccatatggcatgtcaactcttcactatactgcctatgatcctctcttctaccttcatcactccaatactgatcgtatt
O93_Pareledone_prydzensis accttcgctaatttacctgtactcgtcactgagaagaaagacaactccttccaccatgcccatattgatgttgtcaatacagacacaaccagatcaccaagagctaaactttttgatgatccagaaaggggagataaatcattcttctatcgccagatagcacttgctctggaacaaacagatttctgtgattttgaaatccagtttgaagttggtcacaatgctattcattcttgggttggaggtagtagtccatatggcatgtcaactcttcactatactgcctatgatccactcttctaccttcatcactccaatactgatcgtatt
O69_2_Pareledone_cornuta accttcgctaatttacctgtactcgtcactgagaagaaagacaactccttccaccatgcccatattgatgttgtcaatacagacacaaccagatcaccaagagctaaactttttgatgatccagaaaggggagataaatcattcttctatcgccagatagcacttgctctggaacaaacagatttctgtgattttgaaatccagtttgaagttggtcacaatgctattcattcttgggttggaggtagtagtccatatggcatgtcaactcttcactatactgcctatgatcctctcttctaccttcatcactccaatactgatcgtatt
O68_6_Pareledone_aurata accttcgctaatttacctgtactcgtcactgagaagaaagacaactccttccaccatgcccatattgatgttgtcaatacagacacaaccagatcaccaagagctaaactttttgatgatccagaaaagggagataaatcattcttctatcgccagatagcacttgctctggaacaaacagatttctgtgattttgaaatccagtttgaagttggtcacaatgctattcattcttgggttggaggtagtagtccatatagcatgtcaactcttcactatactgcctatgatcctctcttctaccttcatcactccaatactgatcgtatt
O70_Pareledone_cornuta accttcgctaatttacctgtactcgtcactgagaagaaagacaactccttccaccatgcccatattgatgttgtcaatacaaacacaaccagatcaccaagagctaaactttttgatgatccagaaaggggagataaatcattcttctatcgccagatagcacttgctctggaacaaacagatttctgtgattttgaaatccagtttgaagttggtcacaatgctattcattcttgggttggaggtagtagtccatatagcatgtcaactcttcactatactgcctatgatcctctcttctaccttcatcactccaatactgatcgtatt
O74_7_Pareledone_felix accttcgctaatttacctgtactcgtcactgagaagaaagataactccttccaccatgcccatattgatgttgtcaatacagacacaaccagatcaccaagagctaaactttttgatgatccagaaaggggagataaatcattcttctatcgccagatagcacttgctctggaacaaacagatttctgtgattttgaaatccagtttgaagttggtcacaatgctattcattcttgggttggaggtagtagtccatatagcatgtcaactcttcactatactgcctatgatcctctcttctaccttcatcactccaatactgatcgtatt
O28_2_Pareledone_aequipillae accttcgctaatttacctgtactcgtcactgagaagaaagacaactccttccaccatgcccatattgatgttgtcaatacagacacaaccagatcaccaagagctaaactttttgatgatccagaaaggggagataaatcattcttctatcgccagatagcacttgctctggaacaaacagatttctgtgattttgaaatccagtttgaagttggtcacaatgctattcattcttgggttggaggtagtagtccatatagcatgtcaactcttcactatactgcctatgatcctctcttctaccttcatcactccaatactgatcgtatt
O145_1_3_Bathypolypus_pugniger accttcgctaatttacctgtactcgtcactgagaagaaagacaactccttccaccatgcccatattgatgttgtcaatacagacacaaccagaacaccaagagctaaactttttgatgatccagaaaagggagataaatcattcttctatcgccagatagcacttgctctggaacaaacagatttctgtgattttgaaatccagtttgaagttggtcacaatgctattcattcttgggttggaggtagtagtccatatggcatgtcaactcttcactatactgcctatgatcctctcttctaccttcatcactccaatactgatcgtatt
O16_1_3_Pareledone_turqueti accttcgctaatttacctgtactcgtcactgagaagaaagacaactccttccaccatgcccatattgatgttgtcaatacagacacaagcagaacaccaagagctaaactttttgatgatccagaaaagggagataaatcattcttctatcgccagatagcacttgctctggaacaaacagatttctgtgattttgaaatccagcttgaagttggtcacaatgctattcattcttgggttggaggtagtagtccatatggcatgtcaactcttcactatactgcctatgatcctctcttctaccttcatcactccaatactgatcgtatt
O144_1_5_Bathypolypus_arcticus accttcgctaatttacctgtactcgtcactgagaagaaagacaactccttccaccatgcccatattgatgttgtcaatacagacacaagcagaacaccaagagctaaactttttgatgatccagaaaagggagataaatcattcttctatcgccagatagcacttgctctggaacaaacagatttctgtgattttgaaatccagtttgaagttggtcacaatgctattcattcttgggttggaggtagtagtccatatggcatgtcaactcttcactatactgcctatgatcctctcttctaccttcatcactccaatactgatcgtatt
O155_4_Pareledone_charcoti accttcgctaatttacctgtactcgtcactgagaagaaagacaactccttccaccatgcccatattgatgttgtcaatacagacacaaccagatcaccaagagctaaactttttgatgatccagaaaagggagataaatcattcttctatcgccagatagcacttgctctggaacaaacagatttctgtgattttgaaatccagtttgaagttggtcacaatgctattcattcttgggttggaggtagtagtccatatggcatgtcaactcttcactatactgcctatgatcctctctgctaccttcatcactccaatactgatcgtatt
O158_2_Pareledone_charcoti accttcgctaatttacctgtactcgtcactgagaagaaagacaactccttccaccatgcccatattgatgttgtcaatacagacacaaccagatcaccaagagctaaactttttgatgatccagaaaagggagataaatcattcttctatcgccagatagcacttgctccggaacaaacagatttctgtgattttgaaatccagtttgaagttggtcacaatgctattcattcttgggttggaggtagtagtccatatggcatgtcaactcttcactatactgcctatgatcctctcttctaccttcatcactccaatactgatcgtatt
O20_2_Pareledone_turqueti accttcgcttatttacctgtactcgtcactgagaagaaagacaactccttccaccatgcccatattgatgttgtcaatacagacacaaccagatcaccaagagctaaactttttgatgatccagaaaagggagataaatcattcttctatcgccagatagcacttgctctggaacaaacagatttctgtgattttgaaatccagtttgaagttggtcacaatgctattcattcttgggttggaggtagtagtccatatggcatgtcaactcttcactatactgcctatgatcctctcttctaccttcatcactccaatactgatcgtatt
O67_4_Pareledone_panchroma accttcgctaatttacctgtactcgtcactgagaagaaagacaactccttccaccatgcccatattgatgttgtcaatacagacacaaccagatcaccaagagctaaactttttgatgatccagaaaagggagataaatcattcttctatcgccagatagcacttgctctggaacaaacagatttctgtgattttgaaatccagtttgaagttggtcacaatgctattcattcttgggttggaggtagtagtccatatggcatgtcaactcttcactatactgcctatgatcctctcttctaccttcatcactccaatactgatcgtatt
O68_5_Pareledone_aurata accttcgctaatttacctgcactcgtctctgagaagaaagacaactccttccaccatgcccatattgatgttgtcaatacagacacaaccagatcaccaagagctaaactttttgatgatccagaaaagggagataaatcattcttctatcgccagatagcacttgctctggaacaaacagatttctgtgattttgaaatccagtttgaagttggtcacaatgctattcattcttgggttggaggtagtagtccatatagcatgtcaactcttcactatactgcctatgatcctctcttctaccttcatcactccaatactgatcgtatt
O13_1_5_Pareledone_aurata accttcgctaatttacctgtactcgtctctgagaagaaagacaactccttccaccatgcccatattgatgttgtcaatacagacacaaccagatcaccaagagctaaactttttgatgatccagaaaagggagataaatcattcttctatcgccagatagcacttgctctggaacaaacaaatttctgtgattttgaaatccagtttgaagttggtcacaatgctattcattcttgggttggaggtagtagtccatatagcatgtcaactcttcactatactgcctatgatcctctcttctaccttcatcactccaatactgatcgtatt
O68_2_Pareledone_aurata accttcgctaatttacctgtactcgtctctgagaagaaagacaactccttccaccatgcccatattgatgttgtcaatacagacacaaccagatcaccaagagctaaactttttgatgatccagaaaagggagataaatcattcttctatcgccagatagcacttgctctggaacaaacagatttctgtgattttgaaatccagtttgaagttggtcacaatgctattcattcttgggttggaggtagtagtccatatagcatgtcgactcttcactatactgcctatgatcctctcttctaccttcatcactccaatactgatcgtatt
O177_7_Hapalochlaena_lunulata actttcgctaatttacctgtactggttactggggaggaaaacaaccccttccaccatgctcatattgatgttgccaatagagatacaactagagcaccaagagctcagctttttgatgatccagaaaaaggagataaatcattcttctatcgccagatagcacttgctctagaacaaacagatttctgtgactttgaaatccagttcgagatcggccataatgctattcattcttgggttggaggtagtagtccatatggaatgtcaacccttcactatacttcctatgatcctctcttctaccttcatcattccaatactgatcgcatt
O189_1_Octopus_membranaceus actttcgctaatttacctattctggttactgaggaggaaaacaaccccttccaccatgctcacattgatgttgccaataaagatacaactagagcaccaagatctcggctttttgatgatccagaaaaaggagataaatcattcttctatcgccagatagcacttgctctggaacaaacagatttctgtgattttgaaattcagttcgaaatcggccataatgctattcattcttgggttggaggtagtagtccatatggaatgtcaactcttcactatacttcctacgatcctctcttctaccttcatcattccaatactgatcgtatt
O32_1_Amphioctopus_aegina actttcgctaatttacctattctggtaactgaggaggaaaacaacccctcccaccatgctcatattgatgttgctaataaagatacaactagagcaccaagagctcagctttttgatgatccagaaaaaggagataaatcattcttctatcgtcagatagcacttgctctggaacaaacagatctctgtgattttgaaatccagtatgaaatcggccataatgctattcattcttgggttggaggtagtagtccatatggaatgtcaactcttcactatacttcctatgatcctctcttctaccttcatcactccaatactgatcgtatt
O32_2_Amphioctopus_aegina actttcgctaatttacctattctggtaactgaggaggaaaacaaccccttccaccatgctcatattgatgttgctaataaagatacaactagagcaccaagagctcagctttttgatgatccagaaaaaggagataaatcattcttctatcgtcagatagcacttgctctggaacaaacagatttctgtgattttgaaatccagtatgaaatcggccataatgctattcattcttgggttggaggtagtagtccatatggaatgtcaactcttcactatacttcctatgatcctctcttctaccttcatcactccaatactgatcgtatt
O123_4_Octopus_vulgaris actttcgctcatttacctgtactggtcactgagaaggaaaacaaccccttccaccatgctcatattgatgttgtcaataaaaatacaaccagagcaccgagagctcaactttttgatgatccagaaaaaggagataaatcattcttctaccgccagatagcacttgctctggaacaaacagatttctgtgattttgaaatccagttcgaaatcggccataatgctatccattcttgggttggaggtagtactccatatggtatgtcaacccttcactatacttcctatgatcctctcttctaccttcatcactccaatactgaccgtatt
O182_2_Octopus_tetricus actttcgccaatttacctgtactggtcactgagaaggaaaacaaccccttccaccatgctcatattgatgttgtcaataaagatacaaccagagcaccgagagctcaactttttgatgatccagagaaaggagataaatcattcttctaccgccagatagcacttgctctggaacaaacagatttctgtgattttgaaatccaattcgaaatcggccataatgctatccattcttgggttggaggtagtagtcaatatggtatgtcaacccttcactatacttcctatgatcctctcttctaccttcatcactccaatactgaccgtatt
O182_4_Octopus_tetricus actttcgctaatttacctgtactggtcactgagaaggaaaacaaccccttccaccatgctcatattgatgttgtcaataaagatacaaccagagcaccgagagctcaactttttgatgatccagagaaaggagataaatcattcttctaccgccagatagcacttgctctggaacaaacagatttctgtgattttgaaatccaattcgaaatcggccataatgctatccattcttgggttggaggtagtagtcaatatggtatgtcaacccttcactatacttcctatgatcctctcttctaccttcatcactccaatactgaccgtatt
O154_Octopus_vulgaris actttcgctaatttacctgtactggtcactgagaaggaaaacaaccccttccaccatgctcatattgatgttgtcaataaagatacaaccagagcaccgagagctcaactttttgatgatccagaaaaaggagataaatcattcttctaccgccagatagcacttgctctggaacaaacagatttctgtgattttgaaatccagttcgaaatcggccataatgctatccattcttgggttggaggtagtagtcaatatggtatgtcaacccttcactatacttcctatgatcctctcttctaccttcatcactccaatactgaccgtatt
O153_4_1_Octopus_vulgaris actttcgctaatttacctgtactggtcactgagaaggaaaacaaccccttccaccatgctcatattgatgttgccaataaagatacaaccagagcaccgagagctcaactttttgatgatccagaaaaaggagataaatcattcttctaccgccagatagcacttgctctggaacaaacagatttctgtgattttgaaatccagttcgaaatcggccataatgctatccattcttgggttggaggtagtagtcaatatggtatgtcaacccttcactatacttcctatgatcctctcttctaccttcatcactccaatactgaccgtatt
O123_Octopus_vulgaris actttcgctcatttacctgtactggtcgctgagaaggaaaacaaccccttccaccatgctcatatcgatgttgctaataaaaatacaaccagagcaccgagagctcaactttttgatgatccagaaaaaggagataaatcactcttctaccgccagatagcacttgctctggaacaaacagatttctgtgattttgaagtccagttcgaaatcggccataatgctattcattcttgggttggaggtagtactccatatggtatgtcaacccttcactatacttcctatgatcctctcttctaccttcatcactccaatactgaccgtatt
O124_5_Octopus_vulgaris actttcgctcatttacctgtactggtcgctgagaaggaaaacaaccccttccaccatgctcatatcgatgttgctaataaaaatacaaccagagcaccgagagctcaactttttgatgatccagaaaaaggagataaatcattcttctaccgccagatagcacttgctctggaacaaacagatttctgtgattttgaagtccagttcgaaatcggccataatgctactcattcttgggttggaggtagtactccatatggtatgtcaacccttcactatacttcctatgatcctctcttctaccttcatcactccaatactgaccgtatt
O182_6_2_Octopus_tetricus actttcgctcatttacctgtactggtcgctgagaaggaaaacaacccctcccaccatgctcatatcgatgttgctaataaagatacaaccagagcaccgagagctcaactttttgatgatccagaaaaaggagataaatcattcttctaccgccagatagcacttgctctggaacaaacagatttctgtgattttgaagtccaattcgaaatcggccataatgctatccattcttgggttggaggtagtactccatatggtatgtcaacccttcactatacttcctatgatcctctcttctaccttcatcactccaatactgaccgtatt
O153_4_3_Octopus_vulgaris actttcgctcatttacctgtactggtcactgaggagaaaaataaccccttccaccatgctcatatcgatgttgctaataaagatacaaccagagcaccgagagctcaactttttgatgatccagaaaaaggagataaatcattcttctaccgccagatagcacttgctctggaacaaacagatttctgtgattttgaagtccagttcgaaatcggccataatgctattcattcttgggttggaggtagtagtccatatggtatgtcaacccttcactatacttcctatgatcctctcttctaccttcatcactccaatactgaccgtatt
O153_4_Octopus_vulgaris actttcgctcatttacctgtactggtcactgaggagaaaaataaccccttccaccatgctcatatcgatgttgctaataaagatacaaccagagcaccgagagctcaactttttgatgatccagaaaaaggagataaatcattcttctaccgccagatagcacttgctctggaacaaacagatttctgtgattttgaagtccaattcgaaatcggccataatgctatccattcttgggttggaggtagtagtcaatatggtatgtcaacccttcactatacttcctatgatcctctcttctaccttcatcactccaatactgaccgtatt
O124_4_Octopus_vulgaris actttcgctcatttgcctgtactggtcactgaggagaaaaataaccccttccaccatgctcatatcgatgttgctaataaagatacaaccagagcaccgagagctcaactttttgatgatccagaaaaaggagataaatcattcttctaccgccagatagcacttgctctggaacaaacagatttctgtgattttgaagtccaattcgaaatcggccataatgctatccattcttgggttggaggtagtactccatatggtatgtcaacccttcactatacttcctatgatcctctcttctaccttcatcactccaatactgaccgtatt
O153_2_Octopus_vulgaris actttcgctcatttacctgtactggtcactgaggagaaaaataaccccttccaccatgctcatatcgatgttgctaataaagatacaaccagagcaccgagagctcaactttttgatgatccagaaaaaggagataaatcattcttctaccgccagatagcacttgctctggaacaaacagatttctgtgattttgaagtccaattcgaaatcggccataatgctatccattcttgggttggaggtagtactccatatggtatgtcaacccttcactatacttcctatgatcctctcttctaccttcatcactccaatactgaccgtatt
O148_1_Callistoctopus_macropus acttttgctaatttacctgtactggtcactgagaagaataacaaccccttccaccatgctcatattgatgttgtcgatacagatacaaccagagcaccgagagctaaactttttgatgatccagaaaaaggagataaatcgttcttctatcgccaaatagcacttgctctagaacaaagagatttctgtgattttgaaatccaattcgaaatcggccataatgctattcattcttgggttggaggtagtagtccatatggtatgtcgacccttcactatacttcctatgatcctctcttctatcttcatcactccaatactgatcgtatt
O148_2_Callistoctopus_macropus acttttgctaatttacctgtactggtcactgagaagaataacaaccccttccaccatgctcatattgatgttgtcgatacagatacaaccagagcaccgagagctaaactttttgatgatccagaaaaaggagataaatcgttcttctatcgccaaatagcacttgctctagaacaaagagatttctgtgattttgaaatccaattcgaaatcggccataatgctattcattcttgggttggaggtagtagtccatatggtatgtcaacccttcactatacttcctatgatcctctcttctatcttcatcactccaatactgatcgtatt
O122_4_Macroctopus_maorum actttcgctaatttacctgtactggtcactgaggagaa---caaccccttccaccatactcatattgatgttgtcaataaagatacaaccagatcaccaagagctaaactttttgatgatccagaaaaaggagataaatcgttcttctaccgccagatagcacttgctctagaacaaagagatttctgtgattttgaaatccaattcgaaatcggccataacgctattcattcttgggttggaggtagtagtccatatggtatgtcaacccttcactatacttcctatgatcctctcttctatattcatcactccaatactgatcgtatt
O122_6_Macroctopus_maorum actttcgctaatttacctgtactggtcactgaggagaa---caaccccttccaccatactcatattgatgttgtcaataaagatacaaccagatcaccaagagctaaactttttgatgatccagaaaaaggagataaatcgttcttctatcgccagatagcacttgctctagaacaaagagatttctgtgattttgaaatccaattcgaaatcggccataatgctattcattcttgggttggaggtagtagtccatatggtatgtcaacccttcactatacttcctatgatcctctcttctatcttcatcactccaatactgatcgtatt
;
END;
BEGIN TREES;
	TREE * UNTITLED = [&R] (((O32_3_Amphioctopus_aegina:0.084662,O189_3_Octopus_membranaceus:0.250626):0.393832,(O148_4_Callistoctopus_macropus:0.461955,(((O27_1_3_Pareledone_aequipillae:0.027201,PCH_ISO2_Pareledone_charcoti:0.054014):0.208994,(O45_1_Benthoctopus_cf._rigbyae:0.069137,O52_4_Benthoctopus_cf._longibrachus:0.052326,O48_1_Benthoctopus_cf._rigbyae:0.054326,O52_2_Benthoctopus_cf._longibrach…
END;
