# Supplementary material for: Positive selection in octopus haemocyanin indicates functional links to temperature adaptation
Source: BMC Evol Biol. 2015 Jul 5;15:133. doi: 10.1186/s12862-015-0411-4 (PMC4491423; doi:10.1186/s12862-015-0411-4)
Supplement: Additional file 1: — Tree and alignment files of haemocyanin, COI and COIII sequences used in this study provided in nexus format. [file 12862_2015_411_MOESM1_ESM.zip › Oellermann_etal_Sample details.xlsx]

## Sheet: Sheet1
Supplementary Figure S1 – Location and sampling details of octopods used in this study. Note that for samples obtained from collaborators and commercial traders details are incomplete. Data marked in red provide only approximations of of catch location.
Animal identifier	Species	Cruise	Station	Fishing gear	Date of capture	Latitude (degrees_north)	Longitude (degrees_east)	Bot. Depth (m)	Location	Temperature (°C)*	Salinity (psu)	Total weight (g)	Gutted weight (g)	Mantle Length (cm)	Sex	Comment
O85	Adelieledone polymorpha	ANTXXVII-3	PS 77/260-6	Agassiz Trawl	20.03.2011	-70.51	-10.36	252.5	Antarctic Ocean, Eastern Weddel Sea	-1	34.5	83.3	-	6.1	female	-
O187	Amphioctopus aegina	-	-	-	-	-	-	-	Indian Ocean	28-301,2,3	30.01	-	-	-	-	-
O32	Amphioctopus aegina	-	-	-	-	5.48	89.47	-	Indian Ocean	28-301,2,3	30.01	-	-	-	-	Asia market
O143	Bathypolypus arcticus	-	2123	-	24.09.2007	79.13	26.1	256	Barents Sea	4-114,5,6	-	-	-	-	-	-
O144	Bathypolypus arcticus	-	2022	-	12.09.2007	78.97	11.57	315	Barents Sea	4-114,5,6	-	-	-	-	-	-
O133	Bathypolypus pugniger	-	2035	-	12.09.2003	79.62	8	688	Barents Sea	0-36,7	34.9-35.16,7	-	-	-	-	-
O134	Bathypolypus pugniger	-	2035	-	13.09.2007	79.62	8	688	Barents Sea	0-36,7	34.9-35.16,7	-	-	-	-	-
O135	Bathypolypus pugniger	-	2035	-	13.09.2007	79.62	8	688	Barents Sea	0-36,7	34.9-35.16,7	-	-	-	-	-
O136	Bathypolypus pugniger	-	2334	-	8.08.2007	73.17	18.07	443	Barents Sea	0-36,7	34.9-35.16,7	-	-	-	-	-
O145	Bathypolypus pugniger	-	2666	-	17.08.2007	71.27	28.62	409	Barents Sea	0-36,7	34.9-35.16,7	-	-	-	-	-
O39	Benthoctopus cf. longibrachus	ANTXXVII-3	PS 77/208-5	Agassiz Trawl	11.02.2011	-54.32	-56.1	292	Antarctic Ocean, Burdwood Bank	4.9	34.1	5.1	-	2.4	-	-
O52	Benthoctopus cf. longibrachus	ANTXXVII-3	PS 77/211-5	Agassiz Trawl	14.02.2011	-53.24	-42.41	320	Antarctic Ocean, Shag Rocks	2.1	34.4	-	-	2.7	-	-
O41	Benthoctopus cf. rigbyae	ANTXXVII-3	PS 77/208-5	Agassiz Trawl	11.02.2011	-54.32	-56.1	292	Antarctic Ocean, Burdwood Bank	4.9	34.1	-	-	-	-	-
O44	Benthoctopus cf. rigbyae	ANTXXVII-3	PS 77/208-5	Agassiz Trawl	11.02.2011	-54.32	-56.1	292	Antarctic Ocean, Burdwood Bank	4.9	34.1	-	-	-	-	-
O45	Benthoctopus cf. rigbyae	ANTXXVII-3	PS 77/208-5	Agassiz Trawl	11.02.2011	-54.32	-56.1	292	Antarctic Ocean, Burdwood Bank	4.9	34.1	-	-	-	-	-
O48	Benthoctopus cf. rigbyae	ANTXXVII-3	PS 77/208-5	Agassiz Trawl	11.02.2011	-54.32	-56.1	292	Antarctic Ocean, Burdwood Bank	4.9	34.1	-	-	-	-	-
O49	Benthoctopus cf. rigbyae	ANTXXVII-3	PS 77/208-5	Agassiz Trawl	11.02.2011	-54.32	-56.1	292	Antarctic Ocean, Burdwood Bank	4.9	34.1	-	-	-	-	-
O82	Benthoctopus sp.	ANTXXVII-3	PS 77/208-3	Bottom Trawl	11.02.2011	-54.32	-56.9	285.5	Antarctic Ocean, Burdwood Bank	4.9	34.1	11.3	-	2.1	male	-
O148	Callistoctopus macropus	-	-	-	Summer 2010	35.1264	33.4299	-	Mediterranean Sea, Cyprus	16.8-22.88	-	-	-	-	-	-
O180	Callistoctopus ornatus	-	-	-	-	-18.2	146.9	-	Pacific Ocean, Eastern Australia	25-309,10	-	-	-	-	-	-
O186	Eledone cirrhosa	-	-	-	-	58.9	-0.29	-	North Atlantic Ocean	13-1611,12	-	-	-	-	-	-
O147	Eledone moschata	-	-	-	Summer 2010	35.1264	33.4299	-	Mediterranean Sea, Cyprus	10-2113	-	-	460.2	-	-	-
O150	Eledone moschata	-	-	-	2008	45.2199	12.279	-	Mediterranean Sea, Italy, Chioggia,	10-2113	35	-	-	-	male	-
O151	Eledone moschata	-	-	-	2008	45.2199	12.279	-	Mediterranean Sea, Italy, Chioggia,	10-2113	35	-	-	-	-	-
O152	Eledone moschata	-	-	-	2008	45.2199	12.279	-	Mediterranean Sea, Italy, Chioggia,	10-2113	35	-	-	-	-	-
Edof	Enteroctopus dofleini	-	-	-	-	44.6	-124.43	-	Pacific Ocean, Oregon USA	3-1314	-
O36	Graneledone yamana	ANTXXVII-3	PS 77/208-5	Agassiz Trawl	11.02.2011	-54.32	-56.1	292	Antarctic Ocean, Burdwood Bank	4.9	34.1	-	363.6	8	male?	-
O37	Graneledone yamana	ANTXXVII-3	PS 77/208-5	Agassiz Trawl	11.02.2011	-54.32	-56.1	292	Antarctic Ocean, Burdwood Bank	4.9	34.1	-	746	13	male?	-
O177	Hapalochlaena lunulata	-	-	-	-	-11.35	137.62	-	Pacific Ocean, Eastern Australia	23-2415	-	-	-	-	-	-
O181	Hapalochlaena maculosa	-	-	-	-	-38.7198	144.815	-	Pacific Ocean, South-Eastern Australia	14-22.516,22	31.7-35.416	-	-	-	-	-
O122	Macroctopus maorum	-	-	-	December 2012	-44.828	169.635	-	New Zealand, Otago	12-1722	35	-	-	-	-	-
O11	Megaleledone setebos	ANTXXIII-8	PS 69/650	Bottom Trawl	28.12.06	-61.2901	-56.2047	330	Antarctic Ocean, Elephant Island	0.4349	34.5706	-	-	4.52	female	-
O19	Megaleledone setebos	ANTXXIII-8	PS 69/676	Bottom Trawl	02.01.07	-62.1843	-60.7916	418	Antarctic Ocean, Antarctic Peninsula	0.3654	34.5514	-	-	8	male	-
O9	Megaleledone setebos	ANTXXIII-8	PS 69/638	Bottom Trawl	26.12.06	-61.162	-55.9967	149	Antarctic Ocean, Elephant Island	-0.0162	34.4189	-	-	16	male	-
O189	Octopus membranaceus	-	-	-	-	-2	87	-	Indian Ocean	28-3217	-	-	-	-	-	-
O182	Octopus tetricus	-	-	-	-	-31.989	115.72	-	Indian Ocean, Western Australia	19-22.61	-	-	-	-	-	-
O123	Octopus vulgaris	-	-	-	05.01.2012	22.13	114.167	-	Pacific Ocean, China, Hongkong	12-2918-20	-	-	-	-	-	Fish market
O124	Octopus vulgaris	-	-	-	2011	23.67	128.86	-	Pacific Ocean, Taiwan	12-2918-20	-	-	-	-	-	-
O153	Octopus vulgaris	-	-	-	September 2008	42.49	3.139	-	Mediterranean Sea, France, Banuyls	12-2918-20	35.5	-	-	-	-	-
O154	Octopus vulgaris	-	-	-	September 2008	42.49	3.139	-	Mediterranean Sea, France, Banuyls	12-2918-20	35.5	-	-	-	-	-
O27	Pareledone aequipillae	ANTXXIII-8	PS 69/687	Bottom Trawl	04.01.07	-62.5865	-54.7665	263	Antarctic Ocean, Antarctic Peninsula	-0.9325	34.4927	-	-	6.16	male	-
O28	Pareledone aequipillae	ANTXXIII-8	PS 69/687	Bottom Trawl	04.01.07	-62.5865	-54.7665	263	Antarctic Ocean, Antarctic Peninsula	-0.9325	34.4927	-	-	4.79	female	-
O31	Pareledone aequipillae	ANTXXIII-8	PS 69/689	Bottom Trawl	04.01.07	-62.4546	-55.3039	224	Antarctic Ocean, Antarctic Peninsula	-0.7904	34.4768	-	-	3.23	female	-
O13	Pareledone aurata	ANTXXIII-8	PS 69/657	Bottom Trawl	29.12.06	-61.238	-55.816	133	Antarctic Ocean, Antarctic Peninsula	0.334	34.3281	-	-	5.37	male	-
O68	Pareledone aurata	ANTXXVII-3	PS 77/217-5	Agassiz Trawl	19.02.2011	-61.9	-43.59	408	Antarctic Ocean, South Orkney Islands	0.1	34.7	55.5	-	4.9	male	-
O118	Pareledone charcoti	-	-	-	31.03.2009	-62.18	-58.41	-	Antarctic Ocean, King George Island	-1-221	-	22.58	-	-	-	-
O155	Pareledone charcoti	-	-	-	-	-62.18	-58.41	-	Antarctic Ocean, King George Island	-1-221	-	-	-	-	-	-
O158	Pareledone charcoti	-	-	-	-	-62.18	-58.41	-	Antarctic Ocean, King George Island	-1-221	-	-	-	-	-	-
O69	Pareledone cornuta	ANTXXVII-3	PS 77/217-5	Agassiz Trawl	19.02.2011	-61.9	-43.59	408	Antarctic Ocean, South Orkney Islands	0.1	34.7	52.7	-	4.4	female	-
O70	Pareledone cornuta	ANTXXVII-3	PS 77/217-6	Bottom Trawl	19.02.2011	-62	-44.2	354	Antarctic Ocean, South Orkney Islands	0.1	34.7	91.5	-	5.6	female	-
O22	Pareledone felix	ANTXXIII-8	PS 69/680	Bottom Trawl	02.01.07	-62.4	-61.4	341	Antarctic Ocean, Antarctic Peninsula	0.3654	34.5514	-	-	5.74	male	-
O74	Pareledone felix	ANTXXVII-3	PS 77/222-6	Bottom Trawl	23.02.2011	-62.18	-58.41	459.2	Antarctic Ocean, King George Island	0.6	34.6	70.2	-	4.8		-
O80	Pareledone felix	ANTXXVII-3	PS 77/222-6	Bottom Trawl	23.02.2011	-62.18	-58.41	459.2	Antarctic Ocean, King George Island	0.6	34.6	10.9	-	2.2	female	-
O67	Pareledone panchroma	ANTXXVII-3	PS 77/217-5	Agassiz Trawl	19.02.2011	-61.9	-43.59	408	Antarctic Ocean, South Orkney Islands	0.1	34.7	48.1	-	4	male	-
O102	Pareledone prydzensis	ANTXV/3	PS 77/308-1	Bottom Trawl	January 1998	-70.51	-10.36	223.5	Antarctic Ocean, Eastern Weddel Sea	-1.5403	34.4186	-	-	-	-	-
O93	Pareledone prydzensis	ANTXXVII-3	PS 77/308-1	Bottom Trawl	04.04.2012	-70.51	-10.35	223.5	Antarctic Ocean, Eastern Weddel Sea	-1.5403	34.4186	10.3	-	2.5	male	-
O20	Pareledone turqueti	ANTXXIII-8	PS 69/677	Bottom Trawl	02.01.07	-62.1783	-60.5465	205	Antarctic Ocean, Antarctic Peninsula	-0.7745	34.4506	-	-	5.94	male	-
O30	Pareledone turqueti	ANTXXIII-8	PS 69/689	Bottom Trawl	04.01.07	-62.4546	-55.3039	224	Antarctic Ocean, Antarctic Peninsula	-0.7904	34.4768	-	-	12	female	-
O16	Pareledone turqueti	ANTXXIII-8	PS 69/661	Bottom Trawl	30.12.06	-61.6548	-57.0482	467	Antarctic Ocean, King George Island	-0.8521	34.4876	-	-	6.58	female	-
* exact temperatures represent CTD measurements at catch location, temperature ranges correspond to literature data with numbers in superscript linking to the references given below
