# Supplementary material for: Positive selection in octopus haemocyanin indicates functional links to temperature adaptation
Source: BMC Evol Biol. 2015 Jul 5;15:133. doi: 10.1186/s12862-015-0411-4 (PMC4491423; doi:10.1186/s12862-015-0411-4)
Supplement: Additional file 1: — Tree and alignment files of haemocyanin, COI and COIII sequences used in this study provided in nexus format. [file 12862_2015_411_MOESM1_ESM.zip › PhlylogeneticTree_SurfaceCharge_AllFU.nex]

#NEXUS
begin taxa;
	dimensions ntax=21;
	taxlabels
	'Pareledone charcoti FU d Iso1'[&Created=Wed Jan 30 10:20:35 CET 2013,Modified=Tue May 12 11:48:49 CEST 2015,description="Pearson file capture",Topology="linear","Molecule Type"="AA"]
	'Enteroctopus dofleini FU d Iso1'[&Created=Mon Jul 23 09:47:06 CEST 2012,Modified=Tue May 12 11:48:49 CEST 2015,description="",Topology="linear","Molecule Type"="AA"]
	'Enteroctopus dofleini FU d Iso2'[&Created=Mon Jul 23 09:47:22 CEST 2012,Modified=Tue May 12 11:48:50 CEST 2015,description="",Topology="linear","Molecule Type"="AA"]
	'Pareledone charcoti FU a Iso1'[&Created=Wed Jan 30 10:20:13 CET 2013,Modified=Tue May 12 11:47:22 CEST 2015,description="Pearson file capture",Topology="linear","Molecule Type"="AA"]
	'Enteroctopus dofleini FU a Iso1'[&Created=Mon Jul 23 09:45:08 CEST 2012,Modified=Tue May 12 11:47:23 CEST 2015,description="",Topology="linear","Molecule Type"="AA"]
	'Enteroctopus dofleini FU a Iso2'[&Created=Mon Jul 23 09:45:23 CEST 2012,Modified=Tue May 12 11:47:23 CEST 2015,description="",Topology="linear","Molecule Type"="AA"]
	'Pareledone charcoti FU e Iso1'[&Created=Wed Jan 30 10:20:20 CET 2013,Modified=Tue May 12 11:49:49 CEST 2015,description="Pearson file capture",Topology="linear","Molecule Type"="AA"]
	'Enteroctopus dofleini FU e Iso1'[&Created=Mon Jul 23 09:47:35 CEST 2012,Modified=Tue May 12 11:49:50 CEST 2015,description="",Topology="linear","Molecule Type"="AA"]
	'Enteroctopus dofleini FU e Iso2'[&Created=Mon Jul 23 09:47:51 CEST 2012,Modified=Tue May 12 11:49:51 CEST 2015,description="",Topology="linear","Molecule Type"="AA"]
	'Pareledone charcoti FU c Iso1'[&Created=Wed Jan 30 10:20:05 CET 2013,Modified=Tue May 12 11:46:48 CEST 2015,description="Pearson file capture",Topology="linear","Molecule Type"="AA"]
	'Enteroctopus dofleini FU c Iso1'[&Created=Mon Jul 23 09:46:33 CEST 2012,Modified=Tue May 12 11:44:10 CEST 2015,Topology="linear","Molecule Type"="AA"]
	'Enteroctopus dofleini FU c Iso2'[&Created=Mon Jul 23 09:46:50 CEST 2012,Modified=Tue May 12 11:46:49 CEST 2015,description="",Topology="linear","Molecule Type"="AA"]
	'Pareledone charcoti FU f Iso1'[&Created=Wed Jan 30 10:20:44 CET 2013,Modified=Tue May 12 11:50:16 CEST 2015,description="Pearson file capture",Topology="linear","Molecule Type"="AA"]
	'Enteroctopus dofleini FU f Iso1'[&Created=Mon Jul 23 09:48:02 CEST 2012,Modified=Tue May 12 11:50:17 CEST 2015,description="",Topology="linear","Molecule Type"="AA"]
	'Enteroctopus dofleini FU f Iso2'[&Created=Mon Jul 23 09:48:26 CEST 2012,Modified=Tue May 12 11:50:17 CEST 2015,description="",Topology="linear","Molecule Type"="AA"]
	'Pareledone charcoti FU b Iso1'[&Created=Wed Jan 30 10:20:29 CET 2013,Modified=Tue May 12 11:49:23 CEST 2015,description="Pearson file capture",Topology="linear","Molecule Type"="AA"]
	'Enteroctopus dofleini FU b Iso1'[&Created=Mon Jul 23 09:46:05 CEST 2012,Modified=Tue May 12 11:49:24 CEST 2015,description="",Topology="linear","Molecule Type"="AA"]
	'Enteroctopus dofleini FU b Iso2'[&Created=Mon Jul 23 09:46:22 CEST 2012,Modified=Tue May 12 11:49:25 CEST 2015,description="",Topology="linear","Molecule Type"="AA"]
	'Pareledone charcoti FU g Iso1'[&Created=Wed Jan 30 10:19:15 CET 2013,Modified=Tue May 12 11:50:47 CEST 2015,description="Pearson file capture",Topology="linear","Molecule Type"="AA"]
	'Enteroctopus dofleini FU g Iso1'[&Created=Mon Jul 23 09:48:41 CEST 2012,Modified=Tue May 12 11:50:48 CEST 2015,description="",Topology="linear","Molecule Type"="AA"]
	'Enteroctopus dofleini FU g Iso2'[&Created=Mon Jul 23 09:48:54 CEST 2012,Modified=Tue May 12 11:50:48 CEST 2015,description="",Topology="linear","Molecule Type"="AA"]
;
end;

begin characters;
	dimensions nchar=421;
	format datatype=protein missing=? gap=-;
	matrix
	'Pareledone charcoti FU d Iso1'	NRIRKNLNDLSKGDIESLKNAFKDMTTDGR---YEEIASFHGLPAQCPNKDGSKVYTCCIHGMPTFPHWHRLYVALVENELLARGSGVAVPYWDWVQPFDHLPALVNQATYYNSRTLHVEPNPFFKGKISFLNSE--TKRDPQNPLF-----GNK-YLYEHTLFVLEQTDFCEFEVHFEVLHNTIHSWLGGRDPHSMSSLDFAAYDPIFFLHHSNVDRIWAIWQELQRYRKLAYNEANCALPLLNVPMRPFSNTTA-NHDRMTLTHSTPNDVFDYQNVLHYKYDTLSFFDLTITQLE-HHIEEKKSHDRIFAGFLLHGVQASVDVHIYICVPTS--KHEENCAHDAGVFSVLGGKSEMPWQFDRVFRYEITDQLKLLGLNQNSHF------RVVTEIIAVNGSSINSDIFPHPTIIYVPKH
	'Enteroctopus dofleini FU d Iso1'	NRIRKNLNALTEGDMESLRNAFKDMTTDGR---YEEIASFHGLPAQCPNKDGSKVYTCCIHGMPTFPHWHRLYVALVENELLARGSGVAVPYWDWVQPFDHLPALVNRATYYNSRTLLVEPNPFFKGKISFLNSE--TNRDPQEKLF-----GNK-YLYEHTLFVLEQTDFCDFEVHFEVLHNTIHSWLGGRDPHSMSSLDFAAYDPIFFLHHSNIDRIWAIWQELQRSRKVPYNEANWALPLLNVPMRPFSNTTA-NHDRMTLTHSAPNDVFDYQNVLHYKYDTLSFYDLTITQLD-HLIEERKSHDRIFAGFLLHGVQASADIHVFICVPTS--KYEENCAHDVGVFSVLGGKSEMPWQFDRVFRYEITDQLKSLGLNQNSHF------RVVTEVTAVNGSSINSDIFPHPTIIYVPRQ
	'Enteroctopus dofleini FU d Iso2'	NRIRKNLNALTDGDMESLRKAFKDMTTDGR---YEEIASFHGLPAQCPNKDGSKVYTCCIHGMPTFPHWHRLYVALVENELLARGSGVAVPYWDWVQPFDHLPALVNRATYYNSRTLLVEPNPFFKGKISFLNSE--TNRDPQEELF-----GNK-YLYEHTLFVLEQTDFCDFEVHFEVLHNTIHSWLGGRDPHSMSSLDFAAYDPIFFLHHSNIDRIWAIWQELQRYRKLPYNEANCALPLLNVPMRPFSNTTA-NHDRMTLTHSAPNDVFDYQNVLHYKYDTLSFYDLTITQLD-HLIEERKSHDRIFAGFLLHGVQASADIHVFICVPTS--KHEENCAHDVGVFSVLGGKSEMPWQFASVFQYEITDQLKLLGLNQNSHF------RGVTEVTAVNGSSINSDIFPHPTIIYVPKQ
	'Pareledone charcoti FU a Iso1'	NLIRKNVDALSEEEILNLQVALRAMQDDATPTGYQAIAAYHGEPADCKAPDG-STVVCCLHGMPTFPLWHRLYTVQFEQTMASHGSKLGVPYWDWTQPLNHLPELVSHPLFMDPTSHKAKKNVFYSGDIAFEKKT--TARAVDARLFEAS-KGGNNFLLEGVLSALEQEEYCHFEVQFEVAHNPIHYLVGGRFTHSMSSLEYTSYDPLFFLHHSNVERLFTIWQALQKHRGLDGN-ANCGLNMFH?PMEPFGRET--NPISLTKDHAKPADVFNYNE-LGYDYDDLHLNGMDIPELD-TMLKERQQHPRSFANFRLGGIKTSANVRVAVCVPSEDKRHSDNCNNHVGSFFILGGVHEMTWNFGYPFLFEITDVVKSLGIPLDGNY------YVHADVTAINGTLLHDGTIPRPTVSYIPAH
	'Enteroctopus dofleini FU a Iso1'	NLIRKNVDALSEDEVLNLQVALRAMQDDATPTGYQAIAAYHGEPADCKAPDG-STVVCCLHGMPTFPFWHRLYTVQFEQTMVGHGSKLGVPYWDWTQPLNHLPELVSHPLFMDPTAHKAKRNVFYSGYIAFEKKT--TARAVDTRLFQAS-KGGKNFLLEGVLSALEQDDYCHFEVQFEVAHNPIHYLVGGRFTHSMSSLEYMAYDPFFFLHHSNVERLFTIWQALQKHRGLGGN-ANCGLNMFHKPMEPFGRDT--NPISLTKEHAKAVDVFNYNE-LGYDYDDLHLNGMDIPELD-TMLKERQQHPRSFANFRLGGIKTSANVRVAVCIPSEDKRHSDNCNNHVGSFFILGGVHEMTWNFGYPFLFEITDVVKSLGIPLDGNY------YVHADVTAINGTLLPDGTIPRPTVSYIPAH
	'Enteroctopus dofleini FU a Iso2'	NLIRKDVDALSEDEVLNLQVALRAMQDDETPTGYQAIAAYHGEPADCKAPDG-STVVCCLHGMPTFPLWHRLYTVQFEQTMVGHGSKLGVPYWDWTQPLNHLPELVSHPLFMDPTAHKAKKNVFYSGNIAFEKKT--TARAVDTRLFQAS-KGGKNFLLEGVLSALEQDDYCHFEVQFEVAHNPIHYLVGGRFTHSMSSLEYTSYDPLFFLHHSNVERLFTIWQALQKHRGIEGN-ANCGLNMFHKPMEPFGRDT--NPISLTKEHAKAVDVFNYNE-LGYDYDDLHLNGMDIPELD-TMLKERQQHPRSFANFRLGGIKTSANVRVAVCIPSEDKRHSDNCNNHVGSFFILGGVHEMTWDFGYPFLFEITDVVKSLGIPLDGNY------YVHADVTAINGTLLPDGTIPRPTVSYIPAH
	'Pareledone charcoti FU e Iso1'	YLVRKNVERLSLSEKNSLIYAFRRMQKDKSSDGFEAIASFHAIPPLCPNPTAKHRHACCLHGMATFPHWHRLYVVQFEQALHRHGAKVGVPYWDWTRPISKIPDFIASKKYSDPFTKIEVYNPFNHGHISFISEETETKRDVSEYLYEHPVLGKQTWLFDNIALALEQTDYCDFEIQLEIVHNAIHSWIGGKEEYSLNHLHYAAYDPVFYLHHSNVDRLWVIWQELQKLRGLNAYESHCALELMKVPLKPFSFGAPYNLNDLTTKLSKPEDMFRYKDNFHYDYDILDVNGMSINQIE-SFIRHQREHDRVFAGFLLSGFGSSAYATFEICI------EGGECHE-GSHFSVLGGSTEMPWAFDRLYKIEITDVLTDMHLAFDSPF------TIKTKVVAQNGTELPG-ILPEATVIRIPPT
	'Enteroctopus dofleini FU e Iso1'	YLVRKNVERLSLSEMNSLIHAFRRMQKDKSSDGFEAIASFHALPPLCPSPTAKHRHACCLHGMATFPHWHRLYVVQFEQALHRHGATVGVPYWDWTRPISKIPDFIASEKYSDPFTKIEDYNPFNHGHISFISEDTETKREVSEYLFEHPVLGKQTWLFDNIALALEQTDYCDFEIQLEIVHNAIHSWIGGKEEHSLNHLHYAAYDPIFYLHHSNVDRLWVIWQELQKLRGLNAYESHCALELMKVPLKPFSFGAPYNLNDLTTKLSKPEDMFRYKDNFHYEYDILDINSMSINQIESSYIRHQKDHDRVFAGFLLSGFGSSAYATFEICI------EGGECHE-GSHFAVLGGSTEMPWAFDRLYKIEITDVLSDMHLAFDSAF------TIKTKIVAQNGTELPASILPEATVIRIPPS
	'Enteroctopus dofleini FU e Iso2'	YLVRKNVERLSLSEMNSLIHAFRRMQRDKSSDGFEAIASFHALPPLCPSPTAKHRHACCLHGMATFPHWHRLYVVQFEQALHRHGATVGVPYWDWTRPISKIPDFIASKRYSDPFTKIEDYNPFNQGQISFISEDTETKREVSEYLFEHPVLGKQTWLFDNIALALEQTDYCDFEIQLEIVHNAIHSWIGGKEEHSLNHLHYAAYDPIFYLHHSNVDRLWVIWQELQKLRGLNAYESHCALELMKVPLKPFSFGAPYNLNDLTTKLSKPEDMFRYKDNFHYEYDILDINSMSINQIE-SYIRHQRDHDRVFAGFLLSGFGSSAYATFEICI------EGGECHE-GSHFSVLGGSTEMPWAFDRLYKIEITDILSDMNLAFDSAF------TIKTKLVAQNGTELPASILPEATVIRIPPS
	'Pareledone charcoti FU c Iso1'	YRSRRDVYSLTHADMNALRKALQAYEDDKTINGYQQVAAFHGSTKWCPSPDAEVKYACCHHGMATFPHWHRLLTINFENGLRRNGYENGIPYWDWTRPLSALPTLVNEEVYADE-NGETHPNPFFSGAIDEISQH--TTRSPNPTLFLTPSFGQFTPLANEVIYALEQEDFCSFEVQFEIAHNHIHALVGGTEQYSMSSLEYTAYDPIFILHHSNVDRIWAIWQALQKFRGHRYNSANCAIETLRKPMSPFSLTSDINVDSMTREHSVPFDVFDYKKNFHYEYDILELNGLSIPQLH-REINRRRAKCRIFATFMLEGIKQSALVEYYIRA------HGSTDKLKAGEFYVLGSANEMPWKFDRVYKADITKKMQEANLHFNDKY------HIEYHLTDMSGNEITGVKLE-PAIIYEPGL
	'Enteroctopus dofleini FU c Iso1'	YRSRRDVSSLTDADMNALRKALQAYEDDKAASGYQQVAAFHGSTKWCPSPDAEVKYACCHHGMATFPHWHRLLTINFENGLRHNGYQNGIPYWDWTRPLSELPTLVKDETYADE-NGETHPNPFFSGVIDEIGEH--TTRFPNPTLFLKPPFGHFTPLGNEVMYALEQEDFCSFEVQFEIAHNHIHALVGGTEPYSMSSLEYTAFDPIFILHHSNVDRIWAIWQALQKFRGHRYNSANCAIETLRKPMSPFSLTSDINVDPMTREHSVPFDVFDYKKNFHYEYDLLELNGLSIPQLH-REINRRRAKSRIFATFMLEGIKQSALVEYYIRA------HGSTDQLKAGEFYILGSANEMPWKFDRVYKADITQQMKEANLHFNDQY------HIEYHLKDLSGNEIAGVHLE-PAIIYEPGL
	'Enteroctopus dofleini FU c Iso2'	YRSRRDVSSLTDADMNALRKALQAYEDDKDASGYQQVAAFHGSTKWCPSPDAEVKYACCHHGMATFPHWHRLLTVNFENGLRHNGYQNGIPYWDWTRPLSELPTLVKDETYADE-NGETHPNPFFSGVIDEIGEH--TTRSPNPTLFLKPPFGHFTPLGDEVMYALEQEDFCSFEVQFEIAHNHIHALVGGTEPYSMSSLEYTTFDPIFILHHSNVDRIWAIWQALQKFRGHRYNSANCAIETLRKPMSPFSLTSDINIDPMTREHSVPFDVFDYKKNFHYEYDLLELNGLSIPQLH-REISRRRAKSRIFATFMLEGIKQSALVEYYIRA------HGSTDQLKAGEFYILGSANEMPWKFDRVYKADITQQMKEANLHFNDQY------HIEYHLKDLSGNEIAGVHLE-TAIIYEPGL
	'Pareledone charcoti FU f Iso1'	NHIRRNVESLDERDIQNLMAALTRVKEDESDHGFQTIASYHG-STICPSLED-PQYACCLHGMPVFPHWHRVYLLHFEDSMRRHGSNVATPYWDWTQALTKLPRLLADPDYYDAWTDKVIENPFLRGYIKDEDTY--TVRDVQPELFEIS-AGEGSTLYQEVLLMFEQEDYCDFEVQFEVVHNIIHYLIGGHQKYAMSSLVYSSFDPLFYVHHSMVDRLWAIWQALQEHRKLPFDKAYCALDQLSFPMKPFIWDS--NPNLHTRAASTPRHLFDYHK-LGYEYDNLEFHGMNIDQLE-KAIHKHQNVDRVFASFLLFGIKTSADVHLKLC-------KDKTCEH-AGIVFVLGGDNEMPWHFDRTYKLDITHVLHKMHIPLEDLYVHGSTIHLEVEIQTVAGKVLDSSALPAPSMIYVPAK
	'Enteroctopus dofleini FU f Iso1'	NHIRRNVESLDERDIQNLMAALTRVKKDESDHGFQTIASYHG-STLCPSPEE-PKYACCLHGMPVFPHWHRVYLLHFEDSMRRHGSSVATPYWDWTQPGTKLPRLLADSDYYDAWTDNVTENPFLRGYIKSEDTY--TVRDVKPELFEIG-GGEGSTLYRQVLLMLEQEDYCDFEVQFEVVHNSIHYLVGGHQKYAMSSLVYSSFDPIFYVHHSMVDRLWAIWQALQEHRHLPFDKAYCALEQLSFPMKPFVWES--NPNLHTRAASTPQHLFDYNK-LGYKYDDLEFHGMNIDQLE-NAIHKTQNKDRVFASFLLFGIKTSADVHLKLC-------KDETCED-AGVVFVLGGDNEMPWHFDRTYKMDITNVLHKMHIPLEDLYVHGSTIHLEVEIESVDGKVLDSSSLPVPSMIYVPAK
	'Enteroctopus dofleini FU f Iso2'	NHIRRNVESLDERDIQNLMAALTRVKEDESDHGFQTIASYHG-STLCPSPEE-PKYACCLHGMPVFPHWHRVYLLHFEDSMRRHGSSVATPYWDWTQPGTKLPRLLADSDYYDAWTDNVTENPFLRGYIKSEDTY--TVRDVKPELFEIG-GGEGSTLYQQVLLMLEQEDYCDFEVQFEVVHNSIHYLVGGHHKYAMSSLVYSSFDPIFYVHHSMVDRLWAIWQALQEHRHLPFDKAYCALEQLSFPMKPFVWDS--NPNLHTRAASTPQHLFDDNK-LGYKYDNLEFHGMNIDQLE-NAIHKQQNKDRVFASFLLFGIKTSADVHLKLC-------KDETCED-AGVVFILGGDNEMPWHFDRTYKKDITHVLHQMHIPLEDLYVHGSTILLEVEIETVDGKVLDSSSLPAPSMIYVPAK
	'Pareledone charcoti FU b Iso1'	LNVRKDLHSLTKEEEYELRVAMERFMDDKSIDGYQALAEFHGLPAKCPEPDAINRVACCVHGMSTFPHWHRLVVMQIEDALLGRGSPIGVPYWDWTKPSASLPHLVAEETYVDPYTNEVKANPFYHAPIEFLHNNVFTARNVDGRLFEKPTKGHHGYLYDGMMLAFEQEDFCDFEVQFEVTHNAIHAWVGGNEPYSMSSLHYTSFDPLFWLHHSQVDRLWAVWQALQIHRGKPYK-PYCALSEVHRPLKPFAFESPLNNNKHTYSHSVPTHVYDYQSDLHYTYDTLFFGGMSVRELQ-RHIEEDKAKDRVFVGFLLMGIKTSANVMINVE-------SGGNSYM-AGTITILGGSKEMEWRFDRLYKYEITDALAELGVDMHAEY------SINLQINDINGTALPPTTIPVPIVIFSPGK
	'Enteroctopus dofleini FU b Iso1'	LNVRKDLRSLTTEEEYELRVAMERFMDDKSIDGYQALAEFHGLPAKCPEPDAINRVACCVHGMSTFPHWHRLVVMQFEDALLARGSPIGVPYWDWTTPSSSLPHLVAVETYEDPYTKEVKPNPFYHAQIEFLHNDVFTARNVDS-LFEKPTKGHHGYLHDGMLLALEQEDFCDFEVQLEVTHNAIHAWVGGNEPYSMSSLHYTSFDPLFWLHHSQVDRLWAVWQALQIQRGKPYK-PYCALSEVHRPLKPFAFEPPLNNNKHTHSHSVPTHVYDYQSDLHYTYDTLFFGGMSVRELQ-RHIEEDKAKDRVFVGFLLMGIKTSANVVINVE-------SAGNTYM-AGTITIIGGSKEMEWRFDRLYKYEITDALAELGVDMHAEY------SINLQINDINGTALPPTSIPDPIVIFSPGK
	'Enteroctopus dofleini FU b Iso2'	LNVRKDLQSLTTEEEYELRVAMERFMDDKSIDGYQALAEFHGLPAKCPEPDAINRVACCVHGMSTFPHWHRLVVMQFEDALLARGSPIGVPYWDWTTPSSSLPHLVAVETYEDPYTKEVKPNPFYHAKIEFLHNDVFTARNVDS-LFEKPTKGHHGYLHDGMLLAFEQEDFCDFEVQFEVTHNAIHAWVGGNEPYSMSSLHYTSFDPLFWLHHSQVDRLWAVWQALQIHRGKPYK-PYCALSEVHRPLKPFAFEPPLNNNKHTHSHSVPTHVYDYQSDLHYTYDTLFFGGMSVRELQ-RHIEEDKAKDRVFVGFLLMGIKTSANVVINVE-------SAGNTYM-AGTITILGGSKEMEWRFDRLYKYEITDALAELGVDMHAEY------SINLQINDINGTALPPTSIPDPIVIFSPGK
	'Pareledone charcoti FU g Iso1'	AIIRKNVNSLTPSDIKDLRDAMAKVQADTSDNGYQKIASYHGMPLSCHYPNG-TAYACCQHGMVTFPNWHRLLVKQMEDALVAHGSHIGIPYWDWTSTFANLPVLVTEK----------KDNSFHHAHIDVVNTD--TTRSPRAQLFDDPERGDKSFFYRQIALALEQTDFCDFEIQFEVGHNAIHSWVGGSSPYGMSTLHYTAYDPLFYLHHSNTDRIWAVWQALQKYRGLPYNSANCQINKLVKPLIPFNLDT--NHNGVTKAHSTGLTSFDYHV-LGYDYDNLNFHGMTIPQLE-EHLKEIQHEDRVFAGFLLRTIGQSADVNFDICR------KDGECAF-GGTFCILGGEHEMFWAFDRLFRYDITTTLKQLRLDAHDDF------DIKVTIKGIDGHILPNKYLPPPTVFFAPAK
	'Enteroctopus dofleini FU g Iso1'	------------SDIKELRDAMAKVQADTSDNGYQKIASYHGMPLSCHYENG-TAYACCQHGMVTFPNWHRLLTKQMEDALVAKGSHVGIPYWDWTTTFANLPVLVTEE----------KDNSFHHAHIDVANTD--TTRSPRAQLFDDPEKGDKSFFYRQIALALEQTDFCDFEIQFEIGHNAIHSWVGGSSPYGMSTLHYTSYDPLFYLHHSNTDRIWSVWQALQKYRGLPYNTANCEINKLVKPLKPFNLDT--NPNAVTKAHSTGATSFDYHK-LGYDYDNLNFHGMTIPELE-EHLKEIQHEDRVFAGFLLRTIGQSADVNFDVCT------KDGECTF-GGTFCILGGEHEMFWAFDRLFRYDITTSLKHLHLDAHDDF------DIKVTIKGIDGHVLPNKYLSPPTVFLAPAK
	'Enteroctopus dofleini FU g Iso2'	AIIRNNVNSLTPSDIKELRDAMAKVQADTSDNGYQKIASYHGIPLSCHYENG-TAYACCQHGMVTFPNWHRLLTKQMEDALVAKGSHVGIPYWDWTTTFANLPVLVTEE----------KDNSFHHAHIDVANTD--TTRSPRAQLFDDPEKGDKSFFYRQIALALEQTDFCDFEIQFEIGHNAIHSWVGGSSPYGMSTLHYTSYDPLFYLHHSNTDRIWSVWQALQKYRGLPYNTANCEINKLVKPLKPFNLDT--NPNAVTKAHSTGATSFDYHK-LGYDYDNLNFHGMTIPELE-EHLKEIQHEDRVFAGFLLRTIGQSADVNFDVCT------KDGECTF-GGTFCILGGEHEMFWAFDRLFKYDITTSLKHLRLDAHDDF------DIKVTIKGIDGHVLSNKYLSPPTVFLAPAK

;
end;
begin trees;
	tree tree_1 = [&R] (('Enteroctopus dofleini FU c Iso1'[&Created=Mon Jul 23 09:46:33 CEST 2012,Modified=Tue May 12 11:44:10 CEST 2015,Topology="linear","Molecule Type"="AA"]:0.003028,'Enteroctopus dofleini FU c Iso2'[&Created=Mon Jul 23 09:46:50 CEST 2012,Modified=Tue May 12 11:46:49 CEST 2015,description="",Topology="linear","Molecule Type"="AA"]:0.019712)[&"bootstrap proportion"=82.1]:0.009271,('Pareledone charcoti FU c Iso1'[&Created=Wed Jan 30 10:20:05 CET 2013,Modified=Tue May 12 11:46:48 CEST 2015,description="Pearson file capture",Topology="linear","Molecule Type"="AA"]:0.084855,(('Pareledone charcoti FU b Iso1'[&Created=Wed Jan 30 10:20:29 CET 2013,Modified=Tue May 12 11:49:23 CEST 2015,description="Pearson file capture",Topology="linear","Molecule Type"="AA"]:0.027606,('Enteroctopus dofleini FU b Iso1'[&Created=Mon Jul 23 09:46:05 CEST 2012,Modified=Tue May 12 11:49:24 CEST 2015,description="",Topology="linear","Molecule Type"="AA"]:0.016182,'Enteroctopus dofleini FU b Iso2'[&Created=Mon Jul 23 09:46:22 CEST 2012,Modified=Tue May 12 11:49:25 CEST 2015,description="",Topology="linear","Molecule Type"="AA"]:7.5E-4)[&"bootstrap proportion"=89.1]:0.037979)[&"bootstrap proportion"=100.0]:0.605904,((('Enteroctopus dofleini FU e Iso1'[&Created=Mon Jul 23 09:47:35 CEST 2012,Modified=Tue May 12 11:49:50 CEST 2015,description="",Topology="linear","Molecule Type"="AA"]:1.0E-6,('Pareledone charcoti FU e Iso1'[&Created=Wed Jan 30 10:20:20 CET 2013,Modified=Tue May 12 11:49:49 CEST 2015,description="Pearson file capture",Topology="linear","Molecule Type"="AA"]:0.061627,'Enteroctopus dofleini FU e Iso2'[&Created=Mon Jul 23 09:47:51 CEST 2012,Modified=Tue May 12 11:49:51 CEST 2015,description="",Topology="linear","Molecule Type"="AA"]:0.019378)[&"bootstrap proportion"=46.2]:0.008857)[&"bootstrap proportion"=100.0]:0.830881,('Pareledone charcoti FU d Iso1'[&Created=Wed Jan 30 10:20:35 CET 2013,Modified=Tue May 12 11:48:49 CEST 2015,description="Pearson file capture",Topology="linear","Molecule Type"="AA"]:0.036267,('Enteroctopus dofleini FU d Iso1'[&Created=Mon Jul 23 09:47:06 CEST 2012,Modified=Tue May 12 11:48:49 CEST 2015,description="",Topology="linear","Molecule Type"="AA"]:0.024038,'Enteroctopus dofleini FU d Iso2'[&Created=Mon Jul 23 09:47:22 CEST 2012,Modified=Tue May 12 11:48:50 CEST 2015,description="",Topology="linear","Molecule Type"="AA"]:0.017281)[&"bootstrap proportion"=99.2]:0.042568)[&"bootstrap proportion"=100.0]:0.676419)[&"bootstrap proportion"=33.0]:0.112098,(('Pareledone charcoti FU g Iso1'[&Created=Wed Jan 30 10:19:15 CET 2013,Modified=Tue May 12 11:50:47 CEST 2015,description="Pearson file capture",Topology="linear","Molecule Type"="AA"]:0.024046,('Enteroctopus dofleini FU g Iso1'[&Created=Mon Jul 23 09:48:41 CEST 2012,Modified=Tue May 12 11:50:48 CEST 2015,description="",Topology="linear","Molecule Type"="AA"]:0.002884,'Enteroctopus dofleini FU g Iso2'[&Created=Mon Jul 23 09:48:54 CEST 2012,Modified=Tue May 12 11:50:48 CEST 2015,description="",Topology="linear","Molecule Type"="AA"]:0.009378)[&"bootstrap proportion"=99.7]:0.067805)[&"bootstrap proportion"=100.0]:0.682656,(('Pareledone charcoti FU a Iso1'[&Created=Wed Jan 30 10:20:13 CET 2013,Modified=Tue May 12 11:47:22 CEST 2015,description="Pearson file capture",Topology="linear","Molecule Type"="AA"]:0.023691,('Enteroctopus dofleini FU a Iso1'[&Created=Mon Jul 23 09:45:08 CEST 2012,Modified=Tue May 12 11:47:23 CEST 2015,description="",Topology="linear","Molecule Type"="AA"]:0.020427,'Enteroctopus dofleini FU a Iso2'[&Created=Mon Jul 23 09:45:23 CEST 2012,Modified=Tue May 12 11:47:23 CEST 2015,description="",Topology="linear","Molecule Type"="AA"]:0.012159)[&"bootstrap proportion"=88.3]:0.028349)[&"bootstrap proportion"=100.0]:0.79673,('Pareledone charcoti FU f Iso1'[&Created=Wed Jan 30 10:20:44 CET 2013,Modified=Tue May 12 11:50:16 CEST 2015,description="Pearson file capture",Topology="linear","Molecule Type"="AA"]:0.067495,('Enteroctopus dofleini FU f Iso1'[&Created=Mon Jul 23 09:48:02 CEST 2012,Modified=Tue May 12 11:50:17 CEST 2015,description="",Topology="linear","Molecule Type"="AA"]:0.023913,'Enteroctopus dofleini FU f Iso2'[&Created=Mon Jul 23 09:48:26 CEST 2012,Modified=Tue May 12 11:50:17 CEST 2015,description="",Topology="linear","Molecule Type"="AA"]:0.020872)[&"bootstrap proportion"=86.6]:0.048017)[&"bootstrap proportion"=100.0]:0.749725)[&"bootstrap proportion"=68.1]:0.133881)[&"bootstrap proportion"=33.5]:0.064347)[&"bootstrap proportion"=32.1]:0.124937)[&"bootstrap proportion"=100.0]:0.953516):0.009271);
	tree bootstrap_1 = [&U] ('Enteroctopus dofleini FU a Iso2'[&Created=Mon Jul 23 09:45:23 CEST 2012,Modified=Tue May 12 11:47:23 CEST 2015,description="",Topology="linear","Molecule Type"="AA"]:0.002309,'Enteroctopus dofleini FU a Iso1'[&Created=Mon Jul 23 09:45:08 CEST 2012,Modified=Tue May 12 11:47:23 CEST 2015,description="",Topology="linear","Molecule Type"="AA"]:0.007791,('Pareledone charcoti FU a Iso1'[&Created=Wed Jan 30 10:20:13 CET 2013,Modified=Tue May 12 11:47:22 CEST 2015,description="Pearson file capture",Topology="linear","Molecule Type"="AA"]:0.002298,(((('Pareledone charcoti FU g Iso1'[&Created=Wed Jan 30 10:19:15 CET 2013,Modified=Tue May 12 11:50:47 CEST 2015,description="Pearson file capture",Topology="linear","Molecule Type"="AA"]:0.01768,('Enteroctopus dofleini FU g Iso2'[&Created=Mon Jul 23 09:48:54 CEST 2012,Modified=Tue May 12 11:50:48 CEST 2015,description="",Topology="linear","Molecule Type"="AA"]:0.002724,'Enteroctopus dofleini FU g Iso1'[&Created=Mon Jul 23 09:48:41 CEST 2012,Modified=Tue May 12 11:50:48 CEST 2015,description="",Topology="linear","Molecule Type"="AA"]:0.005138):0.092762):0.590334,('Pareledone charcoti FU c Iso1'[&Created=Wed Jan 30 10:20:05 CET 2013,Modified=Tue May 12 11:46:48 CEST 2015,description="Pearson file capture",Topology="linear","Molecule Type"="AA"]:0.102887,('Enteroctopus dofleini FU c Iso1'[&Created=Mon Jul 23 09:46:33 CEST 2012,Modified=Tue May 12 11:44:10 CEST 2015,Topology="linear","Molecule Type"="AA"]:0.00544,'Enteroctopus dofleini FU c Iso2'[&Created=Mon Jul 23 09:46:50 CEST 2012,Modified=Tue May 12 11:46:49 CEST 2015,description="",Topology="linear","Molecule Type"="AA"]:0.018686):4.0E-6):0.718222):0.126326,(('Pareledone charcoti FU f Iso1'[&Created=Wed Jan 30 10:20:44 CET 2013,Modified=Tue May 12 11:50:16 CEST 2015,description="Pearson file capture",Topology="linear","Molecule Type"="AA"]:0.062433,('Enteroctopus dofleini FU f Iso2'[&Created=Mon Jul 23 09:48:26 CEST 2012,Modified=Tue May 12 11:50:17 CEST 2015,description="",Topology="linear","Molecule Type"="AA"]:0.014832,'Enteroctopus dofleini FU f Iso1'[&Created=Mon Jul 23 09:48:02 CEST 2012,Modified=Tue May 12 11:50:17 CEST 2015,description="",Topology="linear","Molecule Type"="AA"]:0.014595):0.025123):0.739608,('Pareledone charcoti FU b Iso1'[&Created=Wed Jan 30 10:20:29 CET 2013,Modified=Tue May 12 11:49:23 CEST 2015,description="Pearson file capture",Topology="linear","Molecule Type"="AA"]:0.054006,('Enteroctopus dofleini FU b Iso1'[&Created=Mon Jul 23 09:46:05 CEST 2012,Modified=Tue May 12 11:49:24 CEST 2015,description="",Topology="linear","Molecule Type"="AA"]:0.002309,'Enteroctopus dofleini FU b Iso2'[&Created=Mon Jul 23 09:46:22 CEST 2012,Modified=Tue May 12 11:49:25 CEST 2015,description="",Topology="linear","Molecule Type"="AA"]:0.002386):1.0E-6):0.665168):0.091205):0.069983,(('Pareledone charcoti FU d Iso1'[&Created=Wed Jan 30 10:20:35 CET 2013,Modified=Tue May 12 11:48:49 CEST 2015,description="Pearson file capture",Topology="linear","Molecule Type"="AA"]:0.037218,('Enteroctopus dofleini FU d Iso2'[&Created=Mon Jul 23 09:47:22 CEST 2012,Modified=Tue May 12 11:48:50 CEST 2015,description="",Topology="linear","Molecule Type"="AA"]:0.01517,'Enteroctopus dofleini FU d Iso1'[&Created=Mon Jul 23 09:47:06 CEST 2012,Modified=Tue May 12 11:48:49 CEST 2015,description="",Topology="linear","Molecule Type"="AA"]:0.007511):0.039509):0.511518,('Enteroctopus dofleini FU e Iso1'[&Created=Mon Jul 23 09:47:35 CEST 2012,Modified=Tue May 12 11:49:50 CEST 2015,description="",Topology="linear","Molecule Type"="AA"]:0.0,('Pareledone charcoti FU e Iso1'[&Created=Wed Jan 30 10:20:20 CET 2013,Modified=Tue May 12 11:49:49 CEST 2015,description="Pearson file capture",Topology="linear","Molecule Type"="AA"]:0.037117,'Enteroctopus dofleini FU e Iso2'[&Created=Mon Jul 23 09:47:51 CEST 2012,Modified=Tue May 12 11:49:51 CEST 2015,description="",Topology="linear","Molecule Type"="AA"]:0.011877):0.004837):0.746645):0.117472):0.759092):0.041329);
	tree bootstrap_2 = [&U] ('Enteroctopus dofleini FU c Iso2'[&Created=Mon Jul 23 09:46:50 CEST 2012,Modified=Tue May 12 11:46:49 CEST 2015,description="",Topology="linear","Molecule Type"="AA"]:0.011987,'Enteroctopus dofleini FU c Iso1'[&Created=Mon Jul 23 09:46:33 CEST 2012,Modified=Tue May 12 11:44:10 CEST 2015,Topology="linear","Molecule Type"="AA"]:0.0,('Pareledone charcoti FU c Iso1'[&Created=Wed Jan 30 10:20:05 CET 2013,Modified=Tue May 12 11:46:48 CEST 2015,description="Pearson file capture",Topology="linear","Molecule Type"="AA"]:0.097744,(('Pareledone charcoti FU d Iso1'[&Created=Wed Jan 30 10:20:35 CET 2013,Modified=Tue May 12 11:48:49 CEST 2015,description="Pearson file capture",Topology="linear","Molecule Type"="AA"]:0.016768,('Enteroctopus dofleini FU d Iso2'[&Created=Mon Jul 23 09:47:22 CEST 2012,Modified=Tue May 12 11:48:50 CEST 2015,description="",Topology="linear","Molecule Type"="AA"]:0.017173,'Enteroctopus dofleini FU d Iso1'[&Created=Mon Jul 23 09:47:06 CEST 2012,Modified=Tue May 12 11:48:49 CEST 2015,description="",Topology="linear","Molecule Type"="AA"]:0.01767):0.064256):0.634486,(('Pareledone charcoti FU g Iso1'[&Created=Wed Jan 30 10:19:15 CET 2013,Modified=Tue May 12 11:50:47 CEST 2015,description="Pearson file capture",Topology="linear","Molecule Type"="AA"]:0.006052,('Enteroctopus dofleini FU g Iso2'[&Created=Mon Jul 23 09:48:54 CEST 2012,Modified=Tue May 12 11:50:48 CEST 2015,description="",Topology="linear","Molecule Type"="AA"]:0.0156,'Enteroctopus dofleini FU g Iso1'[&Created=Mon Jul 23 09:48:41 CEST 2012,Modified=Tue May 12 11:50:48 CEST 2015,description="",Topology="linear","Molecule Type"="AA"]:0.004956):0.094491):0.515178,(('Pareledone charcoti FU b Iso1'[&Created=Wed Jan 30 10:20:29 CET 2013,Modified=Tue May 12 11:49:23 CEST 2015,description="Pearson file capture",Topology="linear","Molecule Type"="AA"]:0.013568,('Enteroctopus dofleini FU b Iso1'[&Created=Mon Jul 23 09:46:05 CEST 2012,Modified=Tue May 12 11:49:24 CEST 2015,description="",Topology="linear","Molecule Type"="AA"]:0.024663,'Enteroctopus dofleini FU b Iso2'[&Created=Mon Jul 23 09:46:22 CEST 2012,Modified=Tue May 12 11:49:25 CEST 2015,description="",Topology="linear","Molecule Type"="AA"]:1.0E-6):0.033303):0.667524,(('Pareledone charcoti FU e Iso1'[&Created=Wed Jan 30 10:20:20 CET 2013,Modified=Tue May 12 11:49:49 CEST 2015,description="Pearson file capture",Topology="linear","Molecule Type"="AA"]:0.038712,('Enteroctopus dofleini FU e Iso2'[&Created=Mon Jul 23 09:47:51 CEST 2012,Modified=Tue May 12 11:49:51 CEST 2015,description="",Topology="linear","Molecule Type"="AA"]:0.026867,'Enteroctopus dofleini FU e Iso1'[&Created=Mon Jul 23 09:47:35 CEST 2012,Modified=Tue May 12 11:49:50 CEST 2015,description="",Topology="linear","Molecule Type"="AA"]:0.00734):0.00931):0.659073,(('Pareledone charcoti FU a Iso1'[&Created=Wed Jan 30 10:20:13 CET 2013,Modified=Tue May 12 11:47:22 CEST 2015,description="Pearson file capture",Topology="linear","Molecule Type"="AA"]:0.038005,('Enteroctopus dofleini FU a Iso2'[&Created=Mon Jul 23 09:45:23 CEST 2012,Modified=Tue May 12 11:47:23 CEST 2015,description="",Topology="linear","Molecule Type"="AA"]:0.009796,'Enteroctopus dofleini FU a Iso1'[&Created=Mon Jul 23 09:45:08 CEST 2012,Modified=Tue May 12 11:47:23 CEST 2015,description="",Topology="linear","Molecule Type"="AA"]:0.014962):0.014926):0.578737,('Pareledone charcoti FU f Iso1'[&Created=Wed Jan 30 10:20:44 CET 2013,Modified=Tue May 12 11:50:16 CEST 2015,description="Pearson file capture",Topology="linear","Molecule Type"="AA"]:0.067566,('Enteroctopus dofleini FU f Iso1'[&Created=Mon Jul 23 09:48:02 CEST 2012,Modified=Tue May 12 11:50:17 CEST 2015,description="",Topology="linear","Molecule Type"="AA"]:0.023576,'Enteroctopus dofleini FU f Iso2'[&Created=Mon Jul 23 09:48:26 CEST 2012,Modified=Tue May 12 11:50:17 CEST 2015,description="",Topology="linear","Molecule Type"="AA"]:0.012412):0.02501):0.515146):0.209425):0.024579):0.121912):0.130357):0.776489):1.0E-6);
	tree bootstrap_3 = [&U] ('Enteroctopus dofleini FU e Iso1'[&Created=Mon Jul 23 09:47:35 CEST 2012,Modified=Tue May 12 11:49:50 CEST 2015,description="",Topology="linear","Molecule Type"="AA"]:0.004991,'Enteroctopus dofleini FU e Iso2'[&Created=Mon Jul 23 09:47:51 CEST 2012,Modified=Tue May 12 11:49:51 CEST 2015,description="",Topology="linear","Molecule Type"="AA"]:0.007033,('Pareledone charcoti FU e Iso1'[&Created=Wed Jan 30 10:20:20 CET 2013,Modified=Tue May 12 11:49:49 CEST 2015,description="Pearson file capture",Topology="linear","Molecule Type"="AA"]:0.019749,(('Pareledone charcoti FU d Iso1'[&Created=Wed Jan 30 10:20:35 CET 2013,Modified=Tue May 12 11:48:49 CEST 2015,description="Pearson file capture",Topology="linear","Molecule Type"="AA"]:0.031098,('Enteroctopus dofleini FU d Iso2'[&Created=Mon Jul 23 09:47:22 CEST 2012,Modified=Tue May 12 11:48:50 CEST 2015,description="",Topology="linear","Molecule Type"="AA"]:0.013656,'Enteroctopus dofleini FU d Iso1'[&Created=Mon Jul 23 09:47:06 CEST 2012,Modified=Tue May 12 11:48:49 CEST 2015,description="",Topology="linear","Molecule Type"="AA"]:0.029613):0.036572):0.607736,((('Enteroctopus dofleini FU f Iso2'[&Created=Mon Jul 23 09:48:26 CEST 2012,Modified=Tue May 12 11:50:17 CEST 2015,description="",Topology="linear","Molecule Type"="AA"]:0.0071,('Pareledone charcoti FU f Iso1'[&Created=Wed Jan 30 10:20:44 CET 2013,Modified=Tue May 12 11:50:16 CEST 2015,description="Pearson file capture",Topology="linear","Molecule Type"="AA"]:0.089696,'Enteroctopus dofleini FU f Iso1'[&Created=Mon Jul 23 09:48:02 CEST 2012,Modified=Tue May 12 11:50:17 CEST 2015,description="",Topology="linear","Molecule Type"="AA"]:0.022605):0.008276):0.666213,(('Pareledone charcoti FU c Iso1'[&Created=Wed Jan 30 10:20:05 CET 2013,Modified=Tue May 12 11:46:48 CEST 2015,description="Pearson file capture",Topology="linear","Molecule Type"="AA"]:0.018582,('Enteroctopus dofleini FU c Iso2'[&Created=Mon Jul 23 09:46:50 CEST 2012,Modified=Tue May 12 11:46:49 CEST 2015,description="",Topology="linear","Molecule Type"="AA"]:0.011644,'Enteroctopus dofleini FU c Iso1'[&Created=Mon Jul 23 09:46:33 CEST 2012,Modified=Tue May 12 11:44:10 CEST 2015,Topology="linear","Molecule Type"="AA"]:0.004814):0.050768):0.71371,('Pareledone charcoti FU g Iso1'[&Created=Wed Jan 30 10:19:15 CET 2013,Modified=Tue May 12 11:50:47 CEST 2015,description="Pearson file capture",Topology="linear","Molecule Type"="AA"]:0.024968,('Enteroctopus dofleini FU g Iso2'[&Created=Mon Jul 23 09:48:54 CEST 2012,Modified=Tue May 12 11:50:48 CEST 2015,description="",Topology="linear","Molecule Type"="AA"]:0.002791,'Enteroctopus dofleini FU g Iso1'[&Created=Mon Jul 23 09:48:41 CEST 2012,Modified=Tue May 12 11:50:48 CEST 2015,description="",Topology="linear","Molecule Type"="AA"]:0.0):0.048003):0.456684):0.126213):0.088214,(('Pareledone charcoti FU b Iso1'[&Created=Wed Jan 30 10:20:29 CET 2013,Modified=Tue May 12 11:49:23 CEST 2015,description="Pearson file capture",Topology="linear","Molecule Type"="AA"]:0.024235,('Enteroctopus dofleini FU b Iso1'[&Created=Mon Jul 23 09:46:05 CEST 2012,Modified=Tue May 12 11:49:24 CEST 2015,description="",Topology="linear","Molecule Type"="AA"]:0.019915,'Enteroctopus dofleini FU b Iso2'[&Created=Mon Jul 23 09:46:22 CEST 2012,Modified=Tue May 12 11:49:25 CEST 2015,description="",Topology="linear","Molecule Type"="AA"]:0.001995):0.044599):0.606742,('Pareledone charcoti FU a Iso1'[&Created=Wed Jan 30 10:20:13 CET 2013,Modified=Tue May 12 11:47:22 CEST 2015,description="Pearson file capture",Topology="linear","Molecule Type"="AA"]:0.031285,('Enteroctopus dofleini FU a Iso1'[&Created=Mon Jul 23 09:45:08 CEST 2012,Modified=Tue May 12 11:47:23 CEST 2015,description="",Topology="linear","Molecule Type"="AA"]:0.024404,'Enteroctopus dofleini FU a Iso2'[&Created=Mon Jul 23 09:45:23 CEST 2012,Modified=Tue May 12 11:47:23 CEST 2015,description="",Topology="linear","Molecule Type"="AA"]:0.005073):0.017241):0.620335):0.043671):0.120702):0.757002):0.032589);
	tree bootstrap_4 = [&U] ('Enteroctopus dofleini FU c Iso1'[&Created=Mon Jul 23 09:46:33 CEST 2012,Modified=Tue May 12 11:44:10 CEST 2015,Topology="linear","Molecule Type"="AA"]:0.002677,'Enteroctopus dofleini FU c Iso2'[&Created=Mon Jul 23 09:46:50 CEST 2012,Modified=Tue May 12 11:46:49 CEST 2015,description="",Topology="linear","Molecule Type"="AA"]:0.031831,('Pareledone charcoti FU c Iso1'[&Created=Wed Jan 30 10:20:05 CET 2013,Modified=Tue May 12 11:46:48 CEST 2015,description="Pearson file capture",Topology="linear","Molecule Type"="AA"]:0.055024,(('Pareledone charcoti FU e Iso1'[&Created=Wed Jan 30 10:20:20 CET 2013,Modified=Tue May 12 11:49:49 CEST 2015,description="Pearson file capture",Topology="linear","Molecule Type"="AA"]:0.005667,('Enteroctopus dofleini FU e Iso1'[&Created=Mon Jul 23 09:47:35 CEST 2012,Modified=Tue May 12 11:49:50 CEST 2015,description="",Topology="linear","Molecule Type"="AA"]:0.002317,'Enteroctopus dofleini FU e Iso2'[&Created=Mon Jul 23 09:47:51 CEST 2012,Modified=Tue May 12 11:49:51 CEST 2015,description="",Topology="linear","Molecule Type"="AA"]:0.019326):0.034143):0.534533,(((('Pareledone charcoti FU a Iso1'[&Created=Wed Jan 30 10:20:13 CET 2013,Modified=Tue May 12 11:47:22 CEST 2015,description="Pearson file capture",Topology="linear","Molecule Type"="AA"]:0.02413,('Enteroctopus dofleini FU a Iso2'[&Created=Mon Jul 23 09:45:23 CEST 2012,Modified=Tue May 12 11:47:23 CEST 2015,description="",Topology="linear","Molecule Type"="AA"]:0.001782,'Enteroctopus dofleini FU a Iso1'[&Created=Mon Jul 23 09:45:08 CEST 2012,Modified=Tue May 12 11:47:23 CEST 2015,description="",Topology="linear","Molecule Type"="AA"]:0.023624):0.022386):0.623095,('Pareledone charcoti FU d Iso1'[&Created=Wed Jan 30 10:20:35 CET 2013,Modified=Tue May 12 11:48:49 CEST 2015,description="Pearson file capture",Topology="linear","Molecule Type"="AA"]:0.054858,('Enteroctopus dofleini FU d Iso2'[&Created=Mon Jul 23 09:47:22 CEST 2012,Modified=Tue May 12 11:48:50 CEST 2015,description="",Topology="linear","Molecule Type"="AA"]:0.018097,'Enteroctopus dofleini FU d Iso1'[&Created=Mon Jul 23 09:47:06 CEST 2012,Modified=Tue May 12 11:48:49 CEST 2015,description="",Topology="linear","Molecule Type"="AA"]:0.02324):0.012247):0.566608):0.113139,(('Pareledone charcoti FU g Iso1'[&Created=Wed Jan 30 10:19:15 CET 2013,Modified=Tue May 12 11:50:47 CEST 2015,description="Pearson file capture",Topology="linear","Molecule Type"="AA"]:0.012533,('Enteroctopus dofleini FU g Iso1'[&Created=Mon Jul 23 09:48:41 CEST 2012,Modified=Tue May 12 11:50:48 CEST 2015,description="",Topology="linear","Molecule Type"="AA"]:0.005199,'Enteroctopus dofleini FU g Iso2'[&Created=Mon Jul 23 09:48:54 CEST 2012,Modified=Tue May 12 11:50:48 CEST 2015,description="",Topology="linear","Molecule Type"="AA"]:0.005273):0.072916):0.590175,('Pareledone charcoti FU b Iso1'[&Created=Wed Jan 30 10:20:29 CET 2013,Modified=Tue May 12 11:49:23 CEST 2015,description="Pearson file capture",Topology="linear","Molecule Type"="AA"]:0.006485,('Enteroctopus dofleini FU b Iso1'[&Created=Mon Jul 23 09:46:05 CEST 2012,Modified=Tue May 12 11:49:24 CEST 2015,description="",Topology="linear","Molecule Type"="AA"]:0.016513,'Enteroctopus dofleini FU b Iso2'[&Created=Mon Jul 23 09:46:22 CEST 2012,Modified=Tue May 12 11:49:25 CEST 2015,description="",Topology="linear","Molecule Type"="AA"]:0.002786):0.04171):0.603523):0.114736):0.148829,('Pareledone charcoti FU f Iso1'[&Created=Wed Jan 30 10:20:44 CET 2013,Modified=Tue May 12 11:50:16 CEST 2015,description="Pearson file capture",Topology="linear","Molecule Type"="AA"]:0.065129,('Enteroctopus dofleini FU f Iso2'[&Created=Mon Jul 23 09:48:26 CEST 2012,Modified=Tue May 12 11:50:17 CEST 2015,description="",Topology="linear","Molecule Type"="AA"]:0.033815,'Enteroctopus dofleini FU f Iso1'[&Created=Mon Jul 23 09:48:02 CEST 2012,Modified=Tue May 12 11:50:17 CEST 2015,description="",Topology="linear","Molecule Type"="AA"]:0.024896):0.040615):0.546474):0.122788):0.914679):0.035489);
	tree bootstrap_5 = [&U] ('Enteroctopus dofleini FU c Iso1'[&Created=Mon Jul 23 09:46:33 CEST 2012,Modified=Tue May 12 11:44:10 CEST 2015,Topology="linear","Molecule Type"="AA"]:0.0,'Enteroctopus dofleini FU c Iso2'[&Created=Mon Jul 23 09:46:50 CEST 2012,Modified=Tue May 12 11:46:49 CEST 2015,description="",Topology="linear","Molecule Type"="AA"]:0.014339,('Pareledone charcoti FU c Iso1'[&Created=Wed Jan 30 10:20:05 CET 2013,Modified=Tue May 12 11:46:48 CEST 2015,description="Pearson file capture",Topology="linear","Molecule Type"="AA"]:0.067564,(('Pareledone charcoti FU e Iso1'[&Created=Wed Jan 30 10:20:20 CET 2013,Modified=Tue May 12 11:49:49 CEST 2015,description="Pearson file capture",Topology="linear","Molecule Type"="AA"]:0.057113,('Enteroctopus dofleini FU e Iso2'[&Created=Mon Jul 23 09:47:51 CEST 2012,Modified=Tue May 12 11:49:51 CEST 2015,description="",Topology="linear","Molecule Type"="AA"]:0.014122,'Enteroctopus dofleini FU e Iso1'[&Created=Mon Jul 23 09:47:35 CEST 2012,Modified=Tue May 12 11:49:50 CEST 2015,description="",Topology="linear","Molecule Type"="AA"]:0.012474):0.0):0.572061,(('Pareledone charcoti FU b Iso1'[&Created=Wed Jan 30 10:20:29 CET 2013,Modified=Tue May 12 11:49:23 CEST 2015,description="Pearson file capture",Topology="linear","Molecule Type"="AA"]:0.014781,('Enteroctopus dofleini FU b Iso1'[&Created=Mon Jul 23 09:46:05 CEST 2012,Modified=Tue May 12 11:49:24 CEST 2015,description="",Topology="linear","Molecule Type"="AA"]:0.00966,'Enteroctopus dofleini FU b Iso2'[&Created=Mon Jul 23 09:46:22 CEST 2012,Modified=Tue May 12 11:49:25 CEST 2015,description="",Topology="linear","Molecule Type"="AA"]:0.0):0.025279):0.441357,((('Pareledone charcoti FU d Iso1'[&Created=Wed Jan 30 10:20:35 CET 2013,Modified=Tue May 12 11:48:49 CEST 2015,description="Pearson file capture",Topology="linear","Molecule Type"="AA"]:0.028931,('Enteroctopus dofleini FU d Iso1'[&Created=Mon Jul 23 09:47:06 CEST 2012,Modified=Tue May 12 11:48:49 CEST 2015,description="",Topology="linear","Molecule Type"="AA"]:0.023312,'Enteroctopus dofleini FU d Iso2'[&Created=Mon Jul 23 09:47:22 CEST 2012,Modified=Tue May 12 11:48:50 CEST 2015,description="",Topology="linear","Molecule Type"="AA"]:0.017653):0.025588):0.513104,('Pareledone charcoti FU g Iso1'[&Created=Wed Jan 30 10:19:15 CET 2013,Modified=Tue May 12 11:50:47 CEST 2015,description="Pearson file capture",Topology="linear","Molecule Type"="AA"]:0.015489,('Enteroctopus dofleini FU g Iso2'[&Created=Mon Jul 23 09:48:54 CEST 2012,Modified=Tue May 12 11:50:48 CEST 2015,description="",Topology="linear","Molecule Type"="AA"]:0.022813,'Enteroctopus dofleini FU g Iso1'[&Created=Mon Jul 23 09:48:41 CEST 2012,Modified=Tue May 12 11:50:48 CEST 2015,description="",Topology="linear","Molecule Type"="AA"]:0.004857):0.059345):0.427746):0.076863,(('Pareledone charcoti FU a Iso1'[&Created=Wed Jan 30 10:20:13 CET 2013,Modified=Tue May 12 11:47:22 CEST 2015,description="Pearson file capture",Topology="linear","Molecule Type"="AA"]:0.005473,('Enteroctopus dofleini FU a Iso2'[&Created=Mon Jul 23 09:45:23 CEST 2012,Modified=Tue May 12 11:47:23 CEST 2015,description="",Topology="linear","Molecule Type"="AA"]:0.007336,'Enteroctopus dofleini FU a Iso1'[&Created=Mon Jul 23 09:45:08 CEST 2012,Modified=Tue May 12 11:47:23 CEST 2015,description="",Topology="linear","Molecule Type"="AA"]:0.009995):0.04468):0.59988,('Pareledone charcoti FU f Iso1'[&Created=Wed Jan 30 10:20:44 CET 2013,Modified=Tue May 12 11:50:16 CEST 2015,description="Pearson file capture",Topology="linear","Molecule Type"="AA"]:0.031916,('Enteroctopus dofleini FU f Iso1'[&Created=Mon Jul 23 09:48:02 CEST 2012,Modified=Tue May 12 11:50:17 CEST 2015,description="",Topology="linear","Molecule Type"="AA"]:0.010244,'Enteroctopus dofleini FU f Iso2'[&Created=Mon Jul 23 09:48:26 CEST 2012,Modified=Tue May 12 11:50:17 CEST 2015,description="",Topology="linear","Molecule Type"="AA"]:0.010036):0.045759):0.530562):0.169851):0.109748):0.137527):0.737675):0.013132);
	tree bootstrap_6 = [&U] ('Enteroctopus dofleini FU e Iso2'[&Created=Mon Jul 23 09:47:51 CEST 2012,Modified=Tue May 12 11:49:51 CEST 2015,description="",Topology="linear","Molecule Type"="AA"]:0.006599,'Pareledone charcoti FU e Iso1'[&Created=Wed Jan 30 10:20:20 CET 2013,Modified=Tue May 12 11:49:49 CEST 2015,description="Pearson file capture",Topology="linear","Molecule Type"="AA"]:0.05067,('Enteroctopus dofleini FU e Iso1'[&Created=Mon Jul 23 09:47:35 CEST 2012,Modified=Tue May 12 11:49:50 CEST 2015,description="",Topology="linear","Molecule Type"="AA"]:0.0,(('Pareledone charcoti FU d Iso1'[&Created=Wed Jan 30 10:20:35 CET 2013,Modified=Tue May 12 11:48:49 CEST 2015,description="Pearson file capture",Topology="linear","Molecule Type"="AA"]:0.040272,('Enteroctopus dofleini FU d Iso2'[&Created=Mon Jul 23 09:47:22 CEST 2012,Modified=Tue May 12 11:48:50 CEST 2015,description="",Topology="linear","Molecule Type"="AA"]:0.022399,'Enteroctopus dofleini FU d Iso1'[&Created=Mon Jul 23 09:47:06 CEST 2012,Modified=Tue May 12 11:48:49 CEST 2015,description="",Topology="linear","Molecule Type"="AA"]:0.005778):0.033207):0.453858,((('Pareledone charcoti FU c Iso1'[&Created=Wed Jan 30 10:20:05 CET 2013,Modified=Tue May 12 11:46:48 CEST 2015,description="Pearson file capture",Topology="linear","Molecule Type"="AA"]:0.073411,('Enteroctopus dofleini FU c Iso1'[&Created=Mon Jul 23 09:46:33 CEST 2012,Modified=Tue May 12 11:44:10 CEST 2015,Topology="linear","Molecule Type"="AA"]:0.0,'Enteroctopus dofleini FU c Iso2'[&Created=Mon Jul 23 09:46:50 CEST 2012,Modified=Tue May 12 11:46:49 CEST 2015,description="",Topology="linear","Molecule Type"="AA"]:0.01961):1.0E-6):0.594199,('Pareledone charcoti FU b Iso1'[&Created=Wed Jan 30 10:20:29 CET 2013,Modified=Tue May 12 11:49:23 CEST 2015,description="Pearson file capture",Topology="linear","Molecule Type"="AA"]:0.005033,('Enteroctopus dofleini FU b Iso1'[&Created=Mon Jul 23 09:46:05 CEST 2012,Modified=Tue May 12 11:49:24 CEST 2015,description="",Topology="linear","Molecule Type"="AA"]:0.004746,'Enteroctopus dofleini FU b Iso2'[&Created=Mon Jul 23 09:46:22 CEST 2012,Modified=Tue May 12 11:49:25 CEST 2015,description="",Topology="linear","Molecule Type"="AA"]:0.0):0.052705):0.416066):0.151655,(('Pareledone charcoti FU g Iso1'[&Created=Wed Jan 30 10:19:15 CET 2013,Modified=Tue May 12 11:50:47 CEST 2015,description="Pearson file capture",Topology="linear","Molecule Type"="AA"]:0.008133,('Enteroctopus dofleini FU g Iso1'[&Created=Mon Jul 23 09:48:41 CEST 2012,Modified=Tue May 12 11:50:48 CEST 2015,description="",Topology="linear","Molecule Type"="AA"]:0.0,'Enteroctopus dofleini FU g Iso2'[&Created=Mon Jul 23 09:48:54 CEST 2012,Modified=Tue May 12 11:50:48 CEST 2015,description="",Topology="linear","Molecule Type"="AA"]:0.005237):0.047078):0.491498,(('Pareledone charcoti FU a Iso1'[&Created=Wed Jan 30 10:20:13 CET 2013,Modified=Tue May 12 11:47:22 CEST 2015,description="Pearson file capture",Topology="linear","Molecule Type"="AA"]:0.013374,('Enteroctopus dofleini FU a Iso1'[&Created=Mon Jul 23 09:45:08 CEST 2012,Modified=Tue May 12 11:47:23 CEST 2015,description="",Topology="linear","Molecule Type"="AA"]:0.012788,'Enteroctopus dofleini FU a Iso2'[&Created=Mon Jul 23 09:45:23 CEST 2012,Modified=Tue May 12 11:47:23 CEST 2015,description="",Topology="linear","Molecule Type"="AA"]:0.008387):0.014238):0.666402,('Pareledone charcoti FU f Iso1'[&Created=Wed Jan 30 10:20:44 CET 2013,Modified=Tue May 12 11:50:16 CEST 2015,description="Pearson file capture",Topology="linear","Molecule Type"="AA"]:0.054297,('Enteroctopus dofleini FU f Iso2'[&Created=Mon Jul 23 09:48:26 CEST 2012,Modified=Tue May 12 11:50:17 CEST 2015,description="",Topology="linear","Molecule Type"="AA"]:0.028274,'Enteroctopus dofleini FU f Iso1'[&Created=Mon Jul 23 09:48:02 CEST 2012,Modified=Tue May 12 11:50:17 CEST 2015,description="",Topology="linear","Molecule Type"="AA"]:0.017902):0.050452):0.53448):0.097497):0.039527):0.081191):0.708404):0.005189);
	tree bootstrap_7 = [&U] ('Enteroctopus dofleini FU c Iso2'[&Created=Mon Jul 23 09:46:50 CEST 2012,Modified=Tue May 12 11:46:49 CEST 2015,description="",Topology="linear","Molecule Type"="AA"]:0.011997,'Enteroctopus dofleini FU c Iso1'[&Created=Mon Jul 23 09:46:33 CEST 2012,Modified=Tue May 12 11:44:10 CEST 2015,Topology="linear","Molecule Type"="AA"]:0.0,('Pareledone charcoti FU c Iso1'[&Created=Wed Jan 30 10:20:05 CET 2013,Modified=Tue May 12 11:46:48 CEST 2015,description="Pearson file capture",Topology="linear","Molecule Type"="AA"]:0.016073,((('Pareledone charcoti FU d Iso1'[&Created=Wed Jan 30 10:20:35 CET 2013,Modified=Tue May 12 11:48:49 CEST 2015,description="Pearson file capture",Topology="linear","Molecule Type"="AA"]:0.023181,('Enteroctopus dofleini FU d Iso1'[&Created=Mon Jul 23 09:47:06 CEST 2012,Modified=Tue May 12 11:48:49 CEST 2015,description="",Topology="linear","Molecule Type"="AA"]:0.018448,'Enteroctopus dofleini FU d Iso2'[&Created=Mon Jul 23 09:47:22 CEST 2012,Modified=Tue May 12 11:48:50 CEST 2015,description="",Topology="linear","Molecule Type"="AA"]:0.012259):0.047894):0.564881,(('Pareledone charcoti FU b Iso1'[&Created=Wed Jan 30 10:20:29 CET 2013,Modified=Tue May 12 11:49:23 CEST 2015,description="Pearson file capture",Topology="linear","Molecule Type"="AA"]:0.011925,('Enteroctopus dofleini FU b Iso2'[&Created=Mon Jul 23 09:46:22 CEST 2012,Modified=Tue May 12 11:49:25 CEST 2015,description="",Topology="linear","Molecule Type"="AA"]:5.0E-6,'Enteroctopus dofleini FU b Iso1'[&Created=Mon Jul 23 09:46:05 CEST 2012,Modified=Tue May 12 11:49:24 CEST 2015,description="",Topology="linear","Molecule Type"="AA"]:0.017605):0.038187):0.53001,(('Pareledone charcoti FU g Iso1'[&Created=Wed Jan 30 10:19:15 CET 2013,Modified=Tue May 12 11:50:47 CEST 2015,description="Pearson file capture",Topology="linear","Molecule Type"="AA"]:0.017886,('Enteroctopus dofleini FU g Iso1'[&Created=Mon Jul 23 09:48:41 CEST 2012,Modified=Tue May 12 11:50:48 CEST 2015,description="",Topology="linear","Molecule Type"="AA"]:0.002399,'Enteroctopus dofleini FU g Iso2'[&Created=Mon Jul 23 09:48:54 CEST 2012,Modified=Tue May 12 11:50:48 CEST 2015,description="",Topology="linear","Molecule Type"="AA"]:0.017302):0.062672):0.565827,('Pareledone charcoti FU e Iso1'[&Created=Wed Jan 30 10:20:20 CET 2013,Modified=Tue May 12 11:49:49 CEST 2015,description="Pearson file capture",Topology="linear","Molecule Type"="AA"]:0.047904,('Enteroctopus dofleini FU e Iso1'[&Created=Mon Jul 23 09:47:35 CEST 2012,Modified=Tue May 12 11:49:50 CEST 2015,description="",Topology="linear","Molecule Type"="AA"]:0.010124,'Enteroctopus dofleini FU e Iso2'[&Created=Mon Jul 23 09:47:51 CEST 2012,Modified=Tue May 12 11:49:51 CEST 2015,description="",Topology="linear","Molecule Type"="AA"]:0.019887):0.029381):0.732379):0.04568):0.087178):0.060772,(('Pareledone charcoti FU f Iso1'[&Created=Wed Jan 30 10:20:44 CET 2013,Modified=Tue May 12 11:50:16 CEST 2015,description="Pearson file capture",Topology="linear","Molecule Type"="AA"]:0.063735,('Enteroctopus dofleini FU f Iso1'[&Created=Mon Jul 23 09:48:02 CEST 2012,Modified=Tue May 12 11:50:17 CEST 2015,description="",Topology="linear","Molecule Type"="AA"]:0.015703,'Enteroctopus dofleini FU f Iso2'[&Created=Mon Jul 23 09:48:26 CEST 2012,Modified=Tue May 12 11:50:17 CEST 2015,description="",Topology="linear","Molecule Type"="AA"]:0.006988):0.05101):0.64805,('Pareledone charcoti FU a Iso1'[&Created=Wed Jan 30 10:20:13 CET 2013,Modified=Tue May 12 11:47:22 CEST 2015,description="Pearson file capture",Topology="linear","Molecule Type"="AA"]:0.015909,('Enteroctopus dofleini FU a Iso2'[&Created=Mon Jul 23 09:45:23 CEST 2012,Modified=Tue May 12 11:47:23 CEST 2015,description="",Topology="linear","Molecule Type"="AA"]:0.012358,'Enteroctopus dofleini FU a Iso1'[&Created=Mon Jul 23 09:45:08 CEST 2012,Modified=Tue May 12 11:47:23 CEST 2015,description="",Topology="linear","Molecule Type"="AA"]:0.023081):0.022627):0.584078):0.111387):0.949513):0.06868);
	tree bootstrap_8 = [&U] ('Enteroctopus dofleini FU a Iso2'[&Created=Mon Jul 23 09:45:23 CEST 2012,Modified=Tue May 12 11:47:23 CEST 2015,description="",Topology="linear","Molecule Type"="AA"]:0.007363,'Enteroctopus dofleini FU a Iso1'[&Created=Mon Jul 23 09:45:08 CEST 2012,Modified=Tue May 12 11:47:23 CEST 2015,description="",Topology="linear","Molecule Type"="AA"]:0.017308,('Pareledone charcoti FU a Iso1'[&Created=Wed Jan 30 10:20:13 CET 2013,Modified=Tue May 12 11:47:22 CEST 2015,description="Pearson file capture",Topology="linear","Molecule Type"="AA"]:0.031007,(('Pareledone charcoti FU f Iso1'[&Created=Wed Jan 30 10:20:44 CET 2013,Modified=Tue May 12 11:50:16 CEST 2015,description="Pearson file capture",Topology="linear","Molecule Type"="AA"]:0.005834,('Enteroctopus dofleini FU f Iso1'[&Created=Mon Jul 23 09:48:02 CEST 2012,Modified=Tue May 12 11:50:17 CEST 2015,description="",Topology="linear","Molecule Type"="AA"]:0.029337,'Enteroctopus dofleini FU f Iso2'[&Created=Mon Jul 23 09:48:26 CEST 2012,Modified=Tue May 12 11:50:17 CEST 2015,description="",Topology="linear","Molecule Type"="AA"]:0.016406):0.060112):0.555625,(('Pareledone charcoti FU g Iso1'[&Created=Wed Jan 30 10:19:15 CET 2013,Modified=Tue May 12 11:50:47 CEST 2015,description="Pearson file capture",Topology="linear","Molecule Type"="AA"]:0.014509,('Enteroctopus dofleini FU g Iso2'[&Created=Mon Jul 23 09:48:54 CEST 2012,Modified=Tue May 12 11:50:48 CEST 2015,description="",Topology="linear","Molecule Type"="AA"]:0.007932,'Enteroctopus dofleini FU g Iso1'[&Created=Mon Jul 23 09:48:41 CEST 2012,Modified=Tue May 12 11:50:48 CEST 2015,description="",Topology="linear","Molecule Type"="AA"]:0.0):0.062779):0.485972,((('Pareledone charcoti FU c Iso1'[&Created=Wed Jan 30 10:20:05 CET 2013,Modified=Tue May 12 11:46:48 CEST 2015,description="Pearson file capture",Topology="linear","Molecule Type"="AA"]:0.0545,('Enteroctopus dofleini FU c Iso1'[&Created=Mon Jul 23 09:46:33 CEST 2012,Modified=Tue May 12 11:44:10 CEST 2015,Topology="linear","Molecule Type"="AA"]:0.0,'Enteroctopus dofleini FU c Iso2'[&Created=Mon Jul 23 09:46:50 CEST 2012,Modified=Tue May 12 11:46:49 CEST 2015,description="",Topology="linear","Molecule Type"="AA"]:0.01906):0.022357):0.58975,('Pareledone charcoti FU b Iso1'[&Created=Wed Jan 30 10:20:29 CET 2013,Modified=Tue May 12 11:49:23 CEST 2015,description="Pearson file capture",Topology="linear","Molecule Type"="AA"]:0.009038,('Enteroctopus dofleini FU b Iso2'[&Created=Mon Jul 23 09:46:22 CEST 2012,Modified=Tue May 12 11:49:25 CEST 2015,description="",Topology="linear","Molecule Type"="AA"]:0.001955,'Enteroctopus dofleini FU b Iso1'[&Created=Mon Jul 23 09:46:05 CEST 2012,Modified=Tue May 12 11:49:24 CEST 2015,description="",Topology="linear","Molecule Type"="AA"]:0.0052):0.032979):0.507805):0.085947,(('Pareledone charcoti FU e Iso1'[&Created=Wed Jan 30 10:20:20 CET 2013,Modified=Tue May 12 11:49:49 CEST 2015,description="Pearson file capture",Topology="linear","Molecule Type"="AA"]:0.029557,('Enteroctopus dofleini FU e Iso1'[&Created=Mon Jul 23 09:47:35 CEST 2012,Modified=Tue May 12 11:49:50 CEST 2015,description="",Topology="linear","Molecule Type"="AA"]:0.002261,'Enteroctopus dofleini FU e Iso2'[&Created=Mon Jul 23 09:47:51 CEST 2012,Modified=Tue May 12 11:49:51 CEST 2015,description="",Topology="linear","Molecule Type"="AA"]:0.011631):0.010706):0.506211,('Pareledone charcoti FU d Iso1'[&Created=Wed Jan 30 10:20:35 CET 2013,Modified=Tue May 12 11:48:49 CEST 2015,description="Pearson file capture",Topology="linear","Molecule Type"="AA"]:0.02594,('Enteroctopus dofleini FU d Iso1'[&Created=Mon Jul 23 09:47:06 CEST 2012,Modified=Tue May 12 11:48:49 CEST 2015,description="",Topology="linear","Molecule Type"="AA"]:0.008666,'Enteroctopus dofleini FU d Iso2'[&Created=Mon Jul 23 09:47:22 CEST 2012,Modified=Tue May 12 11:48:50 CEST 2015,description="",Topology="linear","Molecule Type"="AA"]:0.014015):0.027029):0.415908):0.087482):0.068815):0.109455):0.672334):0.003581);
	tree bootstrap_9 = [&U] ('Enteroctopus dofleini FU a Iso2'[&Created=Mon Jul 23 09:45:23 CEST 2012,Modified=Tue May 12 11:47:23 CEST 2015,description="",Topology="linear","Molecule Type"="AA"]:0.014938,'Enteroctopus dofleini FU a Iso1'[&Created=Mon Jul 23 09:45:08 CEST 2012,Modified=Tue May 12 11:47:23 CEST 2015,description="",Topology="linear","Molecule Type"="AA"]:0.019503,('Pareledone charcoti FU a Iso1'[&Created=Wed Jan 30 10:20:13 CET 2013,Modified=Tue May 12 11:47:22 CEST 2015,description="Pearson file capture",Topology="linear","Molecule Type"="AA"]:0.0237,(('Pareledone charcoti FU f Iso1'[&Created=Wed Jan 30 10:20:44 CET 2013,Modified=Tue May 12 11:50:16 CEST 2015,description="Pearson file capture",Topology="linear","Molecule Type"="AA"]:0.023827,('Enteroctopus dofleini FU f Iso1'[&Created=Mon Jul 23 09:48:02 CEST 2012,Modified=Tue May 12 11:50:17 CEST 2015,description="",Topology="linear","Molecule Type"="AA"]:0.014867,'Enteroctopus dofleini FU f Iso2'[&Created=Mon Jul 23 09:48:26 CEST 2012,Modified=Tue May 12 11:50:17 CEST 2015,description="",Topology="linear","Molecule Type"="AA"]:0.029842):0.076829):0.700283,(('Pareledone charcoti FU g Iso1'[&Created=Wed Jan 30 10:19:15 CET 2013,Modified=Tue May 12 11:50:47 CEST 2015,description="Pearson file capture",Topology="linear","Molecule Type"="AA"]:0.033474,('Enteroctopus dofleini FU g Iso2'[&Created=Mon Jul 23 09:48:54 CEST 2012,Modified=Tue May 12 11:50:48 CEST 2015,description="",Topology="linear","Molecule Type"="AA"]:0.005378,'Enteroctopus dofleini FU g Iso1'[&Created=Mon Jul 23 09:48:41 CEST 2012,Modified=Tue May 12 11:50:48 CEST 2015,description="",Topology="linear","Molecule Type"="AA"]:0.005256):0.075114):0.554496,(('Pareledone charcoti FU d Iso1'[&Created=Wed Jan 30 10:20:35 CET 2013,Modified=Tue May 12 11:48:49 CEST 2015,description="Pearson file capture",Topology="linear","Molecule Type"="AA"]:0.029894,('Enteroctopus dofleini FU d Iso2'[&Created=Mon Jul 23 09:47:22 CEST 2012,Modified=Tue May 12 11:48:50 CEST 2015,description="",Topology="linear","Molecule Type"="AA"]:0.018463,'Enteroctopus dofleini FU d Iso1'[&Created=Mon Jul 23 09:47:06 CEST 2012,Modified=Tue May 12 11:48:49 CEST 2015,description="",Topology="linear","Molecule Type"="AA"]:0.037061):0.026348):0.703372,(('Pareledone charcoti FU b Iso1'[&Created=Wed Jan 30 10:20:29 CET 2013,Modified=Tue May 12 11:49:23 CEST 2015,description="Pearson file capture",Topology="linear","Molecule Type"="AA"]:0.052565,('Enteroctopus dofleini FU b Iso1'[&Created=Mon Jul 23 09:46:05 CEST 2012,Modified=Tue May 12 11:49:24 CEST 2015,description="",Topology="linear","Molecule Type"="AA"]:0.012664,'Enteroctopus dofleini FU b Iso2'[&Created=Mon Jul 23 09:46:22 CEST 2012,Modified=Tue May 12 11:49:25 CEST 2015,description="",Topology="linear","Molecule Type"="AA"]:0.004306):0.017369):0.595659,(('Pareledone charcoti FU e Iso1'[&Created=Wed Jan 30 10:20:20 CET 2013,Modified=Tue May 12 11:49:49 CEST 2015,description="Pearson file capture",Topology="linear","Molecule Type"="AA"]:0.040762,('Enteroctopus dofleini FU e Iso1'[&Created=Mon Jul 23 09:47:35 CEST 2012,Modified=Tue May 12 11:49:50 CEST 2015,description="",Topology="linear","Molecule Type"="AA"]:0.006653,'Enteroctopus dofleini FU e Iso2'[&Created=Mon Jul 23 09:47:51 CEST 2012,Modified=Tue May 12 11:49:51 CEST 2015,description="",Topology="linear","Molecule Type"="AA"]:0.023795):0.035424):0.619885,('Pareledone charcoti FU c Iso1'[&Created=Wed Jan 30 10:20:05 CET 2013,Modified=Tue May 12 11:46:48 CEST 2015,description="Pearson file capture",Topology="linear","Molecule Type"="AA"]:0.090392,('Enteroctopus dofleini FU c Iso2'[&Created=Mon Jul 23 09:46:50 CEST 2012,Modified=Tue May 12 11:46:49 CEST 2015,description="",Topology="linear","Molecule Type"="AA"]:0.014614,'Enteroctopus dofleini FU c Iso1'[&Created=Mon Jul 23 09:46:33 CEST 2012,Modified=Tue May 12 11:44:10 CEST 2015,Topology="linear","Molecule Type"="AA"]:0.00255):0.004955):0.71219):0.096581):0.152796):0.06645):0.173033):0.664495):0.029308);
	tree bootstrap_10 = [&U] ('Enteroctopus dofleini FU f Iso2'[&Created=Mon Jul 23 09:48:26 CEST 2012,Modified=Tue May 12 11:50:17 CEST 2015,description="",Topology="linear","Molecule Type"="AA"]:0.017027,'Enteroctopus dofleini FU f Iso1'[&Created=Mon Jul 23 09:48:02 CEST 2012,Modified=Tue May 12 11:50:17 CEST 2015,description="",Topology="linear","Molecule Type"="AA"]:0.02006,('Pareledone charcoti FU f Iso1'[&Created=Wed Jan 30 10:20:44 CET 2013,Modified=Tue May 12 11:50:16 CEST 2015,description="Pearson file capture",Topology="linear","Molecule Type"="AA"]:0.041441,(('Pareledone charcoti FU a Iso1'[&Created=Wed Jan 30 10:20:13 CET 2013,Modified=Tue May 12 11:47:22 CEST 2015,description="Pearson file capture",Topology="linear","Molecule Type"="AA"]:0.0,('Enteroctopus dofleini FU a Iso2'[&Created=Mon Jul 23 09:45:23 CEST 2012,Modified=Tue May 12 11:47:23 CEST 2015,description="",Topology="linear","Molecule Type"="AA"]:0.010112,'Enteroctopus dofleini FU a Iso1'[&Created=Mon Jul 23 09:45:08 CEST 2012,Modified=Tue May 12 11:47:23 CEST 2015,description="",Topology="linear","Molecule Type"="AA"]:0.014532):0.040505):0.6408,(('Pareledone charcoti FU c Iso1'[&Created=Wed Jan 30 10:20:05 CET 2013,Modified=Tue May 12 11:46:48 CEST 2015,description="Pearson file capture",Topology="linear","Molecule Type"="AA"]:0.078961,('Enteroctopus dofleini FU c Iso2'[&Created=Mon Jul 23 09:46:50 CEST 2012,Modified=Tue May 12 11:46:49 CEST 2015,description="",Topology="linear","Molecule Type"="AA"]:0.011703,'Enteroctopus dofleini FU c Iso1'[&Created=Mon Jul 23 09:46:33 CEST 2012,Modified=Tue May 12 11:44:10 CEST 2015,Topology="linear","Molecule Type"="AA"]:0.005061):0.017137):0.707711,(('Pareledone charcoti FU b Iso1'[&Created=Wed Jan 30 10:20:29 CET 2013,Modified=Tue May 12 11:49:23 CEST 2015,description="Pearson file capture",Topology="linear","Molecule Type"="AA"]:0.014664,('Enteroctopus dofleini FU b Iso2'[&Created=Mon Jul 23 09:46:22 CEST 2012,Modified=Tue May 12 11:49:25 CEST 2015,description="",Topology="linear","Molecule Type"="AA"]:0.0,'Enteroctopus dofleini FU b Iso1'[&Created=Mon Jul 23 09:46:05 CEST 2012,Modified=Tue May 12 11:49:24 CEST 2015,description="",Topology="linear","Molecule Type"="AA"]:0.00967):0.039461):0.522833,(('Pareledone charcoti FU g Iso1'[&Created=Wed Jan 30 10:19:15 CET 2013,Modified=Tue May 12 11:50:47 CEST 2015,description="Pearson file capture",Topology="linear","Molecule Type"="AA"]:0.033119,('Enteroctopus dofleini FU g Iso2'[&Created=Mon Jul 23 09:48:54 CEST 2012,Modified=Tue May 12 11:50:48 CEST 2015,description="",Topology="linear","Molecule Type"="AA"]:0.00236,'Enteroctopus dofleini FU g Iso1'[&Created=Mon Jul 23 09:48:41 CEST 2012,Modified=Tue May 12 11:50:48 CEST 2015,description="",Topology="linear","Molecule Type"="AA"]:0.0):0.026723):0.517168,(('Pareledone charcoti FU d Iso1'[&Created=Wed Jan 30 10:20:35 CET 2013,Modified=Tue May 12 11:48:49 CEST 2015,description="Pearson file capture",Topology="linear","Molecule Type"="AA"]:0.018727,('Enteroctopus dofleini FU d Iso2'[&Created=Mon Jul 23 09:47:22 CEST 2012,Modified=Tue May 12 11:48:50 CEST 2015,description="",Topology="linear","Molecule Type"="AA"]:0.01835,'Enteroctopus dofleini FU d Iso1'[&Created=Mon Jul 23 09:47:06 CEST 2012,Modified=Tue May 12 11:48:49 CEST 2015,description="",Topology="linear","Molecule Type"="AA"]:0.022141):0.049025):0.585041,('Pareledone charcoti FU e Iso1'[&Created=Wed Jan 30 10:20:20 CET 2013,Modified=Tue May 12 11:49:49 CEST 2015,description="Pearson file capture",Topology="linear","Molecule Type"="AA"]:0.032795,('Enteroctopus dofleini FU e Iso2'[&Created=Mon Jul 23 09:47:51 CEST 2012,Modified=Tue May 12 11:49:51 CEST 2015,description="",Topology="linear","Molecule Type"="AA"]:0.022343,'Enteroctopus dofleini FU e Iso1'[&Created=Mon Jul 23 09:47:35 CEST 2012,Modified=Tue May 12 11:49:50 CEST 2015,description="",Topology="linear","Molecule Type"="AA"]:0.002047):0.029103):0.668238):0.109671):0.055678):0.043389):0.068899):0.699575):0.04761);
	tree bootstrap_11 = [&U] ('Enteroctopus dofleini FU a Iso2'[&Created=Mon Jul 23 09:45:23 CEST 2012,Modified=Tue May 12 11:47:23 CEST 2015,description="",Topology="linear","Molecule Type"="AA"]:0.015435,'Enteroctopus dofleini FU a Iso1'[&Created=Mon Jul 23 09:45:08 CEST 2012,Modified=Tue May 12 11:47:23 CEST 2015,description="",Topology="linear","Molecule Type"="AA"]:0.016835,('Pareledone charcoti FU a Iso1'[&Created=Wed Jan 30 10:20:13 CET 2013,Modified=Tue May 12 11:47:22 CEST 2015,description="Pearson file capture",Topology="linear","Molecule Type"="AA"]:0.013362,((('Pareledone charcoti FU f Iso1'[&Created=Wed Jan 30 10:20:44 CET 2013,Modified=Tue May 12 11:50:16 CEST 2015,description="Pearson file capture",Topology="linear","Molecule Type"="AA"]:0.093134,('Enteroctopus dofleini FU f Iso2'[&Created=Mon Jul 23 09:48:26 CEST 2012,Modified=Tue May 12 11:50:17 CEST 2015,description="",Topology="linear","Molecule Type"="AA"]:0.022267,'Enteroctopus dofleini FU f Iso1'[&Created=Mon Jul 23 09:48:02 CEST 2012,Modified=Tue May 12 11:50:17 CEST 2015,description="",Topology="linear","Molecule Type"="AA"]:0.015083):0.021588):0.588844,('Pareledone charcoti FU g Iso1'[&Created=Wed Jan 30 10:19:15 CET 2013,Modified=Tue May 12 11:50:47 CEST 2015,description="Pearson file capture",Topology="linear","Molecule Type"="AA"]:0.031444,('Enteroctopus dofleini FU g Iso1'[&Created=Mon Jul 23 09:48:41 CEST 2012,Modified=Tue May 12 11:50:48 CEST 2015,description="",Topology="linear","Molecule Type"="AA"]:0.002079,'Enteroctopus dofleini FU g Iso2'[&Created=Mon Jul 23 09:48:54 CEST 2012,Modified=Tue May 12 11:50:48 CEST 2015,description="",Topology="linear","Molecule Type"="AA"]:0.012262):0.084928):0.45972):0.049552,((('Enteroctopus dofleini FU e Iso1'[&Created=Mon Jul 23 09:47:35 CEST 2012,Modified=Tue May 12 11:49:50 CEST 2015,description="",Topology="linear","Molecule Type"="AA"]:0.0,('Enteroctopus dofleini FU e Iso2'[&Created=Mon Jul 23 09:47:51 CEST 2012,Modified=Tue May 12 11:49:51 CEST 2015,description="",Topology="linear","Molecule Type"="AA"]:0.020821,'Pareledone charcoti FU e Iso1'[&Created=Wed Jan 30 10:20:20 CET 2013,Modified=Tue May 12 11:49:49 CEST 2015,description="Pearson file capture",Topology="linear","Molecule Type"="AA"]:0.061501):0.010313):0.573236,('Pareledone charcoti FU d Iso1'[&Created=Wed Jan 30 10:20:35 CET 2013,Modified=Tue May 12 11:48:49 CEST 2015,description="Pearson file capture",Topology="linear","Molecule Type"="AA"]:0.024706,('Enteroctopus dofleini FU d Iso1'[&Created=Mon Jul 23 09:47:06 CEST 2012,Modified=Tue May 12 11:48:49 CEST 2015,description="",Topology="linear","Molecule Type"="AA"]:0.019051,'Enteroctopus dofleini FU d Iso2'[&Created=Mon Jul 23 09:47:22 CEST 2012,Modified=Tue May 12 11:48:50 CEST 2015,description="",Topology="linear","Molecule Type"="AA"]:0.008214):0.02798):0.500967):0.095484,(('Enteroctopus dofleini FU b Iso1'[&Created=Mon Jul 23 09:46:05 CEST 2012,Modified=Tue May 12 11:49:24 CEST 2015,description="",Topology="linear","Molecule Type"="AA"]:0.008238,('Enteroctopus dofleini FU b Iso2'[&Created=Mon Jul 23 09:46:22 CEST 2012,Modified=Tue May 12 11:49:25 CEST 2015,description="",Topology="linear","Molecule Type"="AA"]:5.22E-4,'Pareledone charcoti FU b Iso1'[&Created=Wed Jan 30 10:20:29 CET 2013,Modified=Tue May 12 11:49:23 CEST 2015,description="Pearson file capture",Topology="linear","Molecule Type"="AA"]:0.03383):0.006214):0.447444,('Pareledone charcoti FU c Iso1'[&Created=Wed Jan 30 10:20:05 CET 2013,Modified=Tue May 12 11:46:48 CEST 2015,description="Pearson file capture",Topology="linear","Molecule Type"="AA"]:0.083419,('Enteroctopus dofleini FU c Iso1'[&Created=Mon Jul 23 09:46:33 CEST 2012,Modified=Tue May 12 11:44:10 CEST 2015,Topology="linear","Molecule Type"="AA"]:0.002604,'Enteroctopus dofleini FU c Iso2'[&Created=Mon Jul 23 09:46:50 CEST 2012,Modified=Tue May 12 11:46:49 CEST 2015,description="",Topology="linear","Molecule Type"="AA"]:0.019325):0.013454):0.70936):0.085313):0.096425):0.772126):0.014613);
	tree bootstrap_12 = [&U] ('Pareledone charcoti FU e Iso1'[&Created=Wed Jan 30 10:20:20 CET 2013,Modified=Tue May 12 11:49:49 CEST 2015,description="Pearson file capture",Topology="linear","Molecule Type"="AA"]:0.056718,'Enteroctopus dofleini FU e Iso2'[&Created=Mon Jul 23 09:47:51 CEST 2012,Modified=Tue May 12 11:49:51 CEST 2015,description="",Topology="linear","Molecule Type"="AA"]:0.02079,('Enteroctopus dofleini FU e Iso1'[&Created=Mon Jul 23 09:47:35 CEST 2012,Modified=Tue May 12 11:49:50 CEST 2015,description="",Topology="linear","Molecule Type"="AA"]:0.0,(('Pareledone charcoti FU d Iso1'[&Created=Wed Jan 30 10:20:35 CET 2013,Modified=Tue May 12 11:48:49 CEST 2015,description="Pearson file capture",Topology="linear","Molecule Type"="AA"]:0.01931,('Enteroctopus dofleini FU d Iso1'[&Created=Mon Jul 23 09:47:06 CEST 2012,Modified=Tue May 12 11:48:49 CEST 2015,description="",Topology="linear","Molecule Type"="AA"]:0.014003,'Enteroctopus dofleini FU d Iso2'[&Created=Mon Jul 23 09:47:22 CEST 2012,Modified=Tue May 12 11:48:50 CEST 2015,description="",Topology="linear","Molecule Type"="AA"]:0.010921):0.058074):0.529404,(((('Enteroctopus dofleini FU c Iso2'[&Created=Mon Jul 23 09:46:50 CEST 2012,Modified=Tue May 12 11:46:49 CEST 2015,description="",Topology="linear","Molecule Type"="AA"]:0.013685,('Enteroctopus dofleini FU c Iso1'[&Created=Mon Jul 23 09:46:33 CEST 2012,Modified=Tue May 12 11:44:10 CEST 2015,Topology="linear","Molecule Type"="AA"]:0.0,'Pareledone charcoti FU c Iso1'[&Created=Wed Jan 30 10:20:05 CET 2013,Modified=Tue May 12 11:46:48 CEST 2015,description="Pearson file capture",Topology="linear","Molecule Type"="AA"]:0.058459):0.0):0.76517,('Pareledone charcoti FU f Iso1'[&Created=Wed Jan 30 10:20:44 CET 2013,Modified=Tue May 12 11:50:16 CEST 2015,description="Pearson file capture",Topology="linear","Molecule Type"="AA"]:0.084117,('Enteroctopus dofleini FU f Iso1'[&Created=Mon Jul 23 09:48:02 CEST 2012,Modified=Tue May 12 11:50:17 CEST 2015,description="",Topology="linear","Molecule Type"="AA"]:0.014054,'Enteroctopus dofleini FU f Iso2'[&Created=Mon Jul 23 09:48:26 CEST 2012,Modified=Tue May 12 11:50:17 CEST 2015,description="",Topology="linear","Molecule Type"="AA"]:0.020791):0.058822):0.690628):0.086381,(('Pareledone charcoti FU a Iso1'[&Created=Wed Jan 30 10:20:13 CET 2013,Modified=Tue May 12 11:47:22 CEST 2015,description="Pearson file capture",Topology="linear","Molecule Type"="AA"]:0.007289,('Enteroctopus dofleini FU a Iso2'[&Created=Mon Jul 23 09:45:23 CEST 2012,Modified=Tue May 12 11:47:23 CEST 2015,description="",Topology="linear","Molecule Type"="AA"]:0.008373,'Enteroctopus dofleini FU a Iso1'[&Created=Mon Jul 23 09:45:08 CEST 2012,Modified=Tue May 12 11:47:23 CEST 2015,description="",Topology="linear","Molecule Type"="AA"]:0.023476):0.026067):0.711446,('Pareledone charcoti FU b Iso1'[&Created=Wed Jan 30 10:20:29 CET 2013,Modified=Tue May 12 11:49:23 CEST 2015,description="Pearson file capture",Topology="linear","Molecule Type"="AA"]:0.0203,('Enteroctopus dofleini FU b Iso2'[&Created=Mon Jul 23 09:46:22 CEST 2012,Modified=Tue May 12 11:49:25 CEST 2015,description="",Topology="linear","Molecule Type"="AA"]:0.0,'Enteroctopus dofleini FU b Iso1'[&Created=Mon Jul 23 09:46:05 CEST 2012,Modified=Tue May 12 11:49:24 CEST 2015,description="",Topology="linear","Molecule Type"="AA"]:0.013852):0.027691):0.445921):0.073095):0.083282,('Pareledone charcoti FU g Iso1'[&Created=Wed Jan 30 10:19:15 CET 2013,Modified=Tue May 12 11:50:47 CEST 2015,description="Pearson file capture",Topology="linear","Molecule Type"="AA"]:0.006675,('Enteroctopus dofleini FU g Iso2'[&Created=Mon Jul 23 09:48:54 CEST 2012,Modified=Tue May 12 11:50:48 CEST 2015,description="",Topology="linear","Molecule Type"="AA"]:0.013539,'Enteroctopus dofleini FU g Iso1'[&Created=Mon Jul 23 09:48:41 CEST 2012,Modified=Tue May 12 11:50:48 CEST 2015,description="",Topology="linear","Molecule Type"="AA"]:0.002467):0.043084):0.503375):0.105503):0.721735):0.002784);
	tree bootstrap_13 = [&U] ('Enteroctopus dofleini FU c Iso1'[&Created=Mon Jul 23 09:46:33 CEST 2012,Modified=Tue May 12 11:44:10 CEST 2015,Topology="linear","Molecule Type"="AA"]:0.0,'Enteroctopus dofleini FU c Iso2'[&Created=Mon Jul 23 09:46:50 CEST 2012,Modified=Tue May 12 11:46:49 CEST 2015,description="",Topology="linear","Molecule Type"="AA"]:0.007472,('Pareledone charcoti FU c Iso1'[&Created=Wed Jan 30 10:20:05 CET 2013,Modified=Tue May 12 11:46:48 CEST 2015,description="Pearson file capture",Topology="linear","Molecule Type"="AA"]:0.098788,(('Pareledone charcoti FU d Iso1'[&Created=Wed Jan 30 10:20:35 CET 2013,Modified=Tue May 12 11:48:49 CEST 2015,description="Pearson file capture",Topology="linear","Molecule Type"="AA"]:0.011199,('Enteroctopus dofleini FU d Iso1'[&Created=Mon Jul 23 09:47:06 CEST 2012,Modified=Tue May 12 11:48:49 CEST 2015,description="",Topology="linear","Molecule Type"="AA"]:0.017751,'Enteroctopus dofleini FU d Iso2'[&Created=Mon Jul 23 09:47:22 CEST 2012,Modified=Tue May 12 11:48:50 CEST 2015,description="",Topology="linear","Molecule Type"="AA"]:0.028237):0.048165):0.563817,(('Pareledone charcoti FU g Iso1'[&Created=Wed Jan 30 10:19:15 CET 2013,Modified=Tue May 12 11:50:47 CEST 2015,description="Pearson file capture",Topology="linear","Molecule Type"="AA"]:0.008452,('Enteroctopus dofleini FU g Iso1'[&Created=Mon Jul 23 09:48:41 CEST 2012,Modified=Tue May 12 11:50:48 CEST 2015,description="",Topology="linear","Molecule Type"="AA"]:0.0,'Enteroctopus dofleini FU g Iso2'[&Created=Mon Jul 23 09:48:54 CEST 2012,Modified=Tue May 12 11:50:48 CEST 2015,description="",Topology="linear","Molecule Type"="AA"]:0.012594):0.077742):0.450443,((('Pareledone charcoti FU a Iso1'[&Created=Wed Jan 30 10:20:13 CET 2013,Modified=Tue May 12 11:47:22 CEST 2015,description="Pearson file capture",Topology="linear","Molecule Type"="AA"]:0.00488,('Enteroctopus dofleini FU a Iso2'[&Created=Mon Jul 23 09:45:23 CEST 2012,Modified=Tue May 12 11:47:23 CEST 2015,description="",Topology="linear","Molecule Type"="AA"]:0.006772,'Enteroctopus dofleini FU a Iso1'[&Created=Mon Jul 23 09:45:08 CEST 2012,Modified=Tue May 12 11:47:23 CEST 2015,description="",Topology="linear","Molecule Type"="AA"]:0.022002):0.055744):0.70495,('Pareledone charcoti FU f Iso1'[&Created=Wed Jan 30 10:20:44 CET 2013,Modified=Tue May 12 11:50:16 CEST 2015,description="Pearson file capture",Topology="linear","Molecule Type"="AA"]:0.043278,('Enteroctopus dofleini FU f Iso2'[&Created=Mon Jul 23 09:48:26 CEST 2012,Modified=Tue May 12 11:50:17 CEST 2015,description="",Topology="linear","Molecule Type"="AA"]:0.00443,'Enteroctopus dofleini FU f Iso1'[&Created=Mon Jul 23 09:48:02 CEST 2012,Modified=Tue May 12 11:50:17 CEST 2015,description="",Topology="linear","Molecule Type"="AA"]:0.024779):0.038971):0.590031):0.146456,(('Enteroctopus dofleini FU e Iso1'[&Created=Mon Jul 23 09:47:35 CEST 2012,Modified=Tue May 12 11:49:50 CEST 2015,description="",Topology="linear","Molecule Type"="AA"]:0.0,('Pareledone charcoti FU e Iso1'[&Created=Wed Jan 30 10:20:20 CET 2013,Modified=Tue May 12 11:49:49 CEST 2015,description="Pearson file capture",Topology="linear","Molecule Type"="AA"]:0.05509,'Enteroctopus dofleini FU e Iso2'[&Created=Mon Jul 23 09:47:51 CEST 2012,Modified=Tue May 12 11:49:51 CEST 2015,description="",Topology="linear","Molecule Type"="AA"]:0.019145):0.007647):0.694344,('Pareledone charcoti FU b Iso1'[&Created=Wed Jan 30 10:20:29 CET 2013,Modified=Tue May 12 11:49:23 CEST 2015,description="Pearson file capture",Topology="linear","Molecule Type"="AA"]:0.005353,('Enteroctopus dofleini FU b Iso2'[&Created=Mon Jul 23 09:46:22 CEST 2012,Modified=Tue May 12 11:49:25 CEST 2015,description="",Topology="linear","Molecule Type"="AA"]:0.004812,'Enteroctopus dofleini FU b Iso1'[&Created=Mon Jul 23 09:46:05 CEST 2012,Modified=Tue May 12 11:49:24 CEST 2015,description="",Topology="linear","Molecule Type"="AA"]:0.018297):0.049498):0.554849):0.030183):0.062783):0.033104):0.886201):0.019522);
	tree bootstrap_14 = [&U] ('Enteroctopus dofleini FU e Iso1'[&Created=Mon Jul 23 09:47:35 CEST 2012,Modified=Tue May 12 11:49:50 CEST 2015,description="",Topology="linear","Molecule Type"="AA"]:0.002026,'Enteroctopus dofleini FU e Iso2'[&Created=Mon Jul 23 09:47:51 CEST 2012,Modified=Tue May 12 11:49:51 CEST 2015,description="",Topology="linear","Molecule Type"="AA"]:0.030662,('Pareledone charcoti FU e Iso1'[&Created=Wed Jan 30 10:20:20 CET 2013,Modified=Tue May 12 11:49:49 CEST 2015,description="Pearson file capture",Topology="linear","Molecule Type"="AA"]:0.03413,(('Pareledone charcoti FU c Iso1'[&Created=Wed Jan 30 10:20:05 CET 2013,Modified=Tue May 12 11:46:48 CEST 2015,description="Pearson file capture",Topology="linear","Molecule Type"="AA"]:0.106923,('Enteroctopus dofleini FU c Iso1'[&Created=Mon Jul 23 09:46:33 CEST 2012,Modified=Tue May 12 11:44:10 CEST 2015,Topology="linear","Molecule Type"="AA"]:0.002613,'Enteroctopus dofleini FU c Iso2'[&Created=Mon Jul 23 09:46:50 CEST 2012,Modified=Tue May 12 11:46:49 CEST 2015,description="",Topology="linear","Molecule Type"="AA"]:0.016854):2.0E-6):0.58893,((('Pareledone charcoti FU b Iso1'[&Created=Wed Jan 30 10:20:29 CET 2013,Modified=Tue May 12 11:49:23 CEST 2015,description="Pearson file capture",Topology="linear","Molecule Type"="AA"]:0.034336,('Enteroctopus dofleini FU b Iso2'[&Created=Mon Jul 23 09:46:22 CEST 2012,Modified=Tue May 12 11:49:25 CEST 2015,description="",Topology="linear","Molecule Type"="AA"]:0.006352,'Enteroctopus dofleini FU b Iso1'[&Created=Mon Jul 23 09:46:05 CEST 2012,Modified=Tue May 12 11:49:24 CEST 2015,description="",Topology="linear","Molecule Type"="AA"]:0.01047):0.042347):0.510586,('Pareledone charcoti FU g Iso1'[&Created=Wed Jan 30 10:19:15 CET 2013,Modified=Tue May 12 11:50:47 CEST 2015,description="Pearson file capture",Topology="linear","Molecule Type"="AA"]:0.006307,('Enteroctopus dofleini FU g Iso1'[&Created=Mon Jul 23 09:48:41 CEST 2012,Modified=Tue May 12 11:50:48 CEST 2015,description="",Topology="linear","Molecule Type"="AA"]:0.002625,'Enteroctopus dofleini FU g Iso2'[&Created=Mon Jul 23 09:48:54 CEST 2012,Modified=Tue May 12 11:50:48 CEST 2015,description="",Topology="linear","Molecule Type"="AA"]:0.008117):0.056331):0.624737):0.07364,(('Pareledone charcoti FU f Iso1'[&Created=Wed Jan 30 10:20:44 CET 2013,Modified=Tue May 12 11:50:16 CEST 2015,description="Pearson file capture",Topology="linear","Molecule Type"="AA"]:0.101391,('Enteroctopus dofleini FU f Iso1'[&Created=Mon Jul 23 09:48:02 CEST 2012,Modified=Tue May 12 11:50:17 CEST 2015,description="",Topology="linear","Molecule Type"="AA"]:0.03611,'Enteroctopus dofleini FU f Iso2'[&Created=Mon Jul 23 09:48:26 CEST 2012,Modified=Tue May 12 11:50:17 CEST 2015,description="",Topology="linear","Molecule Type"="AA"]:0.010645):0.003025):0.688631,(('Pareledone charcoti FU a Iso1'[&Created=Wed Jan 30 10:20:13 CET 2013,Modified=Tue May 12 11:47:22 CEST 2015,description="Pearson file capture",Topology="linear","Molecule Type"="AA"]:0.014626,('Enteroctopus dofleini FU a Iso2'[&Created=Mon Jul 23 09:45:23 CEST 2012,Modified=Tue May 12 11:47:23 CEST 2015,description="",Topology="linear","Molecule Type"="AA"]:0.009862,'Enteroctopus dofleini FU a Iso1'[&Created=Mon Jul 23 09:45:08 CEST 2012,Modified=Tue May 12 11:47:23 CEST 2015,description="",Topology="linear","Molecule Type"="AA"]:0.012646):0.012824):0.644503,('Pareledone charcoti FU d Iso1'[&Created=Wed Jan 30 10:20:35 CET 2013,Modified=Tue May 12 11:48:49 CEST 2015,description="Pearson file capture",Topology="linear","Molecule Type"="AA"]:0.022729,('Enteroctopus dofleini FU d Iso2'[&Created=Mon Jul 23 09:47:22 CEST 2012,Modified=Tue May 12 11:48:50 CEST 2015,description="",Topology="linear","Molecule Type"="AA"]:0.021565,'Enteroctopus dofleini FU d Iso1'[&Created=Mon Jul 23 09:47:06 CEST 2012,Modified=Tue May 12 11:48:49 CEST 2015,description="",Topology="linear","Molecule Type"="AA"]:0.013267):0.028843):0.57869):0.072079):0.174762):0.115113):0.834228):0.024629);
	tree bootstrap_15 = [&U] ('Enteroctopus dofleini FU c Iso1'[&Created=Mon Jul 23 09:46:33 CEST 2012,Modified=Tue May 12 11:44:10 CEST 2015,Topology="linear","Molecule Type"="AA"]:0.0,'Enteroctopus dofleini FU c Iso2'[&Created=Mon Jul 23 09:46:50 CEST 2012,Modified=Tue May 12 11:46:49 CEST 2015,description="",Topology="linear","Molecule Type"="AA"]:0.007496,('Pareledone charcoti FU c Iso1'[&Created=Wed Jan 30 10:20:05 CET 2013,Modified=Tue May 12 11:46:48 CEST 2015,description="Pearson file capture",Topology="linear","Molecule Type"="AA"]:0.039727,(('Pareledone charcoti FU e Iso1'[&Created=Wed Jan 30 10:20:20 CET 2013,Modified=Tue May 12 11:49:49 CEST 2015,description="Pearson file capture",Topology="linear","Molecule Type"="AA"]:0.053391,('Enteroctopus dofleini FU e Iso2'[&Created=Mon Jul 23 09:47:51 CEST 2012,Modified=Tue May 12 11:49:51 CEST 2015,description="",Topology="linear","Molecule Type"="AA"]:0.002509,'Enteroctopus dofleini FU e Iso1'[&Created=Mon Jul 23 09:47:35 CEST 2012,Modified=Tue May 12 11:49:50 CEST 2015,description="",Topology="linear","Molecule Type"="AA"]:0.002516):0.004671):0.626116,(('Pareledone charcoti FU f Iso1'[&Created=Wed Jan 30 10:20:44 CET 2013,Modified=Tue May 12 11:50:16 CEST 2015,description="Pearson file capture",Topology="linear","Molecule Type"="AA"]:0.101666,('Enteroctopus dofleini FU f Iso1'[&Created=Mon Jul 23 09:48:02 CEST 2012,Modified=Tue May 12 11:50:17 CEST 2015,description="",Topology="linear","Molecule Type"="AA"]:0.011424,'Enteroctopus dofleini FU f Iso2'[&Created=Mon Jul 23 09:48:26 CEST 2012,Modified=Tue May 12 11:50:17 CEST 2015,description="",Topology="linear","Molecule Type"="AA"]:0.0388):0.020373):0.606666,(('Pareledone charcoti FU d Iso1'[&Created=Wed Jan 30 10:20:35 CET 2013,Modified=Tue May 12 11:48:49 CEST 2015,description="Pearson file capture",Topology="linear","Molecule Type"="AA"]:0.016828,('Enteroctopus dofleini FU d Iso2'[&Created=Mon Jul 23 09:47:22 CEST 2012,Modified=Tue May 12 11:48:50 CEST 2015,description="",Topology="linear","Molecule Type"="AA"]:0.017953,'Enteroctopus dofleini FU d Iso1'[&Created=Mon Jul 23 09:47:06 CEST 2012,Modified=Tue May 12 11:48:49 CEST 2015,description="",Topology="linear","Molecule Type"="AA"]:0.022922):0.019141):0.662796,(('Pareledone charcoti FU a Iso1'[&Created=Wed Jan 30 10:20:13 CET 2013,Modified=Tue May 12 11:47:22 CEST 2015,description="Pearson file capture",Topology="linear","Molecule Type"="AA"]:0.015106,('Enteroctopus dofleini FU a Iso1'[&Created=Mon Jul 23 09:45:08 CEST 2012,Modified=Tue May 12 11:47:23 CEST 2015,description="",Topology="linear","Molecule Type"="AA"]:0.025321,'Enteroctopus dofleini FU a Iso2'[&Created=Mon Jul 23 09:45:23 CEST 2012,Modified=Tue May 12 11:47:23 CEST 2015,description="",Topology="linear","Molecule Type"="AA"]:0.007828):0.036998):0.823733,(('Pareledone charcoti FU g Iso1'[&Created=Wed Jan 30 10:19:15 CET 2013,Modified=Tue May 12 11:50:47 CEST 2015,description="Pearson file capture",Topology="linear","Molecule Type"="AA"]:0.045631,('Enteroctopus dofleini FU g Iso1'[&Created=Mon Jul 23 09:48:41 CEST 2012,Modified=Tue May 12 11:50:48 CEST 2015,description="",Topology="linear","Molecule Type"="AA"]:0.0,'Enteroctopus dofleini FU g Iso2'[&Created=Mon Jul 23 09:48:54 CEST 2012,Modified=Tue May 12 11:50:48 CEST 2015,description="",Topology="linear","Molecule Type"="AA"]:0.008131):0.06567):0.527984,('Pareledone charcoti FU b Iso1'[&Created=Wed Jan 30 10:20:29 CET 2013,Modified=Tue May 12 11:49:23 CEST 2015,description="Pearson file capture",Topology="linear","Molecule Type"="AA"]:0.022572,('Enteroctopus dofleini FU b Iso2'[&Created=Mon Jul 23 09:46:22 CEST 2012,Modified=Tue May 12 11:49:25 CEST 2015,description="",Topology="linear","Molecule Type"="AA"]:0.0,'Enteroctopus dofleini FU b Iso1'[&Created=Mon Jul 23 09:46:05 CEST 2012,Modified=Tue May 12 11:49:24 CEST 2015,description="",Topology="linear","Molecule Type"="AA"]:0.010065):0.037272):0.379495):0.052642):0.102428):0.048578):0.121564):0.840343):0.04617);
	tree bootstrap_16 = [&U] ('Enteroctopus dofleini FU c Iso2'[&Created=Mon Jul 23 09:46:50 CEST 2012,Modified=Tue May 12 11:46:49 CEST 2015,description="",Topology="linear","Molecule Type"="AA"]:1.0E-6,('Enteroctopus dofleini FU c Iso1'[&Created=Mon Jul 23 09:46:33 CEST 2012,Modified=Tue May 12 11:44:10 CEST 2015,Topology="linear","Molecule Type"="AA"]:0.0,'Pareledone charcoti FU c Iso1'[&Created=Wed Jan 30 10:20:05 CET 2013,Modified=Tue May 12 11:46:48 CEST 2015,description="Pearson file capture",Topology="linear","Molecule Type"="AA"]:0.092909):0.009915,(('Pareledone charcoti FU b Iso1'[&Created=Wed Jan 30 10:20:29 CET 2013,Modified=Tue May 12 11:49:23 CEST 2015,description="Pearson file capture",Topology="linear","Molecule Type"="AA"]:0.042073,('Enteroctopus dofleini FU b Iso1'[&Created=Mon Jul 23 09:46:05 CEST 2012,Modified=Tue May 12 11:49:24 CEST 2015,description="",Topology="linear","Molecule Type"="AA"]:0.010649,'Enteroctopus dofleini FU b Iso2'[&Created=Mon Jul 23 09:46:22 CEST 2012,Modified=Tue May 12 11:49:25 CEST 2015,description="",Topology="linear","Molecule Type"="AA"]:0.001483):0.043623):0.540302,(('Enteroctopus dofleini FU e Iso1'[&Created=Mon Jul 23 09:47:35 CEST 2012,Modified=Tue May 12 11:49:50 CEST 2015,description="",Topology="linear","Molecule Type"="AA"]:1.0E-6,('Pareledone charcoti FU e Iso1'[&Created=Wed Jan 30 10:20:20 CET 2013,Modified=Tue May 12 11:49:49 CEST 2015,description="Pearson file capture",Topology="linear","Molecule Type"="AA"]:0.048512,'Enteroctopus dofleini FU e Iso2'[&Created=Mon Jul 23 09:47:51 CEST 2012,Modified=Tue May 12 11:49:51 CEST 2015,description="",Topology="linear","Molecule Type"="AA"]:0.014489):0.004734):0.786045,((('Pareledone charcoti FU a Iso1'[&Created=Wed Jan 30 10:20:13 CET 2013,Modified=Tue May 12 11:47:22 CEST 2015,description="Pearson file capture",Topology="linear","Molecule Type"="AA"]:0.018474,('Enteroctopus dofleini FU a Iso1'[&Created=Mon Jul 23 09:45:08 CEST 2012,Modified=Tue May 12 11:47:23 CEST 2015,description="",Topology="linear","Molecule Type"="AA"]:0.023507,'Enteroctopus dofleini FU a Iso2'[&Created=Mon Jul 23 09:45:23 CEST 2012,Modified=Tue May 12 11:47:23 CEST 2015,description="",Topology="linear","Molecule Type"="AA"]:0.002856):0.027185):0.668057,('Pareledone charcoti FU f Iso1'[&Created=Wed Jan 30 10:20:44 CET 2013,Modified=Tue May 12 11:50:16 CEST 2015,description="Pearson file capture",Topology="linear","Molecule Type"="AA"]:0.036679,('Enteroctopus dofleini FU f Iso2'[&Created=Mon Jul 23 09:48:26 CEST 2012,Modified=Tue May 12 11:50:17 CEST 2015,description="",Topology="linear","Molecule Type"="AA"]:0.027914,'Enteroctopus dofleini FU f Iso1'[&Created=Mon Jul 23 09:48:02 CEST 2012,Modified=Tue May 12 11:50:17 CEST 2015,description="",Topology="linear","Molecule Type"="AA"]:0.018473):0.047004):0.59507):0.08884,(('Pareledone charcoti FU g Iso1'[&Created=Wed Jan 30 10:19:15 CET 2013,Modified=Tue May 12 11:50:47 CEST 2015,description="Pearson file capture",Topology="linear","Molecule Type"="AA"]:0.006371,('Enteroctopus dofleini FU g Iso2'[&Created=Mon Jul 23 09:48:54 CEST 2012,Modified=Tue May 12 11:50:48 CEST 2015,description="",Topology="linear","Molecule Type"="AA"]:0.005364,'Enteroctopus dofleini FU g Iso1'[&Created=Mon Jul 23 09:48:41 CEST 2012,Modified=Tue May 12 11:50:48 CEST 2015,description="",Topology="linear","Molecule Type"="AA"]:0.0):0.076924):0.535458,('Pareledone charcoti FU d Iso1'[&Created=Wed Jan 30 10:20:35 CET 2013,Modified=Tue May 12 11:48:49 CEST 2015,description="Pearson file capture",Topology="linear","Molecule Type"="AA"]:0.031639,('Enteroctopus dofleini FU d Iso1'[&Created=Mon Jul 23 09:47:06 CEST 2012,Modified=Tue May 12 11:48:49 CEST 2015,description="",Topology="linear","Molecule Type"="AA"]:0.017529,'Enteroctopus dofleini FU d Iso2'[&Created=Mon Jul 23 09:47:22 CEST 2012,Modified=Tue May 12 11:48:50 CEST 2015,description="",Topology="linear","Molecule Type"="AA"]:0.014596):0.048265):0.566494):0.123494):0.010019):0.127767):0.800744);
	tree bootstrap_17 = [&U] ('Enteroctopus dofleini FU a Iso1'[&Created=Mon Jul 23 09:45:08 CEST 2012,Modified=Tue May 12 11:47:23 CEST 2015,description="",Topology="linear","Molecule Type"="AA"]:0.010036,'Enteroctopus dofleini FU a Iso2'[&Created=Mon Jul 23 09:45:23 CEST 2012,Modified=Tue May 12 11:47:23 CEST 2015,description="",Topology="linear","Molecule Type"="AA"]:0.014894,('Pareledone charcoti FU a Iso1'[&Created=Wed Jan 30 10:20:13 CET 2013,Modified=Tue May 12 11:47:22 CEST 2015,description="Pearson file capture",Topology="linear","Molecule Type"="AA"]:0.020292,(('Pareledone charcoti FU f Iso1'[&Created=Wed Jan 30 10:20:44 CET 2013,Modified=Tue May 12 11:50:16 CEST 2015,description="Pearson file capture",Topology="linear","Molecule Type"="AA"]:0.049478,('Enteroctopus dofleini FU f Iso2'[&Created=Mon Jul 23 09:48:26 CEST 2012,Modified=Tue May 12 11:50:17 CEST 2015,description="",Topology="linear","Molecule Type"="AA"]:0.015737,'Enteroctopus dofleini FU f Iso1'[&Created=Mon Jul 23 09:48:02 CEST 2012,Modified=Tue May 12 11:50:17 CEST 2015,description="",Topology="linear","Molecule Type"="AA"]:0.0):0.049984):0.612327,((('Pareledone charcoti FU b Iso1'[&Created=Wed Jan 30 10:20:29 CET 2013,Modified=Tue May 12 11:49:23 CEST 2015,description="Pearson file capture",Topology="linear","Molecule Type"="AA"]:2.0E-6,('Enteroctopus dofleini FU b Iso1'[&Created=Mon Jul 23 09:46:05 CEST 2012,Modified=Tue May 12 11:49:24 CEST 2015,description="",Topology="linear","Molecule Type"="AA"]:0.005119,'Enteroctopus dofleini FU b Iso2'[&Created=Mon Jul 23 09:46:22 CEST 2012,Modified=Tue May 12 11:49:25 CEST 2015,description="",Topology="linear","Molecule Type"="AA"]:0.0):0.045692):0.574906,(('Pareledone charcoti FU e Iso1'[&Created=Wed Jan 30 10:20:20 CET 2013,Modified=Tue May 12 11:49:49 CEST 2015,description="Pearson file capture",Topology="linear","Molecule Type"="AA"]:0.051927,('Enteroctopus dofleini FU e Iso2'[&Created=Mon Jul 23 09:47:51 CEST 2012,Modified=Tue May 12 11:49:51 CEST 2015,description="",Topology="linear","Molecule Type"="AA"]:0.022561,'Enteroctopus dofleini FU e Iso1'[&Created=Mon Jul 23 09:47:35 CEST 2012,Modified=Tue May 12 11:49:50 CEST 2015,description="",Topology="linear","Molecule Type"="AA"]:0.009684):0.031748):0.562231,('Pareledone charcoti FU g Iso1'[&Created=Wed Jan 30 10:19:15 CET 2013,Modified=Tue May 12 11:50:47 CEST 2015,description="Pearson file capture",Topology="linear","Molecule Type"="AA"]:0.034085,('Enteroctopus dofleini FU g Iso2'[&Created=Mon Jul 23 09:48:54 CEST 2012,Modified=Tue May 12 11:50:48 CEST 2015,description="",Topology="linear","Molecule Type"="AA"]:0.016628,'Enteroctopus dofleini FU g Iso1'[&Created=Mon Jul 23 09:48:41 CEST 2012,Modified=Tue May 12 11:50:48 CEST 2015,description="",Topology="linear","Molecule Type"="AA"]:0.002057):0.069865):0.555383):0.055631):0.084899,(('Pareledone charcoti FU d Iso1'[&Created=Wed Jan 30 10:20:35 CET 2013,Modified=Tue May 12 11:48:49 CEST 2015,description="Pearson file capture",Topology="linear","Molecule Type"="AA"]:0.0,('Enteroctopus dofleini FU d Iso1'[&Created=Mon Jul 23 09:47:06 CEST 2012,Modified=Tue May 12 11:48:49 CEST 2015,description="",Topology="linear","Molecule Type"="AA"]:0.041737,'Enteroctopus dofleini FU d Iso2'[&Created=Mon Jul 23 09:47:22 CEST 2012,Modified=Tue May 12 11:48:50 CEST 2015,description="",Topology="linear","Molecule Type"="AA"]:0.021687):0.052768):0.626165,('Pareledone charcoti FU c Iso1'[&Created=Wed Jan 30 10:20:05 CET 2013,Modified=Tue May 12 11:46:48 CEST 2015,description="Pearson file capture",Topology="linear","Molecule Type"="AA"]:0.082814,('Enteroctopus dofleini FU c Iso1'[&Created=Mon Jul 23 09:46:33 CEST 2012,Modified=Tue May 12 11:44:10 CEST 2015,Topology="linear","Molecule Type"="AA"]:0.0,'Enteroctopus dofleini FU c Iso2'[&Created=Mon Jul 23 09:46:50 CEST 2012,Modified=Tue May 12 11:46:49 CEST 2015,description="",Topology="linear","Molecule Type"="AA"]:0.012571):2.0E-6):0.739988):0.167953):0.197136):0.73711):0.027526);
	tree bootstrap_18 = [&U] ('Enteroctopus dofleini FU a Iso2'[&Created=Mon Jul 23 09:45:23 CEST 2012,Modified=Tue May 12 11:47:23 CEST 2015,description="",Topology="linear","Molecule Type"="AA"]:0.016218,'Enteroctopus dofleini FU a Iso1'[&Created=Mon Jul 23 09:45:08 CEST 2012,Modified=Tue May 12 11:47:23 CEST 2015,description="",Topology="linear","Molecule Type"="AA"]:0.026197,('Pareledone charcoti FU a Iso1'[&Created=Wed Jan 30 10:20:13 CET 2013,Modified=Tue May 12 11:47:22 CEST 2015,description="Pearson file capture",Topology="linear","Molecule Type"="AA"]:0.003157,(('Pareledone charcoti FU f Iso1'[&Created=Wed Jan 30 10:20:44 CET 2013,Modified=Tue May 12 11:50:16 CEST 2015,description="Pearson file capture",Topology="linear","Molecule Type"="AA"]:0.088791,('Enteroctopus dofleini FU f Iso2'[&Created=Mon Jul 23 09:48:26 CEST 2012,Modified=Tue May 12 11:50:17 CEST 2015,description="",Topology="linear","Molecule Type"="AA"]:0.020366,'Enteroctopus dofleini FU f Iso1'[&Created=Mon Jul 23 09:48:02 CEST 2012,Modified=Tue May 12 11:50:17 CEST 2015,description="",Topology="linear","Molecule Type"="AA"]:0.021498):0.01155):0.626934,(('Enteroctopus dofleini FU e Iso1'[&Created=Mon Jul 23 09:47:35 CEST 2012,Modified=Tue May 12 11:49:50 CEST 2015,description="",Topology="linear","Molecule Type"="AA"]:1.0E-6,('Pareledone charcoti FU e Iso1'[&Created=Wed Jan 30 10:20:20 CET 2013,Modified=Tue May 12 11:49:49 CEST 2015,description="Pearson file capture",Topology="linear","Molecule Type"="AA"]:0.047124,'Enteroctopus dofleini FU e Iso2'[&Created=Mon Jul 23 09:47:51 CEST 2012,Modified=Tue May 12 11:49:51 CEST 2015,description="",Topology="linear","Molecule Type"="AA"]:0.023963):0.007073):0.65948,((('Pareledone charcoti FU g Iso1'[&Created=Wed Jan 30 10:19:15 CET 2013,Modified=Tue May 12 11:50:47 CEST 2015,description="Pearson file capture",Topology="linear","Molecule Type"="AA"]:0.018053,('Enteroctopus dofleini FU g Iso1'[&Created=Mon Jul 23 09:48:41 CEST 2012,Modified=Tue May 12 11:50:48 CEST 2015,description="",Topology="linear","Molecule Type"="AA"]:0.002493,'Enteroctopus dofleini FU g Iso2'[&Created=Mon Jul 23 09:48:54 CEST 2012,Modified=Tue May 12 11:50:48 CEST 2015,description="",Topology="linear","Molecule Type"="AA"]:0.005309):0.073541):0.697544,('Enteroctopus dofleini FU b Iso1'[&Created=Mon Jul 23 09:46:05 CEST 2012,Modified=Tue May 12 11:49:24 CEST 2015,description="",Topology="linear","Molecule Type"="AA"]:0.010516,('Pareledone charcoti FU b Iso1'[&Created=Wed Jan 30 10:20:29 CET 2013,Modified=Tue May 12 11:49:23 CEST 2015,description="Pearson file capture",Topology="linear","Molecule Type"="AA"]:0.044276,'Enteroctopus dofleini FU b Iso2'[&Created=Mon Jul 23 09:46:22 CEST 2012,Modified=Tue May 12 11:49:25 CEST 2015,description="",Topology="linear","Molecule Type"="AA"]:1.79E-4):0.006543):0.498405):0.100995,(('Pareledone charcoti FU c Iso1'[&Created=Wed Jan 30 10:20:05 CET 2013,Modified=Tue May 12 11:46:48 CEST 2015,description="Pearson file capture",Topology="linear","Molecule Type"="AA"]:0.078567,('Enteroctopus dofleini FU c Iso1'[&Created=Mon Jul 23 09:46:33 CEST 2012,Modified=Tue May 12 11:44:10 CEST 2015,Topology="linear","Molecule Type"="AA"]:0.002675,'Enteroctopus dofleini FU c Iso2'[&Created=Mon Jul 23 09:46:50 CEST 2012,Modified=Tue May 12 11:46:49 CEST 2015,description="",Topology="linear","Molecule Type"="AA"]:0.016936):2.0E-6):0.699835,('Pareledone charcoti FU d Iso1'[&Created=Wed Jan 30 10:20:35 CET 2013,Modified=Tue May 12 11:48:49 CEST 2015,description="Pearson file capture",Topology="linear","Molecule Type"="AA"]:0.019338,('Enteroctopus dofleini FU d Iso2'[&Created=Mon Jul 23 09:47:22 CEST 2012,Modified=Tue May 12 11:48:50 CEST 2015,description="",Topology="linear","Molecule Type"="AA"]:0.014159,'Enteroctopus dofleini FU d Iso1'[&Created=Mon Jul 23 09:47:06 CEST 2012,Modified=Tue May 12 11:48:49 CEST 2015,description="",Topology="linear","Molecule Type"="AA"]:0.011631):0.035513):0.542568):0.148597):0.037568):0.120869):0.818636):0.03241);
	tree bootstrap_19 = [&U] ('Enteroctopus dofleini FU c Iso1'[&Created=Mon Jul 23 09:46:33 CEST 2012,Modified=Tue May 12 11:44:10 CEST 2015,Topology="linear","Molecule Type"="AA"]:0.002386,'Enteroctopus dofleini FU c Iso2'[&Created=Mon Jul 23 09:46:50 CEST 2012,Modified=Tue May 12 11:46:49 CEST 2015,description="",Topology="linear","Molecule Type"="AA"]:0.011722,('Pareledone charcoti FU c Iso1'[&Created=Wed Jan 30 10:20:05 CET 2013,Modified=Tue May 12 11:46:48 CEST 2015,description="Pearson file capture",Topology="linear","Molecule Type"="AA"]:0.020543,(('Pareledone charcoti FU e Iso1'[&Created=Wed Jan 30 10:20:20 CET 2013,Modified=Tue May 12 11:49:49 CEST 2015,description="Pearson file capture",Topology="linear","Molecule Type"="AA"]:0.044078,('Enteroctopus dofleini FU e Iso2'[&Created=Mon Jul 23 09:47:51 CEST 2012,Modified=Tue May 12 11:49:51 CEST 2015,description="",Topology="linear","Molecule Type"="AA"]:0.02217,'Enteroctopus dofleini FU e Iso1'[&Created=Mon Jul 23 09:47:35 CEST 2012,Modified=Tue May 12 11:49:50 CEST 2015,description="",Topology="linear","Molecule Type"="AA"]:0.007546):0.005224):0.545021,((('Pareledone charcoti FU g Iso1'[&Created=Wed Jan 30 10:19:15 CET 2013,Modified=Tue May 12 11:50:47 CEST 2015,description="Pearson file capture",Topology="linear","Molecule Type"="AA"]:0.008845,('Enteroctopus dofleini FU g Iso2'[&Created=Mon Jul 23 09:48:54 CEST 2012,Modified=Tue May 12 11:50:48 CEST 2015,description="",Topology="linear","Molecule Type"="AA"]:0.005222,'Enteroctopus dofleini FU g Iso1'[&Created=Mon Jul 23 09:48:41 CEST 2012,Modified=Tue May 12 11:50:48 CEST 2015,description="",Topology="linear","Molecule Type"="AA"]:0.005362):0.089385):0.608451,(('Pareledone charcoti FU a Iso1'[&Created=Wed Jan 30 10:20:13 CET 2013,Modified=Tue May 12 11:47:22 CEST 2015,description="Pearson file capture",Topology="linear","Molecule Type"="AA"]:0.023952,('Enteroctopus dofleini FU a Iso1'[&Created=Mon Jul 23 09:45:08 CEST 2012,Modified=Tue May 12 11:47:23 CEST 2015,description="",Topology="linear","Molecule Type"="AA"]:0.014871,'Enteroctopus dofleini FU a Iso2'[&Created=Mon Jul 23 09:45:23 CEST 2012,Modified=Tue May 12 11:47:23 CEST 2015,description="",Topology="linear","Molecule Type"="AA"]:0.007249):0.016065):0.695151,('Pareledone charcoti FU f Iso1'[&Created=Wed Jan 30 10:20:44 CET 2013,Modified=Tue May 12 11:50:16 CEST 2015,description="Pearson file capture",Topology="linear","Molecule Type"="AA"]:0.082028,('Enteroctopus dofleini FU f Iso1'[&Created=Mon Jul 23 09:48:02 CEST 2012,Modified=Tue May 12 11:50:17 CEST 2015,description="",Topology="linear","Molecule Type"="AA"]:0.017251,'Enteroctopus dofleini FU f Iso2'[&Created=Mon Jul 23 09:48:26 CEST 2012,Modified=Tue May 12 11:50:17 CEST 2015,description="",Topology="linear","Molecule Type"="AA"]:0.035737):0.028641):0.62007):0.14219):0.068585,(('Pareledone charcoti FU b Iso1'[&Created=Wed Jan 30 10:20:29 CET 2013,Modified=Tue May 12 11:49:23 CEST 2015,description="Pearson file capture",Topology="linear","Molecule Type"="AA"]:0.012134,('Enteroctopus dofleini FU b Iso2'[&Created=Mon Jul 23 09:46:22 CEST 2012,Modified=Tue May 12 11:49:25 CEST 2015,description="",Topology="linear","Molecule Type"="AA"]:8.4E-5,'Enteroctopus dofleini FU b Iso1'[&Created=Mon Jul 23 09:46:05 CEST 2012,Modified=Tue May 12 11:49:24 CEST 2015,description="",Topology="linear","Molecule Type"="AA"]:0.014734):0.028684):0.573569,('Pareledone charcoti FU d Iso1'[&Created=Wed Jan 30 10:20:35 CET 2013,Modified=Tue May 12 11:48:49 CEST 2015,description="Pearson file capture",Topology="linear","Molecule Type"="AA"]:0.031057,('Enteroctopus dofleini FU d Iso1'[&Created=Mon Jul 23 09:47:06 CEST 2012,Modified=Tue May 12 11:48:49 CEST 2015,description="",Topology="linear","Molecule Type"="AA"]:0.03633,'Enteroctopus dofleini FU d Iso2'[&Created=Mon Jul 23 09:47:22 CEST 2012,Modified=Tue May 12 11:48:50 CEST 2015,description="",Topology="linear","Molecule Type"="AA"]:0.005519):0.05222):0.601376):0.068864):0.176661):0.868579):0.055545);
	tree bootstrap_20 = [&U] ('Enteroctopus dofleini FU c Iso1'[&Created=Mon Jul 23 09:46:33 CEST 2012,Modified=Tue May 12 11:44:10 CEST 2015,Topology="linear","Molecule Type"="AA"]:0.005481,'Enteroctopus dofleini FU c Iso2'[&Created=Mon Jul 23 09:46:50 CEST 2012,Modified=Tue May 12 11:46:49 CEST 2015,description="",Topology="linear","Molecule Type"="AA"]:0.012037,('Pareledone charcoti FU c Iso1'[&Created=Wed Jan 30 10:20:05 CET 2013,Modified=Tue May 12 11:46:48 CEST 2015,description="Pearson file capture",Topology="linear","Molecule Type"="AA"]:0.051657,(('Pareledone charcoti FU e Iso1'[&Created=Wed Jan 30 10:20:20 CET 2013,Modified=Tue May 12 11:49:49 CEST 2015,description="Pearson file capture",Topology="linear","Molecule Type"="AA"]:0.01506,('Enteroctopus dofleini FU e Iso1'[&Created=Mon Jul 23 09:47:35 CEST 2012,Modified=Tue May 12 11:49:50 CEST 2015,description="",Topology="linear","Molecule Type"="AA"]:0.004846,'Enteroctopus dofleini FU e Iso2'[&Created=Mon Jul 23 09:47:51 CEST 2012,Modified=Tue May 12 11:49:51 CEST 2015,description="",Topology="linear","Molecule Type"="AA"]:0.01475):0.027801):0.622478,(('Pareledone charcoti FU b Iso1'[&Created=Wed Jan 30 10:20:29 CET 2013,Modified=Tue May 12 11:49:23 CEST 2015,description="Pearson file capture",Topology="linear","Molecule Type"="AA"]:0.013529,('Enteroctopus dofleini FU b Iso2'[&Created=Mon Jul 23 09:46:22 CEST 2012,Modified=Tue May 12 11:49:25 CEST 2015,description="",Topology="linear","Molecule Type"="AA"]:3.43E-4,'Enteroctopus dofleini FU b Iso1'[&Created=Mon Jul 23 09:46:05 CEST 2012,Modified=Tue May 12 11:49:24 CEST 2015,description="",Topology="linear","Molecule Type"="AA"]:0.014618):0.040913):0.583976,(('Pareledone charcoti FU d Iso1'[&Created=Wed Jan 30 10:20:35 CET 2013,Modified=Tue May 12 11:48:49 CEST 2015,description="Pearson file capture",Topology="linear","Molecule Type"="AA"]:0.047139,('Enteroctopus dofleini FU d Iso2'[&Created=Mon Jul 23 09:47:22 CEST 2012,Modified=Tue May 12 11:48:50 CEST 2015,description="",Topology="linear","Molecule Type"="AA"]:0.015624,'Enteroctopus dofleini FU d Iso1'[&Created=Mon Jul 23 09:47:06 CEST 2012,Modified=Tue May 12 11:48:49 CEST 2015,description="",Topology="linear","Molecule Type"="AA"]:0.026955):0.01015):0.690035,(('Pareledone charcoti FU g Iso1'[&Created=Wed Jan 30 10:19:15 CET 2013,Modified=Tue May 12 11:50:47 CEST 2015,description="Pearson file capture",Topology="linear","Molecule Type"="AA"]:0.017716,('Enteroctopus dofleini FU g Iso2'[&Created=Mon Jul 23 09:48:54 CEST 2012,Modified=Tue May 12 11:50:48 CEST 2015,description="",Topology="linear","Molecule Type"="AA"]:0.0,'Enteroctopus dofleini FU g Iso1'[&Created=Mon Jul 23 09:48:41 CEST 2012,Modified=Tue May 12 11:50:48 CEST 2015,description="",Topology="linear","Molecule Type"="AA"]:0.0):0.056522):0.558168,(('Pareledone charcoti FU f Iso1'[&Created=Wed Jan 30 10:20:44 CET 2013,Modified=Tue May 12 11:50:16 CEST 2015,description="Pearson file capture",Topology="linear","Molecule Type"="AA"]:0.036326,('Enteroctopus dofleini FU f Iso2'[&Created=Mon Jul 23 09:48:26 CEST 2012,Modified=Tue May 12 11:50:17 CEST 2015,description="",Topology="linear","Molecule Type"="AA"]:0.026306,'Enteroctopus dofleini FU f Iso1'[&Created=Mon Jul 23 09:48:02 CEST 2012,Modified=Tue May 12 11:50:17 CEST 2015,description="",Topology="linear","Molecule Type"="AA"]:0.017817):0.062754):0.66631,('Pareledone charcoti FU a Iso1'[&Created=Wed Jan 30 10:20:13 CET 2013,Modified=Tue May 12 11:47:22 CEST 2015,description="Pearson file capture",Topology="linear","Molecule Type"="AA"]:0.037402,('Enteroctopus dofleini FU a Iso1'[&Created=Mon Jul 23 09:45:08 CEST 2012,Modified=Tue May 12 11:47:23 CEST 2015,description="",Topology="linear","Molecule Type"="AA"]:0.015712,'Enteroctopus dofleini FU a Iso2'[&Created=Mon Jul 23 09:45:23 CEST 2012,Modified=Tue May 12 11:47:23 CEST 2015,description="",Topology="linear","Molecule Type"="AA"]:0.004991):0.010198):0.592792):0.066647):0.026299):0.129053):0.113255):0.685843):0.014418);
	tree bootstrap_21 = [&U] ('Enteroctopus dofleini FU a Iso2'[&Created=Mon Jul 23 09:45:23 CEST 2012,Modified=Tue May 12 11:47:23 CEST 2015,description="",Topology="linear","Molecule Type"="AA"]:0.010638,'Enteroctopus dofleini FU a Iso1'[&Created=Mon Jul 23 09:45:08 CEST 2012,Modified=Tue May 12 11:47:23 CEST 2015,description="",Topology="linear","Molecule Type"="AA"]:0.01267,('Pareledone charcoti FU a Iso1'[&Created=Wed Jan 30 10:20:13 CET 2013,Modified=Tue May 12 11:47:22 CEST 2015,description="Pearson file capture",Topology="linear","Molecule Type"="AA"]:0.014579,(('Pareledone charcoti FU f Iso1'[&Created=Wed Jan 30 10:20:44 CET 2013,Modified=Tue May 12 11:50:16 CEST 2015,description="Pearson file capture",Topology="linear","Molecule Type"="AA"]:0.079588,('Enteroctopus dofleini FU f Iso2'[&Created=Mon Jul 23 09:48:26 CEST 2012,Modified=Tue May 12 11:50:17 CEST 2015,description="",Topology="linear","Molecule Type"="AA"]:0.026965,'Enteroctopus dofleini FU f Iso1'[&Created=Mon Jul 23 09:48:02 CEST 2012,Modified=Tue May 12 11:50:17 CEST 2015,description="",Topology="linear","Molecule Type"="AA"]:0.015352):0.034256):0.61069,(('Pareledone charcoti FU g Iso1'[&Created=Wed Jan 30 10:19:15 CET 2013,Modified=Tue May 12 11:50:47 CEST 2015,description="Pearson file capture",Topology="linear","Molecule Type"="AA"]:0.028605,('Enteroctopus dofleini FU g Iso2'[&Created=Mon Jul 23 09:48:54 CEST 2012,Modified=Tue May 12 11:50:48 CEST 2015,description="",Topology="linear","Molecule Type"="AA"]:0.012325,'Enteroctopus dofleini FU g Iso1'[&Created=Mon Jul 23 09:48:41 CEST 2012,Modified=Tue May 12 11:50:48 CEST 2015,description="",Topology="linear","Molecule Type"="AA"]:0.0):0.064312):0.45413,(('Pareledone charcoti FU d Iso1'[&Created=Wed Jan 30 10:20:35 CET 2013,Modified=Tue May 12 11:48:49 CEST 2015,description="Pearson file capture",Topology="linear","Molecule Type"="AA"]:0.021987,('Enteroctopus dofleini FU d Iso2'[&Created=Mon Jul 23 09:47:22 CEST 2012,Modified=Tue May 12 11:48:50 CEST 2015,description="",Topology="linear","Molecule Type"="AA"]:0.019358,'Enteroctopus dofleini FU d Iso1'[&Created=Mon Jul 23 09:47:06 CEST 2012,Modified=Tue May 12 11:48:49 CEST 2015,description="",Topology="linear","Molecule Type"="AA"]:0.010645):0.036922):0.587791,(('Pareledone charcoti FU b Iso1'[&Created=Wed Jan 30 10:20:29 CET 2013,Modified=Tue May 12 11:49:23 CEST 2015,description="Pearson file capture",Topology="linear","Molecule Type"="AA"]:0.02124,('Enteroctopus dofleini FU b Iso1'[&Created=Mon Jul 23 09:46:05 CEST 2012,Modified=Tue May 12 11:49:24 CEST 2015,description="",Topology="linear","Molecule Type"="AA"]:0.021903,'Enteroctopus dofleini FU b Iso2'[&Created=Mon Jul 23 09:46:22 CEST 2012,Modified=Tue May 12 11:49:25 CEST 2015,description="",Topology="linear","Molecule Type"="AA"]:0.002368):0.032672):0.606078,(('Pareledone charcoti FU e Iso1'[&Created=Wed Jan 30 10:20:20 CET 2013,Modified=Tue May 12 11:49:49 CEST 2015,description="Pearson file capture",Topology="linear","Molecule Type"="AA"]:0.053489,('Enteroctopus dofleini FU e Iso1'[&Created=Mon Jul 23 09:47:35 CEST 2012,Modified=Tue May 12 11:49:50 CEST 2015,description="",Topology="linear","Molecule Type"="AA"]:0.001876,'Enteroctopus dofleini FU e Iso2'[&Created=Mon Jul 23 09:47:51 CEST 2012,Modified=Tue May 12 11:49:51 CEST 2015,description="",Topology="linear","Molecule Type"="AA"]:0.017191):0.015659):0.68584,('Pareledone charcoti FU c Iso1'[&Created=Wed Jan 30 10:20:05 CET 2013,Modified=Tue May 12 11:46:48 CEST 2015,description="Pearson file capture",Topology="linear","Molecule Type"="AA"]:0.086613,('Enteroctopus dofleini FU c Iso2'[&Created=Mon Jul 23 09:46:50 CEST 2012,Modified=Tue May 12 11:46:49 CEST 2015,description="",Topology="linear","Molecule Type"="AA"]:0.007451,'Enteroctopus dofleini FU c Iso1'[&Created=Mon Jul 23 09:46:33 CEST 2012,Modified=Tue May 12 11:44:10 CEST 2015,Topology="linear","Molecule Type"="AA"]:0.002602):8.0E-6):0.69838):0.078515):0.099015):0.054193):0.15735):0.749018):0.03314);
	tree bootstrap_22 = [&U] ('Enteroctopus dofleini FU c Iso2'[&Created=Mon Jul 23 09:46:50 CEST 2012,Modified=Tue May 12 11:46:49 CEST 2015,description="",Topology="linear","Molecule Type"="AA"]:0.033037,'Enteroctopus dofleini FU c Iso1'[&Created=Mon Jul 23 09:46:33 CEST 2012,Modified=Tue May 12 11:44:10 CEST 2015,Topology="linear","Molecule Type"="AA"]:0.0,('Pareledone charcoti FU c Iso1'[&Created=Wed Jan 30 10:20:05 CET 2013,Modified=Tue May 12 11:46:48 CEST 2015,description="Pearson file capture",Topology="linear","Molecule Type"="AA"]:0.054263,(('Pareledone charcoti FU f Iso1'[&Created=Wed Jan 30 10:20:44 CET 2013,Modified=Tue May 12 11:50:16 CEST 2015,description="Pearson file capture",Topology="linear","Molecule Type"="AA"]:0.128085,('Enteroctopus dofleini FU f Iso2'[&Created=Mon Jul 23 09:48:26 CEST 2012,Modified=Tue May 12 11:50:17 CEST 2015,description="",Topology="linear","Molecule Type"="AA"]:0.023283,'Enteroctopus dofleini FU f Iso1'[&Created=Mon Jul 23 09:48:02 CEST 2012,Modified=Tue May 12 11:50:17 CEST 2015,description="",Topology="linear","Molecule Type"="AA"]:0.016241):2.0E-6):0.676372,(('Pareledone charcoti FU a Iso1'[&Created=Wed Jan 30 10:20:13 CET 2013,Modified=Tue May 12 11:47:22 CEST 2015,description="Pearson file capture",Topology="linear","Molecule Type"="AA"]:0.01058,('Enteroctopus dofleini FU a Iso2'[&Created=Mon Jul 23 09:45:23 CEST 2012,Modified=Tue May 12 11:47:23 CEST 2015,description="",Topology="linear","Molecule Type"="AA"]:0.007577,'Enteroctopus dofleini FU a Iso1'[&Created=Mon Jul 23 09:45:08 CEST 2012,Modified=Tue May 12 11:47:23 CEST 2015,description="",Topology="linear","Molecule Type"="AA"]:0.023668):0.020906):0.731546,((('Pareledone charcoti FU e Iso1'[&Created=Wed Jan 30 10:20:20 CET 2013,Modified=Tue May 12 11:49:49 CEST 2015,description="Pearson file capture",Topology="linear","Molecule Type"="AA"]:0.037458,('Enteroctopus dofleini FU e Iso2'[&Created=Mon Jul 23 09:47:51 CEST 2012,Modified=Tue May 12 11:49:51 CEST 2015,description="",Topology="linear","Molecule Type"="AA"]:0.027551,'Enteroctopus dofleini FU e Iso1'[&Created=Mon Jul 23 09:47:35 CEST 2012,Modified=Tue May 12 11:49:50 CEST 2015,description="",Topology="linear","Molecule Type"="AA"]:0.015677):0.020596):0.796936,('Pareledone charcoti FU d Iso1'[&Created=Wed Jan 30 10:20:35 CET 2013,Modified=Tue May 12 11:48:49 CEST 2015,description="Pearson file capture",Topology="linear","Molecule Type"="AA"]:0.010693,('Enteroctopus dofleini FU d Iso1'[&Created=Mon Jul 23 09:47:06 CEST 2012,Modified=Tue May 12 11:48:49 CEST 2015,description="",Topology="linear","Molecule Type"="AA"]:0.023035,'Enteroctopus dofleini FU d Iso2'[&Created=Mon Jul 23 09:47:22 CEST 2012,Modified=Tue May 12 11:48:50 CEST 2015,description="",Topology="linear","Molecule Type"="AA"]:0.021241):0.043755):0.667051):0.116126,(('Pareledone charcoti FU g Iso1'[&Created=Wed Jan 30 10:19:15 CET 2013,Modified=Tue May 12 11:50:47 CEST 2015,description="Pearson file capture",Topology="linear","Molecule Type"="AA"]:0.036224,('Enteroctopus dofleini FU g Iso1'[&Created=Mon Jul 23 09:48:41 CEST 2012,Modified=Tue May 12 11:50:48 CEST 2015,description="",Topology="linear","Molecule Type"="AA"]:0.00269,'Enteroctopus dofleini FU g Iso2'[&Created=Mon Jul 23 09:48:54 CEST 2012,Modified=Tue May 12 11:50:48 CEST 2015,description="",Topology="linear","Molecule Type"="AA"]:0.008288):0.036943):0.608635,('Enteroctopus dofleini FU b Iso1'[&Created=Mon Jul 23 09:46:05 CEST 2012,Modified=Tue May 12 11:49:24 CEST 2015,description="",Topology="linear","Molecule Type"="AA"]:0.010332,('Enteroctopus dofleini FU b Iso2'[&Created=Mon Jul 23 09:46:22 CEST 2012,Modified=Tue May 12 11:49:25 CEST 2015,description="",Topology="linear","Molecule Type"="AA"]:1.0E-6,'Pareledone charcoti FU b Iso1'[&Created=Wed Jan 30 10:20:29 CET 2013,Modified=Tue May 12 11:49:23 CEST 2015,description="Pearson file capture",Topology="linear","Molecule Type"="AA"]:0.052973):0.010002):0.4842):0.061779):0.11223):0.091776):0.841875):0.026939);
	tree bootstrap_23 = [&U] ('Enteroctopus dofleini FU c Iso2'[&Created=Mon Jul 23 09:46:50 CEST 2012,Modified=Tue May 12 11:46:49 CEST 2015,description="",Topology="linear","Molecule Type"="AA"]:0.022106,'Enteroctopus dofleini FU c Iso1'[&Created=Mon Jul 23 09:46:33 CEST 2012,Modified=Tue May 12 11:44:10 CEST 2015,Topology="linear","Molecule Type"="AA"]:0.002539,('Pareledone charcoti FU c Iso1'[&Created=Wed Jan 30 10:20:05 CET 2013,Modified=Tue May 12 11:46:48 CEST 2015,description="Pearson file capture",Topology="linear","Molecule Type"="AA"]:0.025454,(('Enteroctopus dofleini FU e Iso1'[&Created=Mon Jul 23 09:47:35 CEST 2012,Modified=Tue May 12 11:49:50 CEST 2015,description="",Topology="linear","Molecule Type"="AA"]:8.2E-5,('Enteroctopus dofleini FU e Iso2'[&Created=Mon Jul 23 09:47:51 CEST 2012,Modified=Tue May 12 11:49:51 CEST 2015,description="",Topology="linear","Molecule Type"="AA"]:0.023729,'Pareledone charcoti FU e Iso1'[&Created=Wed Jan 30 10:20:20 CET 2013,Modified=Tue May 12 11:49:49 CEST 2015,description="Pearson file capture",Topology="linear","Molecule Type"="AA"]:0.045081):0.01065):0.670142,((('Pareledone charcoti FU g Iso1'[&Created=Wed Jan 30 10:19:15 CET 2013,Modified=Tue May 12 11:50:47 CEST 2015,description="Pearson file capture",Topology="linear","Molecule Type"="AA"]:0.024116,('Enteroctopus dofleini FU g Iso2'[&Created=Mon Jul 23 09:48:54 CEST 2012,Modified=Tue May 12 11:50:48 CEST 2015,description="",Topology="linear","Molecule Type"="AA"]:0.002447,'Enteroctopus dofleini FU g Iso1'[&Created=Mon Jul 23 09:48:41 CEST 2012,Modified=Tue May 12 11:50:48 CEST 2015,description="",Topology="linear","Molecule Type"="AA"]:0.007579):0.050849):0.660841,(('Pareledone charcoti FU a Iso1'[&Created=Wed Jan 30 10:20:13 CET 2013,Modified=Tue May 12 11:47:22 CEST 2015,description="Pearson file capture",Topology="linear","Molecule Type"="AA"]:0.011324,('Enteroctopus dofleini FU a Iso1'[&Created=Mon Jul 23 09:45:08 CEST 2012,Modified=Tue May 12 11:47:23 CEST 2015,description="",Topology="linear","Molecule Type"="AA"]:0.022309,'Enteroctopus dofleini FU a Iso2'[&Created=Mon Jul 23 09:45:23 CEST 2012,Modified=Tue May 12 11:47:23 CEST 2015,description="",Topology="linear","Molecule Type"="AA"]:0.015868):0.03887):0.692568,(('Pareledone charcoti FU b Iso1'[&Created=Wed Jan 30 10:20:29 CET 2013,Modified=Tue May 12 11:49:23 CEST 2015,description="Pearson file capture",Topology="linear","Molecule Type"="AA"]:0.041837,('Enteroctopus dofleini FU b Iso2'[&Created=Mon Jul 23 09:46:22 CEST 2012,Modified=Tue May 12 11:49:25 CEST 2015,description="",Topology="linear","Molecule Type"="AA"]:0.007592,'Enteroctopus dofleini FU b Iso1'[&Created=Mon Jul 23 09:46:05 CEST 2012,Modified=Tue May 12 11:49:24 CEST 2015,description="",Topology="linear","Molecule Type"="AA"]:0.004863):0.032353):0.495473,('Pareledone charcoti FU d Iso1'[&Created=Wed Jan 30 10:20:35 CET 2013,Modified=Tue May 12 11:48:49 CEST 2015,description="Pearson file capture",Topology="linear","Molecule Type"="AA"]:0.034021,('Enteroctopus dofleini FU d Iso1'[&Created=Mon Jul 23 09:47:06 CEST 2012,Modified=Tue May 12 11:48:49 CEST 2015,description="",Topology="linear","Molecule Type"="AA"]:0.023823,'Enteroctopus dofleini FU d Iso2'[&Created=Mon Jul 23 09:47:22 CEST 2012,Modified=Tue May 12 11:48:50 CEST 2015,description="",Topology="linear","Molecule Type"="AA"]:0.009191):0.044207):0.566459):0.035601):0.021924):0.105229,('Enteroctopus dofleini FU f Iso1'[&Created=Mon Jul 23 09:48:02 CEST 2012,Modified=Tue May 12 11:50:17 CEST 2015,description="",Topology="linear","Molecule Type"="AA"]:0.021351,('Pareledone charcoti FU f Iso1'[&Created=Wed Jan 30 10:20:44 CET 2013,Modified=Tue May 12 11:50:16 CEST 2015,description="Pearson file capture",Topology="linear","Molecule Type"="AA"]:0.084926,'Enteroctopus dofleini FU f Iso2'[&Created=Mon Jul 23 09:48:26 CEST 2012,Modified=Tue May 12 11:50:17 CEST 2015,description="",Topology="linear","Molecule Type"="AA"]:0.007483):0.004859):0.591912):0.082497):0.866942):0.08069);
	tree bootstrap_24 = [&U] ('Enteroctopus dofleini FU c Iso1'[&Created=Mon Jul 23 09:46:33 CEST 2012,Modified=Tue May 12 11:44:10 CEST 2015,Topology="linear","Molecule Type"="AA"]:0.005441,'Enteroctopus dofleini FU c Iso2'[&Created=Mon Jul 23 09:46:50 CEST 2012,Modified=Tue May 12 11:46:49 CEST 2015,description="",Topology="linear","Molecule Type"="AA"]:0.012427,('Pareledone charcoti FU c Iso1'[&Created=Wed Jan 30 10:20:05 CET 2013,Modified=Tue May 12 11:46:48 CEST 2015,description="Pearson file capture",Topology="linear","Molecule Type"="AA"]:0.091484,(('Pareledone charcoti FU f Iso1'[&Created=Wed Jan 30 10:20:44 CET 2013,Modified=Tue May 12 11:50:16 CEST 2015,description="Pearson file capture",Topology="linear","Molecule Type"="AA"]:0.034795,('Enteroctopus dofleini FU f Iso2'[&Created=Mon Jul 23 09:48:26 CEST 2012,Modified=Tue May 12 11:50:17 CEST 2015,description="",Topology="linear","Molecule Type"="AA"]:0.028371,'Enteroctopus dofleini FU f Iso1'[&Created=Mon Jul 23 09:48:02 CEST 2012,Modified=Tue May 12 11:50:17 CEST 2015,description="",Topology="linear","Molecule Type"="AA"]:0.03088):0.029712):0.645629,(('Pareledone charcoti FU a Iso1'[&Created=Wed Jan 30 10:20:13 CET 2013,Modified=Tue May 12 11:47:22 CEST 2015,description="Pearson file capture",Topology="linear","Molecule Type"="AA"]:0.024233,('Enteroctopus dofleini FU a Iso1'[&Created=Mon Jul 23 09:45:08 CEST 2012,Modified=Tue May 12 11:47:23 CEST 2015,description="",Topology="linear","Molecule Type"="AA"]:0.010171,'Enteroctopus dofleini FU a Iso2'[&Created=Mon Jul 23 09:45:23 CEST 2012,Modified=Tue May 12 11:47:23 CEST 2015,description="",Topology="linear","Molecule Type"="AA"]:0.005562):0.006037):0.768676,(('Pareledone charcoti FU d Iso1'[&Created=Wed Jan 30 10:20:35 CET 2013,Modified=Tue May 12 11:48:49 CEST 2015,description="Pearson file capture",Topology="linear","Molecule Type"="AA"]:0.00809,('Enteroctopus dofleini FU d Iso1'[&Created=Mon Jul 23 09:47:06 CEST 2012,Modified=Tue May 12 11:48:49 CEST 2015,description="",Topology="linear","Molecule Type"="AA"]:0.043945,'Enteroctopus dofleini FU d Iso2'[&Created=Mon Jul 23 09:47:22 CEST 2012,Modified=Tue May 12 11:48:50 CEST 2015,description="",Topology="linear","Molecule Type"="AA"]:0.018575):0.060743):0.716986,(('Pareledone charcoti FU b Iso1'[&Created=Wed Jan 30 10:20:29 CET 2013,Modified=Tue May 12 11:49:23 CEST 2015,description="Pearson file capture",Topology="linear","Molecule Type"="AA"]:0.002152,('Enteroctopus dofleini FU b Iso2'[&Created=Mon Jul 23 09:46:22 CEST 2012,Modified=Tue May 12 11:49:25 CEST 2015,description="",Topology="linear","Molecule Type"="AA"]:0.0,'Enteroctopus dofleini FU b Iso1'[&Created=Mon Jul 23 09:46:05 CEST 2012,Modified=Tue May 12 11:49:24 CEST 2015,description="",Topology="linear","Molecule Type"="AA"]:0.01734):0.069405):0.51906,(('Enteroctopus dofleini FU e Iso1'[&Created=Mon Jul 23 09:47:35 CEST 2012,Modified=Tue May 12 11:49:50 CEST 2015,description="",Topology="linear","Molecule Type"="AA"]:2.0E-6,('Enteroctopus dofleini FU e Iso2'[&Created=Mon Jul 23 09:47:51 CEST 2012,Modified=Tue May 12 11:49:51 CEST 2015,description="",Topology="linear","Molecule Type"="AA"]:0.009441,'Pareledone charcoti FU e Iso1'[&Created=Wed Jan 30 10:20:20 CET 2013,Modified=Tue May 12 11:49:49 CEST 2015,description="Pearson file capture",Topology="linear","Molecule Type"="AA"]:0.054164):0.007926):0.854868,('Pareledone charcoti FU g Iso1'[&Created=Wed Jan 30 10:19:15 CET 2013,Modified=Tue May 12 11:50:47 CEST 2015,description="Pearson file capture",Topology="linear","Molecule Type"="AA"]:0.013945,('Enteroctopus dofleini FU g Iso2'[&Created=Mon Jul 23 09:48:54 CEST 2012,Modified=Tue May 12 11:50:48 CEST 2015,description="",Topology="linear","Molecule Type"="AA"]:0.008713,'Enteroctopus dofleini FU g Iso1'[&Created=Mon Jul 23 09:48:41 CEST 2012,Modified=Tue May 12 11:50:48 CEST 2015,description="",Topology="linear","Molecule Type"="AA"]:0.002669):0.066703):0.538097):0.05543):0.101428):0.04856):0.154848):0.9506):2.0E-6);
	tree bootstrap_25 = [&U] ('Enteroctopus dofleini FU a Iso2'[&Created=Mon Jul 23 09:45:23 CEST 2012,Modified=Tue May 12 11:47:23 CEST 2015,description="",Topology="linear","Molecule Type"="AA"]:0.011277,'Enteroctopus dofleini FU a Iso1'[&Created=Mon Jul 23 09:45:08 CEST 2012,Modified=Tue May 12 11:47:23 CEST 2015,description="",Topology="linear","Molecule Type"="AA"]:0.020681,('Pareledone charcoti FU a Iso1'[&Created=Wed Jan 30 10:20:13 CET 2013,Modified=Tue May 12 11:47:22 CEST 2015,description="Pearson file capture",Topology="linear","Molecule Type"="AA"]:0.04874,((('Pareledone charcoti FU b Iso1'[&Created=Wed Jan 30 10:20:29 CET 2013,Modified=Tue May 12 11:49:23 CEST 2015,description="Pearson file capture",Topology="linear","Molecule Type"="AA"]:0.040913,('Enteroctopus dofleini FU b Iso2'[&Created=Mon Jul 23 09:46:22 CEST 2012,Modified=Tue May 12 11:49:25 CEST 2015,description="",Topology="linear","Molecule Type"="AA"]:0.0,'Enteroctopus dofleini FU b Iso1'[&Created=Mon Jul 23 09:46:05 CEST 2012,Modified=Tue May 12 11:49:24 CEST 2015,description="",Topology="linear","Molecule Type"="AA"]:0.002443):0.021143):0.665962,(('Pareledone charcoti FU g Iso1'[&Created=Wed Jan 30 10:19:15 CET 2013,Modified=Tue May 12 11:50:47 CEST 2015,description="Pearson file capture",Topology="linear","Molecule Type"="AA"]:0.005968,('Enteroctopus dofleini FU g Iso1'[&Created=Mon Jul 23 09:48:41 CEST 2012,Modified=Tue May 12 11:50:48 CEST 2015,description="",Topology="linear","Molecule Type"="AA"]:0.002434,'Enteroctopus dofleini FU g Iso2'[&Created=Mon Jul 23 09:48:54 CEST 2012,Modified=Tue May 12 11:50:48 CEST 2015,description="",Topology="linear","Molecule Type"="AA"]:0.010191):0.086879):0.595111,(('Pareledone charcoti FU c Iso1'[&Created=Wed Jan 30 10:20:05 CET 2013,Modified=Tue May 12 11:46:48 CEST 2015,description="Pearson file capture",Topology="linear","Molecule Type"="AA"]:0.048181,('Enteroctopus dofleini FU c Iso1'[&Created=Mon Jul 23 09:46:33 CEST 2012,Modified=Tue May 12 11:44:10 CEST 2015,Topology="linear","Molecule Type"="AA"]:0.0,'Enteroctopus dofleini FU c Iso2'[&Created=Mon Jul 23 09:46:50 CEST 2012,Modified=Tue May 12 11:46:49 CEST 2015,description="",Topology="linear","Molecule Type"="AA"]:0.017277):0.025618):0.828259,('Pareledone charcoti FU d Iso1'[&Created=Wed Jan 30 10:20:35 CET 2013,Modified=Tue May 12 11:48:49 CEST 2015,description="Pearson file capture",Topology="linear","Molecule Type"="AA"]:0.03939,('Enteroctopus dofleini FU d Iso2'[&Created=Mon Jul 23 09:47:22 CEST 2012,Modified=Tue May 12 11:48:50 CEST 2015,description="",Topology="linear","Molecule Type"="AA"]:0.023462,'Enteroctopus dofleini FU d Iso1'[&Created=Mon Jul 23 09:47:06 CEST 2012,Modified=Tue May 12 11:48:49 CEST 2015,description="",Topology="linear","Molecule Type"="AA"]:0.017166):0.034031):0.533929):0.111443):0.087673):0.017265,(('Pareledone charcoti FU e Iso1'[&Created=Wed Jan 30 10:20:20 CET 2013,Modified=Tue May 12 11:49:49 CEST 2015,description="Pearson file capture",Topology="linear","Molecule Type"="AA"]:0.033088,('Enteroctopus dofleini FU e Iso1'[&Created=Mon Jul 23 09:47:35 CEST 2012,Modified=Tue May 12 11:49:50 CEST 2015,description="",Topology="linear","Molecule Type"="AA"]:0.004902,'Enteroctopus dofleini FU e Iso2'[&Created=Mon Jul 23 09:47:51 CEST 2012,Modified=Tue May 12 11:49:51 CEST 2015,description="",Topology="linear","Molecule Type"="AA"]:0.007061):0.009254):0.853949,('Pareledone charcoti FU f Iso1'[&Created=Wed Jan 30 10:20:44 CET 2013,Modified=Tue May 12 11:50:16 CEST 2015,description="Pearson file capture",Topology="linear","Molecule Type"="AA"]:0.053898,('Enteroctopus dofleini FU f Iso2'[&Created=Mon Jul 23 09:48:26 CEST 2012,Modified=Tue May 12 11:50:17 CEST 2015,description="",Topology="linear","Molecule Type"="AA"]:0.020581,'Enteroctopus dofleini FU f Iso1'[&Created=Mon Jul 23 09:48:02 CEST 2012,Modified=Tue May 12 11:50:17 CEST 2015,description="",Topology="linear","Molecule Type"="AA"]:0.020172):0.029079):0.654285):0.099433):0.819029):0.007282);
	tree bootstrap_26 = [&U] ('Enteroctopus dofleini FU e Iso2'[&Created=Mon Jul 23 09:47:51 CEST 2012,Modified=Tue May 12 11:49:51 CEST 2015,description="",Topology="linear","Molecule Type"="AA"]:0.011509,('Enteroctopus dofleini FU e Iso1'[&Created=Mon Jul 23 09:47:35 CEST 2012,Modified=Tue May 12 11:49:50 CEST 2015,description="",Topology="linear","Molecule Type"="AA"]:0.0,(('Pareledone charcoti FU b Iso1'[&Created=Wed Jan 30 10:20:29 CET 2013,Modified=Tue May 12 11:49:23 CEST 2015,description="Pearson file capture",Topology="linear","Molecule Type"="AA"]:0.03247,('Enteroctopus dofleini FU b Iso2'[&Created=Mon Jul 23 09:46:22 CEST 2012,Modified=Tue May 12 11:49:25 CEST 2015,description="",Topology="linear","Molecule Type"="AA"]:0.0,'Enteroctopus dofleini FU b Iso1'[&Created=Mon Jul 23 09:46:05 CEST 2012,Modified=Tue May 12 11:49:24 CEST 2015,description="",Topology="linear","Molecule Type"="AA"]:0.009858):0.014217):0.732792,((('Pareledone charcoti FU d Iso1'[&Created=Wed Jan 30 10:20:35 CET 2013,Modified=Tue May 12 11:48:49 CEST 2015,description="Pearson file capture",Topology="linear","Molecule Type"="AA"]:0.03349,('Enteroctopus dofleini FU d Iso1'[&Created=Mon Jul 23 09:47:06 CEST 2012,Modified=Tue May 12 11:48:49 CEST 2015,description="",Topology="linear","Molecule Type"="AA"]:0.01029,'Enteroctopus dofleini FU d Iso2'[&Created=Mon Jul 23 09:47:22 CEST 2012,Modified=Tue May 12 11:48:50 CEST 2015,description="",Topology="linear","Molecule Type"="AA"]:0.002557):0.048542):0.553591,(('Pareledone charcoti FU c Iso1'[&Created=Wed Jan 30 10:20:05 CET 2013,Modified=Tue May 12 11:46:48 CEST 2015,description="Pearson file capture",Topology="linear","Molecule Type"="AA"]:0.085751,('Enteroctopus dofleini FU c Iso2'[&Created=Mon Jul 23 09:46:50 CEST 2012,Modified=Tue May 12 11:46:49 CEST 2015,description="",Topology="linear","Molecule Type"="AA"]:0.009774,'Enteroctopus dofleini FU c Iso1'[&Created=Mon Jul 23 09:46:33 CEST 2012,Modified=Tue May 12 11:44:10 CEST 2015,Topology="linear","Molecule Type"="AA"]:0.0):0.015391):0.693711,('Pareledone charcoti FU g Iso1'[&Created=Wed Jan 30 10:19:15 CET 2013,Modified=Tue May 12 11:50:47 CEST 2015,description="Pearson file capture",Topology="linear","Molecule Type"="AA"]:0.025526,('Enteroctopus dofleini FU g Iso2'[&Created=Mon Jul 23 09:48:54 CEST 2012,Modified=Tue May 12 11:50:48 CEST 2015,description="",Topology="linear","Molecule Type"="AA"]:0.00247,'Enteroctopus dofleini FU g Iso1'[&Created=Mon Jul 23 09:48:41 CEST 2012,Modified=Tue May 12 11:50:48 CEST 2015,description="",Topology="linear","Molecule Type"="AA"]:0.0):0.066867):0.562564):0.128636):0.080573,(('Enteroctopus dofleini FU a Iso2'[&Created=Mon Jul 23 09:45:23 CEST 2012,Modified=Tue May 12 11:47:23 CEST 2015,description="",Topology="linear","Molecule Type"="AA"]:1.0E-6,('Enteroctopus dofleini FU a Iso1'[&Created=Mon Jul 23 09:45:08 CEST 2012,Modified=Tue May 12 11:47:23 CEST 2015,description="",Topology="linear","Molecule Type"="AA"]:0.004864,'Pareledone charcoti FU a Iso1'[&Created=Wed Jan 30 10:20:13 CET 2013,Modified=Tue May 12 11:47:22 CEST 2015,description="Pearson file capture",Topology="linear","Molecule Type"="AA"]:0.038121):0.005668):0.642363,('Pareledone charcoti FU f Iso1'[&Created=Wed Jan 30 10:20:44 CET 2013,Modified=Tue May 12 11:50:16 CEST 2015,description="Pearson file capture",Topology="linear","Molecule Type"="AA"]:0.029291,('Enteroctopus dofleini FU f Iso2'[&Created=Mon Jul 23 09:48:26 CEST 2012,Modified=Tue May 12 11:50:17 CEST 2015,description="",Topology="linear","Molecule Type"="AA"]:0.021086,'Enteroctopus dofleini FU f Iso1'[&Created=Mon Jul 23 09:48:02 CEST 2012,Modified=Tue May 12 11:50:17 CEST 2015,description="",Topology="linear","Molecule Type"="AA"]:0.023061):0.103809):0.634437):0.171123):3.0E-6):0.830225):0.00519,'Pareledone charcoti FU e Iso1'[&Created=Wed Jan 30 10:20:20 CET 2013,Modified=Tue May 12 11:49:49 CEST 2015,description="Pearson file capture",Topology="linear","Molecule Type"="AA"]:0.049615);
	tree bootstrap_27 = [&U] ('Enteroctopus dofleini FU c Iso1'[&Created=Mon Jul 23 09:46:33 CEST 2012,Modified=Tue May 12 11:44:10 CEST 2015,Topology="linear","Molecule Type"="AA"]:0.0,'Enteroctopus dofleini FU c Iso2'[&Created=Mon Jul 23 09:46:50 CEST 2012,Modified=Tue May 12 11:46:49 CEST 2015,description="",Topology="linear","Molecule Type"="AA"]:0.019216,('Pareledone charcoti FU c Iso1'[&Created=Wed Jan 30 10:20:05 CET 2013,Modified=Tue May 12 11:46:48 CEST 2015,description="Pearson file capture",Topology="linear","Molecule Type"="AA"]:0.091197,(((('Pareledone charcoti FU e Iso1'[&Created=Wed Jan 30 10:20:20 CET 2013,Modified=Tue May 12 11:49:49 CEST 2015,description="Pearson file capture",Topology="linear","Molecule Type"="AA"]:0.059642,'Enteroctopus dofleini FU e Iso2'[&Created=Mon Jul 23 09:47:51 CEST 2012,Modified=Tue May 12 11:49:51 CEST 2015,description="",Topology="linear","Molecule Type"="AA"]:0.014431):0.005319,'Enteroctopus dofleini FU e Iso1'[&Created=Mon Jul 23 09:47:35 CEST 2012,Modified=Tue May 12 11:49:50 CEST 2015,description="",Topology="linear","Molecule Type"="AA"]:0.0):0.737664,((('Pareledone charcoti FU a Iso1'[&Created=Wed Jan 30 10:20:13 CET 2013,Modified=Tue May 12 11:47:22 CEST 2015,description="Pearson file capture",Topology="linear","Molecule Type"="AA"]:0.003843,('Enteroctopus dofleini FU a Iso1'[&Created=Mon Jul 23 09:45:08 CEST 2012,Modified=Tue May 12 11:47:23 CEST 2015,description="",Topology="linear","Molecule Type"="AA"]:0.006938,'Enteroctopus dofleini FU a Iso2'[&Created=Mon Jul 23 09:45:23 CEST 2012,Modified=Tue May 12 11:47:23 CEST 2015,description="",Topology="linear","Molecule Type"="AA"]:0.023961):0.036836):0.63812,('Pareledone charcoti FU f Iso1'[&Created=Wed Jan 30 10:20:44 CET 2013,Modified=Tue May 12 11:50:16 CEST 2015,description="Pearson file capture",Topology="linear","Molecule Type"="AA"]:0.057308,('Enteroctopus dofleini FU f Iso1'[&Created=Mon Jul 23 09:48:02 CEST 2012,Modified=Tue May 12 11:50:17 CEST 2015,description="",Topology="linear","Molecule Type"="AA"]:0.018421,'Enteroctopus dofleini FU f Iso2'[&Created=Mon Jul 23 09:48:26 CEST 2012,Modified=Tue May 12 11:50:17 CEST 2015,description="",Topology="linear","Molecule Type"="AA"]:0.003626):0.048998):0.58045):0.042574,(('Pareledone charcoti FU g Iso1'[&Created=Wed Jan 30 10:19:15 CET 2013,Modified=Tue May 12 11:50:47 CEST 2015,description="Pearson file capture",Topology="linear","Molecule Type"="AA"]:0.017341,('Enteroctopus dofleini FU g Iso1'[&Created=Mon Jul 23 09:48:41 CEST 2012,Modified=Tue May 12 11:50:48 CEST 2015,description="",Topology="linear","Molecule Type"="AA"]:0.0,'Enteroctopus dofleini FU g Iso2'[&Created=Mon Jul 23 09:48:54 CEST 2012,Modified=Tue May 12 11:50:48 CEST 2015,description="",Topology="linear","Molecule Type"="AA"]:0.005024):0.056468):0.542458,('Pareledone charcoti FU d Iso1'[&Created=Wed Jan 30 10:20:35 CET 2013,Modified=Tue May 12 11:48:49 CEST 2015,description="Pearson file capture",Topology="linear","Molecule Type"="AA"]:0.021872,('Enteroctopus dofleini FU d Iso2'[&Created=Mon Jul 23 09:47:22 CEST 2012,Modified=Tue May 12 11:48:50 CEST 2015,description="",Topology="linear","Molecule Type"="AA"]:0.022382,'Enteroctopus dofleini FU d Iso1'[&Created=Mon Jul 23 09:47:06 CEST 2012,Modified=Tue May 12 11:48:49 CEST 2015,description="",Topology="linear","Molecule Type"="AA"]:0.027649):0.032984):0.549922):0.075507):0.124716):0.132459,('Pareledone charcoti FU b Iso1'[&Created=Wed Jan 30 10:20:29 CET 2013,Modified=Tue May 12 11:49:23 CEST 2015,description="Pearson file capture",Topology="linear","Molecule Type"="AA"]:0.028947,('Enteroctopus dofleini FU b Iso2'[&Created=Mon Jul 23 09:46:22 CEST 2012,Modified=Tue May 12 11:49:25 CEST 2015,description="",Topology="linear","Molecule Type"="AA"]:1.0E-6,'Enteroctopus dofleini FU b Iso1'[&Created=Mon Jul 23 09:46:05 CEST 2012,Modified=Tue May 12 11:49:24 CEST 2015,description="",Topology="linear","Molecule Type"="AA"]:0.024008):0.044714):0.457922):0.937174):0.005071);
	tree bootstrap_28 = [&U] ('Enteroctopus dofleini FU d Iso2'[&Created=Mon Jul 23 09:47:22 CEST 2012,Modified=Tue May 12 11:48:50 CEST 2015,description="",Topology="linear","Molecule Type"="AA"]:0.02103,'Enteroctopus dofleini FU d Iso1'[&Created=Mon Jul 23 09:47:06 CEST 2012,Modified=Tue May 12 11:48:49 CEST 2015,description="",Topology="linear","Molecule Type"="AA"]:0.008223,('Pareledone charcoti FU d Iso1'[&Created=Wed Jan 30 10:20:35 CET 2013,Modified=Tue May 12 11:48:49 CEST 2015,description="Pearson file capture",Topology="linear","Molecule Type"="AA"]:0.020707,(('Pareledone charcoti FU g Iso1'[&Created=Wed Jan 30 10:19:15 CET 2013,Modified=Tue May 12 11:50:47 CEST 2015,description="Pearson file capture",Topology="linear","Molecule Type"="AA"]:0.007944,('Enteroctopus dofleini FU g Iso2'[&Created=Mon Jul 23 09:48:54 CEST 2012,Modified=Tue May 12 11:50:48 CEST 2015,description="",Topology="linear","Molecule Type"="AA"]:0.008215,'Enteroctopus dofleini FU g Iso1'[&Created=Mon Jul 23 09:48:41 CEST 2012,Modified=Tue May 12 11:50:48 CEST 2015,description="",Topology="linear","Molecule Type"="AA"]:0.002608):0.062088):0.534167,((('Pareledone charcoti FU a Iso1'[&Created=Wed Jan 30 10:20:13 CET 2013,Modified=Tue May 12 11:47:22 CEST 2015,description="Pearson file capture",Topology="linear","Molecule Type"="AA"]:1.0E-6,('Enteroctopus dofleini FU a Iso1'[&Created=Mon Jul 23 09:45:08 CEST 2012,Modified=Tue May 12 11:47:23 CEST 2015,description="",Topology="linear","Molecule Type"="AA"]:0.01485,'Enteroctopus dofleini FU a Iso2'[&Created=Mon Jul 23 09:45:23 CEST 2012,Modified=Tue May 12 11:47:23 CEST 2015,description="",Topology="linear","Molecule Type"="AA"]:0.012276):0.032299):0.697239,('Pareledone charcoti FU f Iso1'[&Created=Wed Jan 30 10:20:44 CET 2013,Modified=Tue May 12 11:50:16 CEST 2015,description="Pearson file capture",Topology="linear","Molecule Type"="AA"]:0.058373,('Enteroctopus dofleini FU f Iso2'[&Created=Mon Jul 23 09:48:26 CEST 2012,Modified=Tue May 12 11:50:17 CEST 2015,description="",Topology="linear","Molecule Type"="AA"]:0.030463,'Enteroctopus dofleini FU f Iso1'[&Created=Mon Jul 23 09:48:02 CEST 2012,Modified=Tue May 12 11:50:17 CEST 2015,description="",Topology="linear","Molecule Type"="AA"]:0.014874):0.06936):0.645358):0.150518,(('Pareledone charcoti FU e Iso1'[&Created=Wed Jan 30 10:20:20 CET 2013,Modified=Tue May 12 11:49:49 CEST 2015,description="Pearson file capture",Topology="linear","Molecule Type"="AA"]:0.035318,('Enteroctopus dofleini FU e Iso2'[&Created=Mon Jul 23 09:47:51 CEST 2012,Modified=Tue May 12 11:49:51 CEST 2015,description="",Topology="linear","Molecule Type"="AA"]:0.024993,'Enteroctopus dofleini FU e Iso1'[&Created=Mon Jul 23 09:47:35 CEST 2012,Modified=Tue May 12 11:49:50 CEST 2015,description="",Topology="linear","Molecule Type"="AA"]:0.012485):0.024419):0.661224,(('Pareledone charcoti FU b Iso1'[&Created=Wed Jan 30 10:20:29 CET 2013,Modified=Tue May 12 11:49:23 CEST 2015,description="Pearson file capture",Topology="linear","Molecule Type"="AA"]:0.012761,('Enteroctopus dofleini FU b Iso2'[&Created=Mon Jul 23 09:46:22 CEST 2012,Modified=Tue May 12 11:49:25 CEST 2015,description="",Topology="linear","Molecule Type"="AA"]:0.00116,'Enteroctopus dofleini FU b Iso1'[&Created=Mon Jul 23 09:46:05 CEST 2012,Modified=Tue May 12 11:49:24 CEST 2015,description="",Topology="linear","Molecule Type"="AA"]:0.011166):0.027843):0.484562,('Pareledone charcoti FU c Iso1'[&Created=Wed Jan 30 10:20:05 CET 2013,Modified=Tue May 12 11:46:48 CEST 2015,description="Pearson file capture",Topology="linear","Molecule Type"="AA"]:0.044107,('Enteroctopus dofleini FU c Iso2'[&Created=Mon Jul 23 09:46:50 CEST 2012,Modified=Tue May 12 11:46:49 CEST 2015,description="",Topology="linear","Molecule Type"="AA"]:0.021379,'Enteroctopus dofleini FU c Iso1'[&Created=Mon Jul 23 09:46:33 CEST 2012,Modified=Tue May 12 11:44:10 CEST 2015,Topology="linear","Molecule Type"="AA"]:0.0):0.022771):0.647507):0.093401):0.143572):0.079137):0.752876):0.076726);
	tree bootstrap_29 = [&U] ('Enteroctopus dofleini FU c Iso2'[&Created=Mon Jul 23 09:46:50 CEST 2012,Modified=Tue May 12 11:46:49 CEST 2015,description="",Topology="linear","Molecule Type"="AA"]:0.014431,('Enteroctopus dofleini FU c Iso1'[&Created=Mon Jul 23 09:46:33 CEST 2012,Modified=Tue May 12 11:44:10 CEST 2015,Topology="linear","Molecule Type"="AA"]:0.00253,'Pareledone charcoti FU c Iso1'[&Created=Wed Jan 30 10:20:05 CET 2013,Modified=Tue May 12 11:46:48 CEST 2015,description="Pearson file capture",Topology="linear","Molecule Type"="AA"]:0.113644):0.0,(('Enteroctopus dofleini FU f Iso1'[&Created=Mon Jul 23 09:48:02 CEST 2012,Modified=Tue May 12 11:50:17 CEST 2015,description="",Topology="linear","Molecule Type"="AA"]:0.0048,('Enteroctopus dofleini FU f Iso2'[&Created=Mon Jul 23 09:48:26 CEST 2012,Modified=Tue May 12 11:50:17 CEST 2015,description="",Topology="linear","Molecule Type"="AA"]:0.022753,'Pareledone charcoti FU f Iso1'[&Created=Wed Jan 30 10:20:44 CET 2013,Modified=Tue May 12 11:50:16 CEST 2015,description="Pearson file capture",Topology="linear","Molecule Type"="AA"]:0.102492):0.007038):0.430461,(('Pareledone charcoti FU a Iso1'[&Created=Wed Jan 30 10:20:13 CET 2013,Modified=Tue May 12 11:47:22 CEST 2015,description="Pearson file capture",Topology="linear","Molecule Type"="AA"]:0.014728,('Enteroctopus dofleini FU a Iso2'[&Created=Mon Jul 23 09:45:23 CEST 2012,Modified=Tue May 12 11:47:23 CEST 2015,description="",Topology="linear","Molecule Type"="AA"]:0.0,'Enteroctopus dofleini FU a Iso1'[&Created=Mon Jul 23 09:45:08 CEST 2012,Modified=Tue May 12 11:47:23 CEST 2015,description="",Topology="linear","Molecule Type"="AA"]:0.020294):0.020887):0.726607,((('Pareledone charcoti FU b Iso1'[&Created=Wed Jan 30 10:20:29 CET 2013,Modified=Tue May 12 11:49:23 CEST 2015,description="Pearson file capture",Topology="linear","Molecule Type"="AA"]:0.02912,('Enteroctopus dofleini FU b Iso2'[&Created=Mon Jul 23 09:46:22 CEST 2012,Modified=Tue May 12 11:49:25 CEST 2015,description="",Topology="linear","Molecule Type"="AA"]:0.002355,'Enteroctopus dofleini FU b Iso1'[&Created=Mon Jul 23 09:46:05 CEST 2012,Modified=Tue May 12 11:49:24 CEST 2015,description="",Topology="linear","Molecule Type"="AA"]:0.020294):0.050822):0.537217,('Pareledone charcoti FU g Iso1'[&Created=Wed Jan 30 10:19:15 CET 2013,Modified=Tue May 12 11:50:47 CEST 2015,description="Pearson file capture",Topology="linear","Molecule Type"="AA"]:0.028572,('Enteroctopus dofleini FU g Iso2'[&Created=Mon Jul 23 09:48:54 CEST 2012,Modified=Tue May 12 11:50:48 CEST 2015,description="",Topology="linear","Molecule Type"="AA"]:0.007796,'Enteroctopus dofleini FU g Iso1'[&Created=Mon Jul 23 09:48:41 CEST 2012,Modified=Tue May 12 11:50:48 CEST 2015,description="",Topology="linear","Molecule Type"="AA"]:0.007797):0.03452):0.50819):0.111584,(('Pareledone charcoti FU e Iso1'[&Created=Wed Jan 30 10:20:20 CET 2013,Modified=Tue May 12 11:49:49 CEST 2015,description="Pearson file capture",Topology="linear","Molecule Type"="AA"]:0.069347,('Enteroctopus dofleini FU e Iso1'[&Created=Mon Jul 23 09:47:35 CEST 2012,Modified=Tue May 12 11:49:50 CEST 2015,description="",Topology="linear","Molecule Type"="AA"]:0.001935,'Enteroctopus dofleini FU e Iso2'[&Created=Mon Jul 23 09:47:51 CEST 2012,Modified=Tue May 12 11:49:51 CEST 2015,description="",Topology="linear","Molecule Type"="AA"]:0.031727):2.0E-6):0.67712,('Pareledone charcoti FU d Iso1'[&Created=Wed Jan 30 10:20:35 CET 2013,Modified=Tue May 12 11:48:49 CEST 2015,description="Pearson file capture",Topology="linear","Molecule Type"="AA"]:0.020814,('Enteroctopus dofleini FU d Iso2'[&Created=Mon Jul 23 09:47:22 CEST 2012,Modified=Tue May 12 11:48:50 CEST 2015,description="",Topology="linear","Molecule Type"="AA"]:0.01304,'Enteroctopus dofleini FU d Iso1'[&Created=Mon Jul 23 09:47:06 CEST 2012,Modified=Tue May 12 11:48:49 CEST 2015,description="",Topology="linear","Molecule Type"="AA"]:0.012559):0.04602):0.568973):0.102558):0.048967):0.066401):0.891393);
	tree bootstrap_30 = [&U] ('Enteroctopus dofleini FU a Iso1'[&Created=Mon Jul 23 09:45:08 CEST 2012,Modified=Tue May 12 11:47:23 CEST 2015,description="",Topology="linear","Molecule Type"="AA"]:1.0E-6,('Pareledone charcoti FU a Iso1'[&Created=Wed Jan 30 10:20:13 CET 2013,Modified=Tue May 12 11:47:22 CEST 2015,description="Pearson file capture",Topology="linear","Molecule Type"="AA"]:0.056243,'Enteroctopus dofleini FU a Iso2'[&Created=Mon Jul 23 09:45:23 CEST 2012,Modified=Tue May 12 11:47:23 CEST 2015,description="",Topology="linear","Molecule Type"="AA"]:0.00821):0.00992,(((('Pareledone charcoti FU f Iso1'[&Created=Wed Jan 30 10:20:44 CET 2013,Modified=Tue May 12 11:50:16 CEST 2015,description="Pearson file capture",Topology="linear","Molecule Type"="AA"]:0.079272,('Enteroctopus dofleini FU f Iso2'[&Created=Mon Jul 23 09:48:26 CEST 2012,Modified=Tue May 12 11:50:17 CEST 2015,description="",Topology="linear","Molecule Type"="AA"]:0.021111,'Enteroctopus dofleini FU f Iso1'[&Created=Mon Jul 23 09:48:02 CEST 2012,Modified=Tue May 12 11:50:17 CEST 2015,description="",Topology="linear","Molecule Type"="AA"]:0.01755):0.027758):0.727017,('Pareledone charcoti FU b Iso1'[&Created=Wed Jan 30 10:20:29 CET 2013,Modified=Tue May 12 11:49:23 CEST 2015,description="Pearson file capture",Topology="linear","Molecule Type"="AA"]:0.022903,('Enteroctopus dofleini FU b Iso1'[&Created=Mon Jul 23 09:46:05 CEST 2012,Modified=Tue May 12 11:49:24 CEST 2015,description="",Topology="linear","Molecule Type"="AA"]:0.022778,'Enteroctopus dofleini FU b Iso2'[&Created=Mon Jul 23 09:46:22 CEST 2012,Modified=Tue May 12 11:49:25 CEST 2015,description="",Topology="linear","Molecule Type"="AA"]:0.0):0.032312):0.482466):0.125689,(('Pareledone charcoti FU c Iso1'[&Created=Wed Jan 30 10:20:05 CET 2013,Modified=Tue May 12 11:46:48 CEST 2015,description="Pearson file capture",Topology="linear","Molecule Type"="AA"]:0.056647,('Enteroctopus dofleini FU c Iso2'[&Created=Mon Jul 23 09:46:50 CEST 2012,Modified=Tue May 12 11:46:49 CEST 2015,description="",Topology="linear","Molecule Type"="AA"]:0.009398,'Enteroctopus dofleini FU c Iso1'[&Created=Mon Jul 23 09:46:33 CEST 2012,Modified=Tue May 12 11:44:10 CEST 2015,Topology="linear","Molecule Type"="AA"]:0.002566):0.028829):0.808585,('Pareledone charcoti FU g Iso1'[&Created=Wed Jan 30 10:19:15 CET 2013,Modified=Tue May 12 11:50:47 CEST 2015,description="Pearson file capture",Topology="linear","Molecule Type"="AA"]:0.009954,('Enteroctopus dofleini FU g Iso1'[&Created=Mon Jul 23 09:48:41 CEST 2012,Modified=Tue May 12 11:50:48 CEST 2015,description="",Topology="linear","Molecule Type"="AA"]:0.004981,'Enteroctopus dofleini FU g Iso2'[&Created=Mon Jul 23 09:48:54 CEST 2012,Modified=Tue May 12 11:50:48 CEST 2015,description="",Topology="linear","Molecule Type"="AA"]:0.010612):0.075479):0.459474):0.111282):0.079728,(('Pareledone charcoti FU e Iso1'[&Created=Wed Jan 30 10:20:20 CET 2013,Modified=Tue May 12 11:49:49 CEST 2015,description="Pearson file capture",Topology="linear","Molecule Type"="AA"]:0.032361,('Enteroctopus dofleini FU e Iso2'[&Created=Mon Jul 23 09:47:51 CEST 2012,Modified=Tue May 12 11:49:51 CEST 2015,description="",Topology="linear","Molecule Type"="AA"]:0.014116,'Enteroctopus dofleini FU e Iso1'[&Created=Mon Jul 23 09:47:35 CEST 2012,Modified=Tue May 12 11:49:50 CEST 2015,description="",Topology="linear","Molecule Type"="AA"]:0.0):1.0E-6):0.675967,('Pareledone charcoti FU d Iso1'[&Created=Wed Jan 30 10:20:35 CET 2013,Modified=Tue May 12 11:48:49 CEST 2015,description="Pearson file capture",Topology="linear","Molecule Type"="AA"]:0.030966,('Enteroctopus dofleini FU d Iso1'[&Created=Mon Jul 23 09:47:06 CEST 2012,Modified=Tue May 12 11:48:49 CEST 2015,description="",Topology="linear","Molecule Type"="AA"]:0.014816,'Enteroctopus dofleini FU d Iso2'[&Created=Mon Jul 23 09:47:22 CEST 2012,Modified=Tue May 12 11:48:50 CEST 2015,description="",Topology="linear","Molecule Type"="AA"]:0.023182):0.023003):0.614117):0.064541):0.789634);
	tree bootstrap_31 = [&U] ('Enteroctopus dofleini FU c Iso2'[&Created=Mon Jul 23 09:46:50 CEST 2012,Modified=Tue May 12 11:46:49 CEST 2015,description="",Topology="linear","Molecule Type"="AA"]:0.017509,'Enteroctopus dofleini FU c Iso1'[&Created=Mon Jul 23 09:46:33 CEST 2012,Modified=Tue May 12 11:44:10 CEST 2015,Topology="linear","Molecule Type"="AA"]:0.002698,('Pareledone charcoti FU c Iso1'[&Created=Wed Jan 30 10:20:05 CET 2013,Modified=Tue May 12 11:46:48 CEST 2015,description="Pearson file capture",Topology="linear","Molecule Type"="AA"]:0.091632,(('Enteroctopus dofleini FU b Iso1'[&Created=Mon Jul 23 09:46:05 CEST 2012,Modified=Tue May 12 11:49:24 CEST 2015,description="",Topology="linear","Molecule Type"="AA"]:0.007233,('Enteroctopus dofleini FU b Iso2'[&Created=Mon Jul 23 09:46:22 CEST 2012,Modified=Tue May 12 11:49:25 CEST 2015,description="",Topology="linear","Molecule Type"="AA"]:0.004068,'Pareledone charcoti FU b Iso1'[&Created=Wed Jan 30 10:20:29 CET 2013,Modified=Tue May 12 11:49:23 CEST 2015,description="Pearson file capture",Topology="linear","Molecule Type"="AA"]:0.053251):0.003732):0.458799,((('Pareledone charcoti FU g Iso1'[&Created=Wed Jan 30 10:19:15 CET 2013,Modified=Tue May 12 11:50:47 CEST 2015,description="Pearson file capture",Topology="linear","Molecule Type"="AA"]:0.042369,('Enteroctopus dofleini FU g Iso2'[&Created=Mon Jul 23 09:48:54 CEST 2012,Modified=Tue May 12 11:50:48 CEST 2015,description="",Topology="linear","Molecule Type"="AA"]:0.004971,'Enteroctopus dofleini FU g Iso1'[&Created=Mon Jul 23 09:48:41 CEST 2012,Modified=Tue May 12 11:50:48 CEST 2015,description="",Topology="linear","Molecule Type"="AA"]:0.0):0.063464):0.552841,(('Enteroctopus dofleini FU f Iso1'[&Created=Mon Jul 23 09:48:02 CEST 2012,Modified=Tue May 12 11:50:17 CEST 2015,description="",Topology="linear","Molecule Type"="AA"]:1.0E-6,('Enteroctopus dofleini FU f Iso2'[&Created=Mon Jul 23 09:48:26 CEST 2012,Modified=Tue May 12 11:50:17 CEST 2015,description="",Topology="linear","Molecule Type"="AA"]:0.013169,'Pareledone charcoti FU f Iso1'[&Created=Wed Jan 30 10:20:44 CET 2013,Modified=Tue May 12 11:50:16 CEST 2015,description="Pearson file capture",Topology="linear","Molecule Type"="AA"]:0.115972):0.014987):0.618685,('Pareledone charcoti FU a Iso1'[&Created=Wed Jan 30 10:20:13 CET 2013,Modified=Tue May 12 11:47:22 CEST 2015,description="Pearson file capture",Topology="linear","Molecule Type"="AA"]:0.017742,('Enteroctopus dofleini FU a Iso1'[&Created=Mon Jul 23 09:45:08 CEST 2012,Modified=Tue May 12 11:47:23 CEST 2015,description="",Topology="linear","Molecule Type"="AA"]:0.012361,'Enteroctopus dofleini FU a Iso2'[&Created=Mon Jul 23 09:45:23 CEST 2012,Modified=Tue May 12 11:47:23 CEST 2015,description="",Topology="linear","Molecule Type"="AA"]:0.012043):0.026659):0.616345):0.156847):0.134876,(('Enteroctopus dofleini FU e Iso1'[&Created=Mon Jul 23 09:47:35 CEST 2012,Modified=Tue May 12 11:49:50 CEST 2015,description="",Topology="linear","Molecule Type"="AA"]:0.0,('Enteroctopus dofleini FU e Iso2'[&Created=Mon Jul 23 09:47:51 CEST 2012,Modified=Tue May 12 11:49:51 CEST 2015,description="",Topology="linear","Molecule Type"="AA"]:0.013418,'Pareledone charcoti FU e Iso1'[&Created=Wed Jan 30 10:20:20 CET 2013,Modified=Tue May 12 11:49:49 CEST 2015,description="Pearson file capture",Topology="linear","Molecule Type"="AA"]:0.056666):0.014635):0.687776,('Pareledone charcoti FU d Iso1'[&Created=Wed Jan 30 10:20:35 CET 2013,Modified=Tue May 12 11:48:49 CEST 2015,description="Pearson file capture",Topology="linear","Molecule Type"="AA"]:0.024063,('Enteroctopus dofleini FU d Iso2'[&Created=Mon Jul 23 09:47:22 CEST 2012,Modified=Tue May 12 11:48:50 CEST 2015,description="",Topology="linear","Molecule Type"="AA"]:0.026314,'Enteroctopus dofleini FU d Iso1'[&Created=Mon Jul 23 09:47:06 CEST 2012,Modified=Tue May 12 11:48:49 CEST 2015,description="",Topology="linear","Molecule Type"="AA"]:0.015567):0.031709):0.590269):0.102876):0.126104):0.840623):0.011235);
	tree bootstrap_32 = [&U] ('Enteroctopus dofleini FU c Iso1'[&Created=Mon Jul 23 09:46:33 CEST 2012,Modified=Tue May 12 11:44:10 CEST 2015,Topology="linear","Molecule Type"="AA"]:0.0,'Enteroctopus dofleini FU c Iso2'[&Created=Mon Jul 23 09:46:50 CEST 2012,Modified=Tue May 12 11:46:49 CEST 2015,description="",Topology="linear","Molecule Type"="AA"]:0.01986,('Pareledone charcoti FU c Iso1'[&Created=Wed Jan 30 10:20:05 CET 2013,Modified=Tue May 12 11:46:48 CEST 2015,description="Pearson file capture",Topology="linear","Molecule Type"="AA"]:0.033675,(('Pareledone charcoti FU e Iso1'[&Created=Wed Jan 30 10:20:20 CET 2013,Modified=Tue May 12 11:49:49 CEST 2015,description="Pearson file capture",Topology="linear","Molecule Type"="AA"]:0.054091,('Enteroctopus dofleini FU e Iso2'[&Created=Mon Jul 23 09:47:51 CEST 2012,Modified=Tue May 12 11:49:51 CEST 2015,description="",Topology="linear","Molecule Type"="AA"]:0.019643,'Enteroctopus dofleini FU e Iso1'[&Created=Mon Jul 23 09:47:35 CEST 2012,Modified=Tue May 12 11:49:50 CEST 2015,description="",Topology="linear","Molecule Type"="AA"]:0.007261):0.004712):0.540255,(('Pareledone charcoti FU b Iso1'[&Created=Wed Jan 30 10:20:29 CET 2013,Modified=Tue May 12 11:49:23 CEST 2015,description="Pearson file capture",Topology="linear","Molecule Type"="AA"]:0.004226,('Enteroctopus dofleini FU b Iso2'[&Created=Mon Jul 23 09:46:22 CEST 2012,Modified=Tue May 12 11:49:25 CEST 2015,description="",Topology="linear","Molecule Type"="AA"]:0.0,'Enteroctopus dofleini FU b Iso1'[&Created=Mon Jul 23 09:46:05 CEST 2012,Modified=Tue May 12 11:49:24 CEST 2015,description="",Topology="linear","Molecule Type"="AA"]:0.014733):0.043712):0.560312,((('Pareledone charcoti FU g Iso1'[&Created=Wed Jan 30 10:19:15 CET 2013,Modified=Tue May 12 11:50:47 CEST 2015,description="Pearson file capture",Topology="linear","Molecule Type"="AA"]:0.026199,('Enteroctopus dofleini FU g Iso2'[&Created=Mon Jul 23 09:48:54 CEST 2012,Modified=Tue May 12 11:50:48 CEST 2015,description="",Topology="linear","Molecule Type"="AA"]:0.010523,'Enteroctopus dofleini FU g Iso1'[&Created=Mon Jul 23 09:48:41 CEST 2012,Modified=Tue May 12 11:50:48 CEST 2015,description="",Topology="linear","Molecule Type"="AA"]:0.005071):0.050523):0.676584,(('Enteroctopus dofleini FU a Iso2'[&Created=Mon Jul 23 09:45:23 CEST 2012,Modified=Tue May 12 11:47:23 CEST 2015,description="",Topology="linear","Molecule Type"="AA"]:0.0,('Enteroctopus dofleini FU a Iso1'[&Created=Mon Jul 23 09:45:08 CEST 2012,Modified=Tue May 12 11:47:23 CEST 2015,description="",Topology="linear","Molecule Type"="AA"]:0.023426,'Pareledone charcoti FU a Iso1'[&Created=Wed Jan 30 10:20:13 CET 2013,Modified=Tue May 12 11:47:22 CEST 2015,description="Pearson file capture",Topology="linear","Molecule Type"="AA"]:0.031127):0.00241):0.672853,('Pareledone charcoti FU f Iso1'[&Created=Wed Jan 30 10:20:44 CET 2013,Modified=Tue May 12 11:50:16 CEST 2015,description="Pearson file capture",Topology="linear","Molecule Type"="AA"]:0.066537,('Enteroctopus dofleini FU f Iso2'[&Created=Mon Jul 23 09:48:26 CEST 2012,Modified=Tue May 12 11:50:17 CEST 2015,description="",Topology="linear","Molecule Type"="AA"]:0.002162,'Enteroctopus dofleini FU f Iso1'[&Created=Mon Jul 23 09:48:02 CEST 2012,Modified=Tue May 12 11:50:17 CEST 2015,description="",Topology="linear","Molecule Type"="AA"]:0.016398):0.063075):0.624803):0.133559):0.045646,('Pareledone charcoti FU d Iso1'[&Created=Wed Jan 30 10:20:35 CET 2013,Modified=Tue May 12 11:48:49 CEST 2015,description="Pearson file capture",Topology="linear","Molecule Type"="AA"]:0.004455,('Enteroctopus dofleini FU d Iso2'[&Created=Mon Jul 23 09:47:22 CEST 2012,Modified=Tue May 12 11:48:50 CEST 2015,description="",Topology="linear","Molecule Type"="AA"]:0.01282,'Enteroctopus dofleini FU d Iso1'[&Created=Mon Jul 23 09:47:06 CEST 2012,Modified=Tue May 12 11:48:49 CEST 2015,description="",Topology="linear","Molecule Type"="AA"]:0.005103):0.045381):0.678316):0.122933):0.130542):0.780704):0.050429);
	tree bootstrap_33 = [&U] ('Enteroctopus dofleini FU f Iso1'[&Created=Mon Jul 23 09:48:02 CEST 2012,Modified=Tue May 12 11:50:17 CEST 2015,description="",Topology="linear","Molecule Type"="AA"]:0.041184,'Enteroctopus dofleini FU f Iso2'[&Created=Mon Jul 23 09:48:26 CEST 2012,Modified=Tue May 12 11:50:17 CEST 2015,description="",Topology="linear","Molecule Type"="AA"]:0.043766,('Pareledone charcoti FU f Iso1'[&Created=Wed Jan 30 10:20:44 CET 2013,Modified=Tue May 12 11:50:16 CEST 2015,description="Pearson file capture",Topology="linear","Molecule Type"="AA"]:0.080888,(('Pareledone charcoti FU b Iso1'[&Created=Wed Jan 30 10:20:29 CET 2013,Modified=Tue May 12 11:49:23 CEST 2015,description="Pearson file capture",Topology="linear","Molecule Type"="AA"]:0.001549,('Enteroctopus dofleini FU b Iso1'[&Created=Mon Jul 23 09:46:05 CEST 2012,Modified=Tue May 12 11:49:24 CEST 2015,description="",Topology="linear","Molecule Type"="AA"]:0.007202,'Enteroctopus dofleini FU b Iso2'[&Created=Mon Jul 23 09:46:22 CEST 2012,Modified=Tue May 12 11:49:25 CEST 2015,description="",Topology="linear","Molecule Type"="AA"]:0.0):0.0521):0.554213,(('Pareledone charcoti FU a Iso1'[&Created=Wed Jan 30 10:20:13 CET 2013,Modified=Tue May 12 11:47:22 CEST 2015,description="Pearson file capture",Topology="linear","Molecule Type"="AA"]:0.045818,('Enteroctopus dofleini FU a Iso1'[&Created=Mon Jul 23 09:45:08 CEST 2012,Modified=Tue May 12 11:47:23 CEST 2015,description="",Topology="linear","Molecule Type"="AA"]:0.010046,'Enteroctopus dofleini FU a Iso2'[&Created=Mon Jul 23 09:45:23 CEST 2012,Modified=Tue May 12 11:47:23 CEST 2015,description="",Topology="linear","Molecule Type"="AA"]:0.0):3.0E-6):0.754109,(('Pareledone charcoti FU e Iso1'[&Created=Wed Jan 30 10:20:20 CET 2013,Modified=Tue May 12 11:49:49 CEST 2015,description="Pearson file capture",Topology="linear","Molecule Type"="AA"]:0.047504,('Enteroctopus dofleini FU e Iso1'[&Created=Mon Jul 23 09:47:35 CEST 2012,Modified=Tue May 12 11:49:50 CEST 2015,description="",Topology="linear","Molecule Type"="AA"]:0.00456,'Enteroctopus dofleini FU e Iso2'[&Created=Mon Jul 23 09:47:51 CEST 2012,Modified=Tue May 12 11:49:51 CEST 2015,description="",Topology="linear","Molecule Type"="AA"]:0.024443):1.0E-6):0.690141,(('Pareledone charcoti FU g Iso1'[&Created=Wed Jan 30 10:19:15 CET 2013,Modified=Tue May 12 11:50:47 CEST 2015,description="Pearson file capture",Topology="linear","Molecule Type"="AA"]:0.009247,('Enteroctopus dofleini FU g Iso2'[&Created=Mon Jul 23 09:48:54 CEST 2012,Modified=Tue May 12 11:50:48 CEST 2015,description="",Topology="linear","Molecule Type"="AA"]:0.013039,'Enteroctopus dofleini FU g Iso1'[&Created=Mon Jul 23 09:48:41 CEST 2012,Modified=Tue May 12 11:50:48 CEST 2015,description="",Topology="linear","Molecule Type"="AA"]:0.005089):0.078884):0.588434,(('Pareledone charcoti FU c Iso1'[&Created=Wed Jan 30 10:20:05 CET 2013,Modified=Tue May 12 11:46:48 CEST 2015,description="Pearson file capture",Topology="linear","Molecule Type"="AA"]:0.046779,('Enteroctopus dofleini FU c Iso2'[&Created=Mon Jul 23 09:46:50 CEST 2012,Modified=Tue May 12 11:46:49 CEST 2015,description="",Topology="linear","Molecule Type"="AA"]:0.016474,'Enteroctopus dofleini FU c Iso1'[&Created=Mon Jul 23 09:46:33 CEST 2012,Modified=Tue May 12 11:44:10 CEST 2015,Topology="linear","Molecule Type"="AA"]:0.002405):0.018677):0.740936,('Pareledone charcoti FU d Iso1'[&Created=Wed Jan 30 10:20:35 CET 2013,Modified=Tue May 12 11:48:49 CEST 2015,description="Pearson file capture",Topology="linear","Molecule Type"="AA"]:0.027498,('Enteroctopus dofleini FU d Iso1'[&Created=Mon Jul 23 09:47:06 CEST 2012,Modified=Tue May 12 11:48:49 CEST 2015,description="",Topology="linear","Molecule Type"="AA"]:0.016369,'Enteroctopus dofleini FU d Iso2'[&Created=Mon Jul 23 09:47:22 CEST 2012,Modified=Tue May 12 11:48:50 CEST 2015,description="",Topology="linear","Molecule Type"="AA"]:0.010682):0.022055):0.482718):0.15925):0.073145):0.00256):0.086287):0.788509):0.03731);
	tree bootstrap_34 = [&U] ('Enteroctopus dofleini FU a Iso2'[&Created=Mon Jul 23 09:45:23 CEST 2012,Modified=Tue May 12 11:47:23 CEST 2015,description="",Topology="linear","Molecule Type"="AA"]:0.012117,'Enteroctopus dofleini FU a Iso1'[&Created=Mon Jul 23 09:45:08 CEST 2012,Modified=Tue May 12 11:47:23 CEST 2015,description="",Topology="linear","Molecule Type"="AA"]:0.01487,('Pareledone charcoti FU a Iso1'[&Created=Wed Jan 30 10:20:13 CET 2013,Modified=Tue May 12 11:47:22 CEST 2015,description="Pearson file capture",Topology="linear","Molecule Type"="AA"]:0.019734,(('Pareledone charcoti FU f Iso1'[&Created=Wed Jan 30 10:20:44 CET 2013,Modified=Tue May 12 11:50:16 CEST 2015,description="Pearson file capture",Topology="linear","Molecule Type"="AA"]:0.068906,('Enteroctopus dofleini FU f Iso2'[&Created=Mon Jul 23 09:48:26 CEST 2012,Modified=Tue May 12 11:50:17 CEST 2015,description="",Topology="linear","Molecule Type"="AA"]:0.022681,'Enteroctopus dofleini FU f Iso1'[&Created=Mon Jul 23 09:48:02 CEST 2012,Modified=Tue May 12 11:50:17 CEST 2015,description="",Topology="linear","Molecule Type"="AA"]:0.00256):0.034795):0.646194,(('Pareledone charcoti FU g Iso1'[&Created=Wed Jan 30 10:19:15 CET 2013,Modified=Tue May 12 11:50:47 CEST 2015,description="Pearson file capture",Topology="linear","Molecule Type"="AA"]:0.038832,('Enteroctopus dofleini FU g Iso2'[&Created=Mon Jul 23 09:48:54 CEST 2012,Modified=Tue May 12 11:50:48 CEST 2015,description="",Topology="linear","Molecule Type"="AA"]:0.02191,'Enteroctopus dofleini FU g Iso1'[&Created=Mon Jul 23 09:48:41 CEST 2012,Modified=Tue May 12 11:50:48 CEST 2015,description="",Topology="linear","Molecule Type"="AA"]:0.002104):0.038651):0.671438,(('Pareledone charcoti FU d Iso1'[&Created=Wed Jan 30 10:20:35 CET 2013,Modified=Tue May 12 11:48:49 CEST 2015,description="Pearson file capture",Topology="linear","Molecule Type"="AA"]:0.018798,('Enteroctopus dofleini FU d Iso2'[&Created=Mon Jul 23 09:47:22 CEST 2012,Modified=Tue May 12 11:48:50 CEST 2015,description="",Topology="linear","Molecule Type"="AA"]:0.018191,'Enteroctopus dofleini FU d Iso1'[&Created=Mon Jul 23 09:47:06 CEST 2012,Modified=Tue May 12 11:48:49 CEST 2015,description="",Topology="linear","Molecule Type"="AA"]:0.018697):0.059217):0.579541,(('Pareledone charcoti FU b Iso1'[&Created=Wed Jan 30 10:20:29 CET 2013,Modified=Tue May 12 11:49:23 CEST 2015,description="Pearson file capture",Topology="linear","Molecule Type"="AA"]:0.01003,('Enteroctopus dofleini FU b Iso1'[&Created=Mon Jul 23 09:46:05 CEST 2012,Modified=Tue May 12 11:49:24 CEST 2015,description="",Topology="linear","Molecule Type"="AA"]:0.016766,'Enteroctopus dofleini FU b Iso2'[&Created=Mon Jul 23 09:46:22 CEST 2012,Modified=Tue May 12 11:49:25 CEST 2015,description="",Topology="linear","Molecule Type"="AA"]:0.0):0.037136):0.595976,(('Pareledone charcoti FU c Iso1'[&Created=Wed Jan 30 10:20:05 CET 2013,Modified=Tue May 12 11:46:48 CEST 2015,description="Pearson file capture",Topology="linear","Molecule Type"="AA"]:0.08022,('Enteroctopus dofleini FU c Iso2'[&Created=Mon Jul 23 09:46:50 CEST 2012,Modified=Tue May 12 11:46:49 CEST 2015,description="",Topology="linear","Molecule Type"="AA"]:0.017149,'Enteroctopus dofleini FU c Iso1'[&Created=Mon Jul 23 09:46:33 CEST 2012,Modified=Tue May 12 11:44:10 CEST 2015,Topology="linear","Molecule Type"="AA"]:0.0):2.0E-6):0.743056,('Enteroctopus dofleini FU e Iso1'[&Created=Mon Jul 23 09:47:35 CEST 2012,Modified=Tue May 12 11:49:50 CEST 2015,description="",Topology="linear","Molecule Type"="AA"]:0.0,('Pareledone charcoti FU e Iso1'[&Created=Wed Jan 30 10:20:20 CET 2013,Modified=Tue May 12 11:49:49 CEST 2015,description="Pearson file capture",Topology="linear","Molecule Type"="AA"]:0.05876,'Enteroctopus dofleini FU e Iso2'[&Created=Mon Jul 23 09:47:51 CEST 2012,Modified=Tue May 12 11:49:51 CEST 2015,description="",Topology="linear","Molecule Type"="AA"]:0.014111):0.012986):0.684007):0.086193):0.173846):0.05379):0.123025):0.794186):0.032605);
	tree bootstrap_35 = [&U] ('Enteroctopus dofleini FU a Iso2'[&Created=Mon Jul 23 09:45:23 CEST 2012,Modified=Tue May 12 11:47:23 CEST 2015,description="",Topology="linear","Molecule Type"="AA"]:0.013147,'Pareledone charcoti FU a Iso1'[&Created=Wed Jan 30 10:20:13 CET 2013,Modified=Tue May 12 11:47:22 CEST 2015,description="Pearson file capture",Topology="linear","Molecule Type"="AA"]:0.055354,('Enteroctopus dofleini FU a Iso1'[&Created=Mon Jul 23 09:45:08 CEST 2012,Modified=Tue May 12 11:47:23 CEST 2015,description="",Topology="linear","Molecule Type"="AA"]:1.0E-6,(('Pareledone charcoti FU f Iso1'[&Created=Wed Jan 30 10:20:44 CET 2013,Modified=Tue May 12 11:50:16 CEST 2015,description="Pearson file capture",Topology="linear","Molecule Type"="AA"]:0.053894,('Enteroctopus dofleini FU f Iso1'[&Created=Mon Jul 23 09:48:02 CEST 2012,Modified=Tue May 12 11:50:17 CEST 2015,description="",Topology="linear","Molecule Type"="AA"]:0.012196,'Enteroctopus dofleini FU f Iso2'[&Created=Mon Jul 23 09:48:26 CEST 2012,Modified=Tue May 12 11:50:17 CEST 2015,description="",Topology="linear","Molecule Type"="AA"]:0.009609):0.042989):0.569143,(('Pareledone charcoti FU g Iso1'[&Created=Wed Jan 30 10:19:15 CET 2013,Modified=Tue May 12 11:50:47 CEST 2015,description="Pearson file capture",Topology="linear","Molecule Type"="AA"]:1.0E-6,('Enteroctopus dofleini FU g Iso1'[&Created=Mon Jul 23 09:48:41 CEST 2012,Modified=Tue May 12 11:50:48 CEST 2015,description="",Topology="linear","Molecule Type"="AA"]:0.0,'Enteroctopus dofleini FU g Iso2'[&Created=Mon Jul 23 09:48:54 CEST 2012,Modified=Tue May 12 11:50:48 CEST 2015,description="",Topology="linear","Molecule Type"="AA"]:0.002563):0.070355):0.443548,(('Pareledone charcoti FU d Iso1'[&Created=Wed Jan 30 10:20:35 CET 2013,Modified=Tue May 12 11:48:49 CEST 2015,description="Pearson file capture",Topology="linear","Molecule Type"="AA"]:0.019536,('Enteroctopus dofleini FU d Iso2'[&Created=Mon Jul 23 09:47:22 CEST 2012,Modified=Tue May 12 11:48:50 CEST 2015,description="",Topology="linear","Molecule Type"="AA"]:0.014957,'Enteroctopus dofleini FU d Iso1'[&Created=Mon Jul 23 09:47:06 CEST 2012,Modified=Tue May 12 11:48:49 CEST 2015,description="",Topology="linear","Molecule Type"="AA"]:0.014979):0.03678):0.553933,(('Pareledone charcoti FU e Iso1'[&Created=Wed Jan 30 10:20:20 CET 2013,Modified=Tue May 12 11:49:49 CEST 2015,description="Pearson file capture",Topology="linear","Molecule Type"="AA"]:2.71E-4,('Enteroctopus dofleini FU e Iso1'[&Created=Mon Jul 23 09:47:35 CEST 2012,Modified=Tue May 12 11:49:50 CEST 2015,description="",Topology="linear","Molecule Type"="AA"]:0.004631,'Enteroctopus dofleini FU e Iso2'[&Created=Mon Jul 23 09:47:51 CEST 2012,Modified=Tue May 12 11:49:51 CEST 2015,description="",Topology="linear","Molecule Type"="AA"]:0.018744):0.040878):0.658383,(('Pareledone charcoti FU c Iso1'[&Created=Wed Jan 30 10:20:05 CET 2013,Modified=Tue May 12 11:46:48 CEST 2015,description="Pearson file capture",Topology="linear","Molecule Type"="AA"]:0.092635,('Enteroctopus dofleini FU c Iso2'[&Created=Mon Jul 23 09:46:50 CEST 2012,Modified=Tue May 12 11:46:49 CEST 2015,description="",Topology="linear","Molecule Type"="AA"]:0.016616,'Enteroctopus dofleini FU c Iso1'[&Created=Mon Jul 23 09:46:33 CEST 2012,Modified=Tue May 12 11:44:10 CEST 2015,Topology="linear","Molecule Type"="AA"]:0.005249):6.0E-6):0.779557,('Pareledone charcoti FU b Iso1'[&Created=Wed Jan 30 10:20:29 CET 2013,Modified=Tue May 12 11:49:23 CEST 2015,description="Pearson file capture",Topology="linear","Molecule Type"="AA"]:0.027805,('Enteroctopus dofleini FU b Iso1'[&Created=Mon Jul 23 09:46:05 CEST 2012,Modified=Tue May 12 11:49:24 CEST 2015,description="",Topology="linear","Molecule Type"="AA"]:0.010669,'Enteroctopus dofleini FU b Iso2'[&Created=Mon Jul 23 09:46:22 CEST 2012,Modified=Tue May 12 11:49:25 CEST 2015,description="",Topology="linear","Molecule Type"="AA"]:0.006473):0.039922):0.449798):0.04138):0.117049):0.049709):0.122009):0.720394):0.022442);
	tree bootstrap_36 = [&U] ('Enteroctopus dofleini FU c Iso2'[&Created=Mon Jul 23 09:46:50 CEST 2012,Modified=Tue May 12 11:46:49 CEST 2015,description="",Topology="linear","Molecule Type"="AA"]:0.018986,'Enteroctopus dofleini FU c Iso1'[&Created=Mon Jul 23 09:46:33 CEST 2012,Modified=Tue May 12 11:44:10 CEST 2015,Topology="linear","Molecule Type"="AA"]:0.002415,('Pareledone charcoti FU c Iso1'[&Created=Wed Jan 30 10:20:05 CET 2013,Modified=Tue May 12 11:46:48 CEST 2015,description="Pearson file capture",Topology="linear","Molecule Type"="AA"]:0.034277,(('Pareledone charcoti FU d Iso1'[&Created=Wed Jan 30 10:20:35 CET 2013,Modified=Tue May 12 11:48:49 CEST 2015,description="Pearson file capture",Topology="linear","Molecule Type"="AA"]:0.015697,('Enteroctopus dofleini FU d Iso1'[&Created=Mon Jul 23 09:47:06 CEST 2012,Modified=Tue May 12 11:48:49 CEST 2015,description="",Topology="linear","Molecule Type"="AA"]:0.029157,'Enteroctopus dofleini FU d Iso2'[&Created=Mon Jul 23 09:47:22 CEST 2012,Modified=Tue May 12 11:48:50 CEST 2015,description="",Topology="linear","Molecule Type"="AA"]:0.01178):0.05911):0.472364,(('Pareledone charcoti FU g Iso1'[&Created=Wed Jan 30 10:19:15 CET 2013,Modified=Tue May 12 11:50:47 CEST 2015,description="Pearson file capture",Topology="linear","Molecule Type"="AA"]:0.022573,('Enteroctopus dofleini FU g Iso2'[&Created=Mon Jul 23 09:48:54 CEST 2012,Modified=Tue May 12 11:50:48 CEST 2015,description="",Topology="linear","Molecule Type"="AA"]:0.005374,'Enteroctopus dofleini FU g Iso1'[&Created=Mon Jul 23 09:48:41 CEST 2012,Modified=Tue May 12 11:50:48 CEST 2015,description="",Topology="linear","Molecule Type"="AA"]:0.005309):0.050957):0.644524,((('Pareledone charcoti FU e Iso1'[&Created=Wed Jan 30 10:20:20 CET 2013,Modified=Tue May 12 11:49:49 CEST 2015,description="Pearson file capture",Topology="linear","Molecule Type"="AA"]:0.035929,('Enteroctopus dofleini FU e Iso1'[&Created=Mon Jul 23 09:47:35 CEST 2012,Modified=Tue May 12 11:49:50 CEST 2015,description="",Topology="linear","Molecule Type"="AA"]:0.012644,'Enteroctopus dofleini FU e Iso2'[&Created=Mon Jul 23 09:47:51 CEST 2012,Modified=Tue May 12 11:49:51 CEST 2015,description="",Topology="linear","Molecule Type"="AA"]:0.011951):0.026173):0.78414,('Pareledone charcoti FU a Iso1'[&Created=Wed Jan 30 10:20:13 CET 2013,Modified=Tue May 12 11:47:22 CEST 2015,description="Pearson file capture",Topology="linear","Molecule Type"="AA"]:0.027237,('Enteroctopus dofleini FU a Iso1'[&Created=Mon Jul 23 09:45:08 CEST 2012,Modified=Tue May 12 11:47:23 CEST 2015,description="",Topology="linear","Molecule Type"="AA"]:0.012746,'Enteroctopus dofleini FU a Iso2'[&Created=Mon Jul 23 09:45:23 CEST 2012,Modified=Tue May 12 11:47:23 CEST 2015,description="",Topology="linear","Molecule Type"="AA"]:0.012853):0.030303):0.758375):0.022989,(('Pareledone charcoti FU f Iso1'[&Created=Wed Jan 30 10:20:44 CET 2013,Modified=Tue May 12 11:50:16 CEST 2015,description="Pearson file capture",Topology="linear","Molecule Type"="AA"]:0.066112,('Enteroctopus dofleini FU f Iso2'[&Created=Mon Jul 23 09:48:26 CEST 2012,Modified=Tue May 12 11:50:17 CEST 2015,description="",Topology="linear","Molecule Type"="AA"]:0.017607,'Enteroctopus dofleini FU f Iso1'[&Created=Mon Jul 23 09:48:02 CEST 2012,Modified=Tue May 12 11:50:17 CEST 2015,description="",Topology="linear","Molecule Type"="AA"]:0.019681):0.019022):0.773552,('Enteroctopus dofleini FU b Iso1'[&Created=Mon Jul 23 09:46:05 CEST 2012,Modified=Tue May 12 11:49:24 CEST 2015,description="",Topology="linear","Molecule Type"="AA"]:0.001758,('Pareledone charcoti FU b Iso1'[&Created=Wed Jan 30 10:20:29 CET 2013,Modified=Tue May 12 11:49:23 CEST 2015,description="Pearson file capture",Topology="linear","Molecule Type"="AA"]:0.046104,'Enteroctopus dofleini FU b Iso2'[&Created=Mon Jul 23 09:46:22 CEST 2012,Modified=Tue May 12 11:49:25 CEST 2015,description="",Topology="linear","Molecule Type"="AA"]:0.0):0.005866):0.396311):0.098389):0.093801):0.112625):0.809091):0.010008);
	tree bootstrap_37 = [&U] ('Enteroctopus dofleini FU c Iso2'[&Created=Mon Jul 23 09:46:50 CEST 2012,Modified=Tue May 12 11:46:49 CEST 2015,description="",Topology="linear","Molecule Type"="AA"]:0.019859,('Pareledone charcoti FU c Iso1'[&Created=Wed Jan 30 10:20:05 CET 2013,Modified=Tue May 12 11:46:48 CEST 2015,description="Pearson file capture",Topology="linear","Molecule Type"="AA"]:0.090726,'Enteroctopus dofleini FU c Iso1'[&Created=Mon Jul 23 09:46:33 CEST 2012,Modified=Tue May 12 11:44:10 CEST 2015,Topology="linear","Molecule Type"="AA"]:0.0):0.0,(('Pareledone charcoti FU g Iso1'[&Created=Wed Jan 30 10:19:15 CET 2013,Modified=Tue May 12 11:50:47 CEST 2015,description="Pearson file capture",Topology="linear","Molecule Type"="AA"]:0.019937,('Enteroctopus dofleini FU g Iso1'[&Created=Mon Jul 23 09:48:41 CEST 2012,Modified=Tue May 12 11:50:48 CEST 2015,description="",Topology="linear","Molecule Type"="AA"]:0.0,'Enteroctopus dofleini FU g Iso2'[&Created=Mon Jul 23 09:48:54 CEST 2012,Modified=Tue May 12 11:50:48 CEST 2015,description="",Topology="linear","Molecule Type"="AA"]:0.018142):0.069858):0.543746,(('Pareledone charcoti FU d Iso1'[&Created=Wed Jan 30 10:20:35 CET 2013,Modified=Tue May 12 11:48:49 CEST 2015,description="Pearson file capture",Topology="linear","Molecule Type"="AA"]:0.029502,('Enteroctopus dofleini FU d Iso2'[&Created=Mon Jul 23 09:47:22 CEST 2012,Modified=Tue May 12 11:48:50 CEST 2015,description="",Topology="linear","Molecule Type"="AA"]:0.014291,'Enteroctopus dofleini FU d Iso1'[&Created=Mon Jul 23 09:47:06 CEST 2012,Modified=Tue May 12 11:48:49 CEST 2015,description="",Topology="linear","Molecule Type"="AA"]:0.026088):0.030095):0.673258,(('Pareledone charcoti FU b Iso1'[&Created=Wed Jan 30 10:20:29 CET 2013,Modified=Tue May 12 11:49:23 CEST 2015,description="Pearson file capture",Topology="linear","Molecule Type"="AA"]:0.014346,('Enteroctopus dofleini FU b Iso1'[&Created=Mon Jul 23 09:46:05 CEST 2012,Modified=Tue May 12 11:49:24 CEST 2015,description="",Topology="linear","Molecule Type"="AA"]:0.019567,'Enteroctopus dofleini FU b Iso2'[&Created=Mon Jul 23 09:46:22 CEST 2012,Modified=Tue May 12 11:49:25 CEST 2015,description="",Topology="linear","Molecule Type"="AA"]:2.0E-6):0.036925):0.725939,((('Pareledone charcoti FU e Iso1'[&Created=Wed Jan 30 10:20:20 CET 2013,Modified=Tue May 12 11:49:49 CEST 2015,description="Pearson file capture",Topology="linear","Molecule Type"="AA"]:0.030267,'Enteroctopus dofleini FU e Iso2'[&Created=Mon Jul 23 09:47:51 CEST 2012,Modified=Tue May 12 11:49:51 CEST 2015,description="",Topology="linear","Molecule Type"="AA"]:0.014798):0.0027,'Enteroctopus dofleini FU e Iso1'[&Created=Mon Jul 23 09:47:35 CEST 2012,Modified=Tue May 12 11:49:50 CEST 2015,description="",Topology="linear","Molecule Type"="AA"]:0.0):0.76482,(('Enteroctopus dofleini FU f Iso2'[&Created=Mon Jul 23 09:48:26 CEST 2012,Modified=Tue May 12 11:50:17 CEST 2015,description="",Topology="linear","Molecule Type"="AA"]:0.001022,('Enteroctopus dofleini FU f Iso1'[&Created=Mon Jul 23 09:48:02 CEST 2012,Modified=Tue May 12 11:50:17 CEST 2015,description="",Topology="linear","Molecule Type"="AA"]:0.012134,'Pareledone charcoti FU f Iso1'[&Created=Wed Jan 30 10:20:44 CET 2013,Modified=Tue May 12 11:50:16 CEST 2015,description="Pearson file capture",Topology="linear","Molecule Type"="AA"]:0.094434):0.017067):0.808897,('Pareledone charcoti FU a Iso1'[&Created=Wed Jan 30 10:20:13 CET 2013,Modified=Tue May 12 11:47:22 CEST 2015,description="Pearson file capture",Topology="linear","Molecule Type"="AA"]:0.023697,('Enteroctopus dofleini FU a Iso1'[&Created=Mon Jul 23 09:45:08 CEST 2012,Modified=Tue May 12 11:47:23 CEST 2015,description="",Topology="linear","Molecule Type"="AA"]:0.017718,'Enteroctopus dofleini FU a Iso2'[&Created=Mon Jul 23 09:45:23 CEST 2012,Modified=Tue May 12 11:47:23 CEST 2015,description="",Topology="linear","Molecule Type"="AA"]:0.0):0.011916):0.579159):0.172666):0.02819):0.110642):0.122072):0.831173);
	tree bootstrap_38 = [&U] ('Enteroctopus dofleini FU c Iso2'[&Created=Mon Jul 23 09:46:50 CEST 2012,Modified=Tue May 12 11:46:49 CEST 2015,description="",Topology="linear","Molecule Type"="AA"]:0.012003,'Enteroctopus dofleini FU c Iso1'[&Created=Mon Jul 23 09:46:33 CEST 2012,Modified=Tue May 12 11:44:10 CEST 2015,Topology="linear","Molecule Type"="AA"]:0.005215,('Pareledone charcoti FU c Iso1'[&Created=Wed Jan 30 10:20:05 CET 2013,Modified=Tue May 12 11:46:48 CEST 2015,description="Pearson file capture",Topology="linear","Molecule Type"="AA"]:0.083291,(('Pareledone charcoti FU d Iso1'[&Created=Wed Jan 30 10:20:35 CET 2013,Modified=Tue May 12 11:48:49 CEST 2015,description="Pearson file capture",Topology="linear","Molecule Type"="AA"]:0.040272,('Enteroctopus dofleini FU d Iso1'[&Created=Mon Jul 23 09:47:06 CEST 2012,Modified=Tue May 12 11:48:49 CEST 2015,description="",Topology="linear","Molecule Type"="AA"]:0.019115,'Enteroctopus dofleini FU d Iso2'[&Created=Mon Jul 23 09:47:22 CEST 2012,Modified=Tue May 12 11:48:50 CEST 2015,description="",Topology="linear","Molecule Type"="AA"]:0.011153):0.040216):0.450574,((('Pareledone charcoti FU e Iso1'[&Created=Wed Jan 30 10:20:20 CET 2013,Modified=Tue May 12 11:49:49 CEST 2015,description="Pearson file capture",Topology="linear","Molecule Type"="AA"]:0.040138,('Enteroctopus dofleini FU e Iso1'[&Created=Mon Jul 23 09:47:35 CEST 2012,Modified=Tue May 12 11:49:50 CEST 2015,description="",Topology="linear","Molecule Type"="AA"]:0.017521,'Enteroctopus dofleini FU e Iso2'[&Created=Mon Jul 23 09:47:51 CEST 2012,Modified=Tue May 12 11:49:51 CEST 2015,description="",Topology="linear","Molecule Type"="AA"]:0.014144):0.014176):0.790858,(('Pareledone charcoti FU g Iso1'[&Created=Wed Jan 30 10:19:15 CET 2013,Modified=Tue May 12 11:50:47 CEST 2015,description="Pearson file capture",Topology="linear","Molecule Type"="AA"]:2.0E-6,('Enteroctopus dofleini FU g Iso2'[&Created=Mon Jul 23 09:48:54 CEST 2012,Modified=Tue May 12 11:50:48 CEST 2015,description="",Topology="linear","Molecule Type"="AA"]:0.010199,'Enteroctopus dofleini FU g Iso1'[&Created=Mon Jul 23 09:48:41 CEST 2012,Modified=Tue May 12 11:50:48 CEST 2015,description="",Topology="linear","Molecule Type"="AA"]:0.0):0.067641):0.684092,(('Pareledone charcoti FU b Iso1'[&Created=Wed Jan 30 10:20:29 CET 2013,Modified=Tue May 12 11:49:23 CEST 2015,description="Pearson file capture",Topology="linear","Molecule Type"="AA"]:0.06826,'Enteroctopus dofleini FU b Iso2'[&Created=Mon Jul 23 09:46:22 CEST 2012,Modified=Tue May 12 11:49:25 CEST 2015,description="",Topology="linear","Molecule Type"="AA"]:0.001999):0.011912,'Enteroctopus dofleini FU b Iso1'[&Created=Mon Jul 23 09:46:05 CEST 2012,Modified=Tue May 12 11:49:24 CEST 2015,description="",Topology="linear","Molecule Type"="AA"]:0.002746):0.537547):0.04953):0.042559,(('Pareledone charcoti FU a Iso1'[&Created=Wed Jan 30 10:20:13 CET 2013,Modified=Tue May 12 11:47:22 CEST 2015,description="Pearson file capture",Topology="linear","Molecule Type"="AA"]:0.028579,('Enteroctopus dofleini FU a Iso1'[&Created=Mon Jul 23 09:45:08 CEST 2012,Modified=Tue May 12 11:47:23 CEST 2015,description="",Topology="linear","Molecule Type"="AA"]:0.026517,'Enteroctopus dofleini FU a Iso2'[&Created=Mon Jul 23 09:45:23 CEST 2012,Modified=Tue May 12 11:47:23 CEST 2015,description="",Topology="linear","Molecule Type"="AA"]:0.008353):0.039952):0.666419,('Pareledone charcoti FU f Iso1'[&Created=Wed Jan 30 10:20:44 CET 2013,Modified=Tue May 12 11:50:16 CEST 2015,description="Pearson file capture",Topology="linear","Molecule Type"="AA"]:0.065178,('Enteroctopus dofleini FU f Iso1'[&Created=Mon Jul 23 09:48:02 CEST 2012,Modified=Tue May 12 11:50:17 CEST 2015,description="",Topology="linear","Molecule Type"="AA"]:0.027392,'Enteroctopus dofleini FU f Iso2'[&Created=Mon Jul 23 09:48:26 CEST 2012,Modified=Tue May 12 11:50:17 CEST 2015,description="",Topology="linear","Molecule Type"="AA"]:0.015236):0.031743):0.689385):0.110503):0.137788):0.980904):0.019078);
	tree bootstrap_39 = [&U] ('Enteroctopus dofleini FU a Iso2'[&Created=Mon Jul 23 09:45:23 CEST 2012,Modified=Tue May 12 11:47:23 CEST 2015,description="",Topology="linear","Molecule Type"="AA"]:0.011528,'Enteroctopus dofleini FU a Iso1'[&Created=Mon Jul 23 09:45:08 CEST 2012,Modified=Tue May 12 11:47:23 CEST 2015,description="",Topology="linear","Molecule Type"="AA"]:0.020257,('Pareledone charcoti FU a Iso1'[&Created=Wed Jan 30 10:20:13 CET 2013,Modified=Tue May 12 11:47:22 CEST 2015,description="Pearson file capture",Topology="linear","Molecule Type"="AA"]:0.013478,(('Pareledone charcoti FU f Iso1'[&Created=Wed Jan 30 10:20:44 CET 2013,Modified=Tue May 12 11:50:16 CEST 2015,description="Pearson file capture",Topology="linear","Molecule Type"="AA"]:0.037015,('Enteroctopus dofleini FU f Iso2'[&Created=Mon Jul 23 09:48:26 CEST 2012,Modified=Tue May 12 11:50:17 CEST 2015,description="",Topology="linear","Molecule Type"="AA"]:0.028887,'Enteroctopus dofleini FU f Iso1'[&Created=Mon Jul 23 09:48:02 CEST 2012,Modified=Tue May 12 11:50:17 CEST 2015,description="",Topology="linear","Molecule Type"="AA"]:0.017697):0.050314):0.653244,(('Pareledone charcoti FU g Iso1'[&Created=Wed Jan 30 10:19:15 CET 2013,Modified=Tue May 12 11:50:47 CEST 2015,description="Pearson file capture",Topology="linear","Molecule Type"="AA"]:0.038912,('Enteroctopus dofleini FU g Iso2'[&Created=Mon Jul 23 09:48:54 CEST 2012,Modified=Tue May 12 11:50:48 CEST 2015,description="",Topology="linear","Molecule Type"="AA"]:0.008953,'Enteroctopus dofleini FU g Iso1'[&Created=Mon Jul 23 09:48:41 CEST 2012,Modified=Tue May 12 11:50:48 CEST 2015,description="",Topology="linear","Molecule Type"="AA"]:0.005202):0.050812):0.598805,(('Pareledone charcoti FU d Iso1'[&Created=Wed Jan 30 10:20:35 CET 2013,Modified=Tue May 12 11:48:49 CEST 2015,description="Pearson file capture",Topology="linear","Molecule Type"="AA"]:0.045605,('Enteroctopus dofleini FU d Iso1'[&Created=Mon Jul 23 09:47:06 CEST 2012,Modified=Tue May 12 11:48:49 CEST 2015,description="",Topology="linear","Molecule Type"="AA"]:0.02733,'Enteroctopus dofleini FU d Iso2'[&Created=Mon Jul 23 09:47:22 CEST 2012,Modified=Tue May 12 11:48:50 CEST 2015,description="",Topology="linear","Molecule Type"="AA"]:0.014327):0.030362):0.558703,(('Pareledone charcoti FU b Iso1'[&Created=Wed Jan 30 10:20:29 CET 2013,Modified=Tue May 12 11:49:23 CEST 2015,description="Pearson file capture",Topology="linear","Molecule Type"="AA"]:0.028217,('Enteroctopus dofleini FU b Iso1'[&Created=Mon Jul 23 09:46:05 CEST 2012,Modified=Tue May 12 11:49:24 CEST 2015,description="",Topology="linear","Molecule Type"="AA"]:0.011293,'Enteroctopus dofleini FU b Iso2'[&Created=Mon Jul 23 09:46:22 CEST 2012,Modified=Tue May 12 11:49:25 CEST 2015,description="",Topology="linear","Molecule Type"="AA"]:9.68E-4):0.039888):0.662355,(('Enteroctopus dofleini FU e Iso1'[&Created=Mon Jul 23 09:47:35 CEST 2012,Modified=Tue May 12 11:49:50 CEST 2015,description="",Topology="linear","Molecule Type"="AA"]:0.0,('Pareledone charcoti FU e Iso1'[&Created=Wed Jan 30 10:20:20 CET 2013,Modified=Tue May 12 11:49:49 CEST 2015,description="Pearson file capture",Topology="linear","Molecule Type"="AA"]:0.063447,'Enteroctopus dofleini FU e Iso2'[&Created=Mon Jul 23 09:47:51 CEST 2012,Modified=Tue May 12 11:49:51 CEST 2015,description="",Topology="linear","Molecule Type"="AA"]:0.016732):0.009916):0.720267,('Pareledone charcoti FU c Iso1'[&Created=Wed Jan 30 10:20:05 CET 2013,Modified=Tue May 12 11:46:48 CEST 2015,description="Pearson file capture",Topology="linear","Molecule Type"="AA"]:0.067177,('Enteroctopus dofleini FU c Iso1'[&Created=Mon Jul 23 09:46:33 CEST 2012,Modified=Tue May 12 11:44:10 CEST 2015,Topology="linear","Molecule Type"="AA"]:0.002599,'Enteroctopus dofleini FU c Iso2'[&Created=Mon Jul 23 09:46:50 CEST 2012,Modified=Tue May 12 11:46:49 CEST 2015,description="",Topology="linear","Molecule Type"="AA"]:0.019578):0.038671):0.672617):0.114285):0.117271):0.053025):0.142413):0.71185):0.046117);
	tree bootstrap_40 = [&U] ('Enteroctopus dofleini FU a Iso2'[&Created=Mon Jul 23 09:45:23 CEST 2012,Modified=Tue May 12 11:47:23 CEST 2015,description="",Topology="linear","Molecule Type"="AA"]:0.019479,'Enteroctopus dofleini FU a Iso1'[&Created=Mon Jul 23 09:45:08 CEST 2012,Modified=Tue May 12 11:47:23 CEST 2015,description="",Topology="linear","Molecule Type"="AA"]:0.004526,('Pareledone charcoti FU a Iso1'[&Created=Wed Jan 30 10:20:13 CET 2013,Modified=Tue May 12 11:47:22 CEST 2015,description="Pearson file capture",Topology="linear","Molecule Type"="AA"]:1.0E-6,(('Pareledone charcoti FU f Iso1'[&Created=Wed Jan 30 10:20:44 CET 2013,Modified=Tue May 12 11:50:16 CEST 2015,description="Pearson file capture",Topology="linear","Molecule Type"="AA"]:0.051008,('Enteroctopus dofleini FU f Iso1'[&Created=Mon Jul 23 09:48:02 CEST 2012,Modified=Tue May 12 11:50:17 CEST 2015,description="",Topology="linear","Molecule Type"="AA"]:0.017363,'Enteroctopus dofleini FU f Iso2'[&Created=Mon Jul 23 09:48:26 CEST 2012,Modified=Tue May 12 11:50:17 CEST 2015,description="",Topology="linear","Molecule Type"="AA"]:0.027887):0.052267):0.512575,(('Enteroctopus dofleini FU c Iso2'[&Created=Mon Jul 23 09:46:50 CEST 2012,Modified=Tue May 12 11:46:49 CEST 2015,description="",Topology="linear","Molecule Type"="AA"]:0.019821,('Enteroctopus dofleini FU c Iso1'[&Created=Mon Jul 23 09:46:33 CEST 2012,Modified=Tue May 12 11:44:10 CEST 2015,Topology="linear","Molecule Type"="AA"]:0.0,'Pareledone charcoti FU c Iso1'[&Created=Wed Jan 30 10:20:05 CET 2013,Modified=Tue May 12 11:46:48 CEST 2015,description="Pearson file capture",Topology="linear","Molecule Type"="AA"]:0.08034):0.0):0.849443,(('Pareledone charcoti FU b Iso1'[&Created=Wed Jan 30 10:20:29 CET 2013,Modified=Tue May 12 11:49:23 CEST 2015,description="Pearson file capture",Topology="linear","Molecule Type"="AA"]:0.008858,('Enteroctopus dofleini FU b Iso1'[&Created=Mon Jul 23 09:46:05 CEST 2012,Modified=Tue May 12 11:49:24 CEST 2015,description="",Topology="linear","Molecule Type"="AA"]:0.014757,'Enteroctopus dofleini FU b Iso2'[&Created=Mon Jul 23 09:46:22 CEST 2012,Modified=Tue May 12 11:49:25 CEST 2015,description="",Topology="linear","Molecule Type"="AA"]:0.0):0.02995):0.58511,(('Pareledone charcoti FU e Iso1'[&Created=Wed Jan 30 10:20:20 CET 2013,Modified=Tue May 12 11:49:49 CEST 2015,description="Pearson file capture",Topology="linear","Molecule Type"="AA"]:0.017811,('Enteroctopus dofleini FU e Iso1'[&Created=Mon Jul 23 09:47:35 CEST 2012,Modified=Tue May 12 11:49:50 CEST 2015,description="",Topology="linear","Molecule Type"="AA"]:0.007516,'Enteroctopus dofleini FU e Iso2'[&Created=Mon Jul 23 09:47:51 CEST 2012,Modified=Tue May 12 11:49:51 CEST 2015,description="",Topology="linear","Molecule Type"="AA"]:0.011679):0.021598):0.712752,(('Pareledone charcoti FU g Iso1'[&Created=Wed Jan 30 10:19:15 CET 2013,Modified=Tue May 12 11:50:47 CEST 2015,description="Pearson file capture",Topology="linear","Molecule Type"="AA"]:0.006404,('Enteroctopus dofleini FU g Iso2'[&Created=Mon Jul 23 09:48:54 CEST 2012,Modified=Tue May 12 11:50:48 CEST 2015,description="",Topology="linear","Molecule Type"="AA"]:0.008468,'Enteroctopus dofleini FU g Iso1'[&Created=Mon Jul 23 09:48:41 CEST 2012,Modified=Tue May 12 11:50:48 CEST 2015,description="",Topology="linear","Molecule Type"="AA"]:0.002572):0.078785):0.558263,('Pareledone charcoti FU d Iso1'[&Created=Wed Jan 30 10:20:35 CET 2013,Modified=Tue May 12 11:48:49 CEST 2015,description="Pearson file capture",Topology="linear","Molecule Type"="AA"]:0.038235,('Enteroctopus dofleini FU d Iso2'[&Created=Mon Jul 23 09:47:22 CEST 2012,Modified=Tue May 12 11:48:50 CEST 2015,description="",Topology="linear","Molecule Type"="AA"]:0.018047,'Enteroctopus dofleini FU d Iso1'[&Created=Mon Jul 23 09:47:06 CEST 2012,Modified=Tue May 12 11:48:49 CEST 2015,description="",Topology="linear","Molecule Type"="AA"]:0.023168):0.013964):0.611764):0.060053):0.027899):0.044895):0.136823):0.657828):0.038029);
	tree bootstrap_41 = [&U] ('Enteroctopus dofleini FU a Iso1'[&Created=Mon Jul 23 09:45:08 CEST 2012,Modified=Tue May 12 11:47:23 CEST 2015,description="",Topology="linear","Molecule Type"="AA"]:0.024736,'Enteroctopus dofleini FU a Iso2'[&Created=Mon Jul 23 09:45:23 CEST 2012,Modified=Tue May 12 11:47:23 CEST 2015,description="",Topology="linear","Molecule Type"="AA"]:0.009409,('Pareledone charcoti FU a Iso1'[&Created=Wed Jan 30 10:20:13 CET 2013,Modified=Tue May 12 11:47:22 CEST 2015,description="Pearson file capture",Topology="linear","Molecule Type"="AA"]:0.026092,(((('Enteroctopus dofleini FU e Iso1'[&Created=Mon Jul 23 09:47:35 CEST 2012,Modified=Tue May 12 11:49:50 CEST 2015,description="",Topology="linear","Molecule Type"="AA"]:0.0,('Pareledone charcoti FU e Iso1'[&Created=Wed Jan 30 10:20:20 CET 2013,Modified=Tue May 12 11:49:49 CEST 2015,description="Pearson file capture",Topology="linear","Molecule Type"="AA"]:0.04867,'Enteroctopus dofleini FU e Iso2'[&Created=Mon Jul 23 09:47:51 CEST 2012,Modified=Tue May 12 11:49:51 CEST 2015,description="",Topology="linear","Molecule Type"="AA"]:0.028067):0.009849):0.725103,(('Pareledone charcoti FU c Iso1'[&Created=Wed Jan 30 10:20:05 CET 2013,Modified=Tue May 12 11:46:48 CEST 2015,description="Pearson file capture",Topology="linear","Molecule Type"="AA"]:0.052761,('Enteroctopus dofleini FU c Iso2'[&Created=Mon Jul 23 09:46:50 CEST 2012,Modified=Tue May 12 11:46:49 CEST 2015,description="",Topology="linear","Molecule Type"="AA"]:0.02828,'Enteroctopus dofleini FU c Iso1'[&Created=Mon Jul 23 09:46:33 CEST 2012,Modified=Tue May 12 11:44:10 CEST 2015,Topology="linear","Molecule Type"="AA"]:0.0):0.023661):0.72875,('Enteroctopus dofleini FU b Iso1'[&Created=Mon Jul 23 09:46:05 CEST 2012,Modified=Tue May 12 11:49:24 CEST 2015,description="",Topology="linear","Molecule Type"="AA"]:1.0E-6,('Enteroctopus dofleini FU b Iso2'[&Created=Mon Jul 23 09:46:22 CEST 2012,Modified=Tue May 12 11:49:25 CEST 2015,description="",Topology="linear","Molecule Type"="AA"]:0.005091,'Pareledone charcoti FU b Iso1'[&Created=Wed Jan 30 10:20:29 CET 2013,Modified=Tue May 12 11:49:23 CEST 2015,description="Pearson file capture",Topology="linear","Molecule Type"="AA"]:0.055943):0.01172):0.59018):0.091473):0.110961,(('Pareledone charcoti FU d Iso1'[&Created=Wed Jan 30 10:20:35 CET 2013,Modified=Tue May 12 11:48:49 CEST 2015,description="Pearson file capture",Topology="linear","Molecule Type"="AA"]:0.036823,('Enteroctopus dofleini FU d Iso1'[&Created=Mon Jul 23 09:47:06 CEST 2012,Modified=Tue May 12 11:48:49 CEST 2015,description="",Topology="linear","Molecule Type"="AA"]:0.020278,'Enteroctopus dofleini FU d Iso2'[&Created=Mon Jul 23 09:47:22 CEST 2012,Modified=Tue May 12 11:48:50 CEST 2015,description="",Topology="linear","Molecule Type"="AA"]:0.030965):0.00698):0.587753,('Pareledone charcoti FU g Iso1'[&Created=Wed Jan 30 10:19:15 CET 2013,Modified=Tue May 12 11:50:47 CEST 2015,description="Pearson file capture",Topology="linear","Molecule Type"="AA"]:0.032453,('Enteroctopus dofleini FU g Iso1'[&Created=Mon Jul 23 09:48:41 CEST 2012,Modified=Tue May 12 11:50:48 CEST 2015,description="",Topology="linear","Molecule Type"="AA"]:0.006813,'Enteroctopus dofleini FU g Iso2'[&Created=Mon Jul 23 09:48:54 CEST 2012,Modified=Tue May 12 11:50:48 CEST 2015,description="",Topology="linear","Molecule Type"="AA"]:0.018109):0.061881):0.533016):0.073031):0.119829,(('Pareledone charcoti FU f Iso1'[&Created=Wed Jan 30 10:20:44 CET 2013,Modified=Tue May 12 11:50:16 CEST 2015,description="Pearson file capture",Topology="linear","Molecule Type"="AA"]:0.086121,'Enteroctopus dofleini FU f Iso1'[&Created=Mon Jul 23 09:48:02 CEST 2012,Modified=Tue May 12 11:50:17 CEST 2015,description="",Topology="linear","Molecule Type"="AA"]:0.036826):0.008697,'Enteroctopus dofleini FU f Iso2'[&Created=Mon Jul 23 09:48:26 CEST 2012,Modified=Tue May 12 11:50:17 CEST 2015,description="",Topology="linear","Molecule Type"="AA"]:0.009105):0.580913):0.786627):0.029518);
	tree bootstrap_42 = [&U] ('Enteroctopus dofleini FU c Iso2'[&Created=Mon Jul 23 09:46:50 CEST 2012,Modified=Tue May 12 11:46:49 CEST 2015,description="",Topology="linear","Molecule Type"="AA"]:0.004849,'Enteroctopus dofleini FU c Iso1'[&Created=Mon Jul 23 09:46:33 CEST 2012,Modified=Tue May 12 11:44:10 CEST 2015,Topology="linear","Molecule Type"="AA"]:0.0,('Pareledone charcoti FU c Iso1'[&Created=Wed Jan 30 10:20:05 CET 2013,Modified=Tue May 12 11:46:48 CEST 2015,description="Pearson file capture",Topology="linear","Molecule Type"="AA"]:1.0E-6,(('Pareledone charcoti FU e Iso1'[&Created=Wed Jan 30 10:20:20 CET 2013,Modified=Tue May 12 11:49:49 CEST 2015,description="Pearson file capture",Topology="linear","Molecule Type"="AA"]:0.035218,('Enteroctopus dofleini FU e Iso1'[&Created=Mon Jul 23 09:47:35 CEST 2012,Modified=Tue May 12 11:49:50 CEST 2015,description="",Topology="linear","Molecule Type"="AA"]:0.007281,'Enteroctopus dofleini FU e Iso2'[&Created=Mon Jul 23 09:47:51 CEST 2012,Modified=Tue May 12 11:49:51 CEST 2015,description="",Topology="linear","Molecule Type"="AA"]:0.027731):0.019971):0.518021,((('Pareledone charcoti FU f Iso1'[&Created=Wed Jan 30 10:20:44 CET 2013,Modified=Tue May 12 11:50:16 CEST 2015,description="Pearson file capture",Topology="linear","Molecule Type"="AA"]:0.067076,('Enteroctopus dofleini FU f Iso2'[&Created=Mon Jul 23 09:48:26 CEST 2012,Modified=Tue May 12 11:50:17 CEST 2015,description="",Topology="linear","Molecule Type"="AA"]:0.031813,'Enteroctopus dofleini FU f Iso1'[&Created=Mon Jul 23 09:48:02 CEST 2012,Modified=Tue May 12 11:50:17 CEST 2015,description="",Topology="linear","Molecule Type"="AA"]:0.009685):0.026463):0.753834,('Pareledone charcoti FU a Iso1'[&Created=Wed Jan 30 10:20:13 CET 2013,Modified=Tue May 12 11:47:22 CEST 2015,description="Pearson file capture",Topology="linear","Molecule Type"="AA"]:0.010721,('Enteroctopus dofleini FU a Iso2'[&Created=Mon Jul 23 09:45:23 CEST 2012,Modified=Tue May 12 11:47:23 CEST 2015,description="",Topology="linear","Molecule Type"="AA"]:0.01016,'Enteroctopus dofleini FU a Iso1'[&Created=Mon Jul 23 09:45:08 CEST 2012,Modified=Tue May 12 11:47:23 CEST 2015,description="",Topology="linear","Molecule Type"="AA"]:0.022467):0.055216):0.683893):0.119794,(('Pareledone charcoti FU d Iso1'[&Created=Wed Jan 30 10:20:35 CET 2013,Modified=Tue May 12 11:48:49 CEST 2015,description="Pearson file capture",Topology="linear","Molecule Type"="AA"]:0.037698,('Enteroctopus dofleini FU d Iso1'[&Created=Mon Jul 23 09:47:06 CEST 2012,Modified=Tue May 12 11:48:49 CEST 2015,description="",Topology="linear","Molecule Type"="AA"]:0.01881,'Enteroctopus dofleini FU d Iso2'[&Created=Mon Jul 23 09:47:22 CEST 2012,Modified=Tue May 12 11:48:50 CEST 2015,description="",Topology="linear","Molecule Type"="AA"]:0.009586):0.022698):0.610655,(('Pareledone charcoti FU g Iso1'[&Created=Wed Jan 30 10:19:15 CET 2013,Modified=Tue May 12 11:50:47 CEST 2015,description="Pearson file capture",Topology="linear","Molecule Type"="AA"]:0.036183,('Enteroctopus dofleini FU g Iso1'[&Created=Mon Jul 23 09:48:41 CEST 2012,Modified=Tue May 12 11:50:48 CEST 2015,description="",Topology="linear","Molecule Type"="AA"]:0.005067,'Enteroctopus dofleini FU g Iso2'[&Created=Mon Jul 23 09:48:54 CEST 2012,Modified=Tue May 12 11:50:48 CEST 2015,description="",Topology="linear","Molecule Type"="AA"]:0.007779):0.050538):0.611046,('Pareledone charcoti FU b Iso1'[&Created=Wed Jan 30 10:20:29 CET 2013,Modified=Tue May 12 11:49:23 CEST 2015,description="Pearson file capture",Topology="linear","Molecule Type"="AA"]:0.056692,('Enteroctopus dofleini FU b Iso2'[&Created=Mon Jul 23 09:46:22 CEST 2012,Modified=Tue May 12 11:49:25 CEST 2015,description="",Topology="linear","Molecule Type"="AA"]:0.009089,'Enteroctopus dofleini FU b Iso1'[&Created=Mon Jul 23 09:46:05 CEST 2012,Modified=Tue May 12 11:49:24 CEST 2015,description="",Topology="linear","Molecule Type"="AA"]:0.005373):2.0E-6):0.637507):0.119609):0.088767):0.170798):0.95128):0.103313);
	tree bootstrap_43 = [&U] ('Pareledone charcoti FU e Iso1'[&Created=Wed Jan 30 10:20:20 CET 2013,Modified=Tue May 12 11:49:49 CEST 2015,description="Pearson file capture",Topology="linear","Molecule Type"="AA"]:0.047519,'Enteroctopus dofleini FU e Iso2'[&Created=Mon Jul 23 09:47:51 CEST 2012,Modified=Tue May 12 11:49:51 CEST 2015,description="",Topology="linear","Molecule Type"="AA"]:0.024043,('Enteroctopus dofleini FU e Iso1'[&Created=Mon Jul 23 09:47:35 CEST 2012,Modified=Tue May 12 11:49:50 CEST 2015,description="",Topology="linear","Molecule Type"="AA"]:1.0E-6,((('Enteroctopus dofleini FU a Iso1'[&Created=Mon Jul 23 09:45:08 CEST 2012,Modified=Tue May 12 11:47:23 CEST 2015,description="",Topology="linear","Molecule Type"="AA"]:0.007907,('Pareledone charcoti FU a Iso1'[&Created=Wed Jan 30 10:20:13 CET 2013,Modified=Tue May 12 11:47:22 CEST 2015,description="Pearson file capture",Topology="linear","Molecule Type"="AA"]:0.02851,'Enteroctopus dofleini FU a Iso2'[&Created=Mon Jul 23 09:45:23 CEST 2012,Modified=Tue May 12 11:47:23 CEST 2015,description="",Topology="linear","Molecule Type"="AA"]:0.005191):0.004141):0.633481,('Pareledone charcoti FU f Iso1'[&Created=Wed Jan 30 10:20:44 CET 2013,Modified=Tue May 12 11:50:16 CEST 2015,description="Pearson file capture",Topology="linear","Molecule Type"="AA"]:0.041268,('Enteroctopus dofleini FU f Iso2'[&Created=Mon Jul 23 09:48:26 CEST 2012,Modified=Tue May 12 11:50:17 CEST 2015,description="",Topology="linear","Molecule Type"="AA"]:0.02396,'Enteroctopus dofleini FU f Iso1'[&Created=Mon Jul 23 09:48:02 CEST 2012,Modified=Tue May 12 11:50:17 CEST 2015,description="",Topology="linear","Molecule Type"="AA"]:0.005493):0.044929):0.637724):0.169485,((('Pareledone charcoti FU g Iso1'[&Created=Wed Jan 30 10:19:15 CET 2013,Modified=Tue May 12 11:50:47 CEST 2015,description="Pearson file capture",Topology="linear","Molecule Type"="AA"]:0.012515,('Enteroctopus dofleini FU g Iso2'[&Created=Mon Jul 23 09:48:54 CEST 2012,Modified=Tue May 12 11:50:48 CEST 2015,description="",Topology="linear","Molecule Type"="AA"]:0.013374,'Enteroctopus dofleini FU g Iso1'[&Created=Mon Jul 23 09:48:41 CEST 2012,Modified=Tue May 12 11:50:48 CEST 2015,description="",Topology="linear","Molecule Type"="AA"]:0.004911):0.064506):0.557784,(('Pareledone charcoti FU c Iso1'[&Created=Wed Jan 30 10:20:05 CET 2013,Modified=Tue May 12 11:46:48 CEST 2015,description="Pearson file capture",Topology="linear","Molecule Type"="AA"]:0.089657,('Enteroctopus dofleini FU c Iso1'[&Created=Mon Jul 23 09:46:33 CEST 2012,Modified=Tue May 12 11:44:10 CEST 2015,Topology="linear","Molecule Type"="AA"]:0.002629,'Enteroctopus dofleini FU c Iso2'[&Created=Mon Jul 23 09:46:50 CEST 2012,Modified=Tue May 12 11:46:49 CEST 2015,description="",Topology="linear","Molecule Type"="AA"]:0.017015):7.88E-4):0.785557,('Pareledone charcoti FU d Iso1'[&Created=Wed Jan 30 10:20:35 CET 2013,Modified=Tue May 12 11:48:49 CEST 2015,description="Pearson file capture",Topology="linear","Molecule Type"="AA"]:0.023073,('Enteroctopus dofleini FU d Iso1'[&Created=Mon Jul 23 09:47:06 CEST 2012,Modified=Tue May 12 11:48:49 CEST 2015,description="",Topology="linear","Molecule Type"="AA"]:0.024304,'Enteroctopus dofleini FU d Iso2'[&Created=Mon Jul 23 09:47:22 CEST 2012,Modified=Tue May 12 11:48:50 CEST 2015,description="",Topology="linear","Molecule Type"="AA"]:0.013417):0.028941):0.461902):0.095904):0.071102,('Enteroctopus dofleini FU b Iso1'[&Created=Mon Jul 23 09:46:05 CEST 2012,Modified=Tue May 12 11:49:24 CEST 2015,description="",Topology="linear","Molecule Type"="AA"]:0.01929,('Pareledone charcoti FU b Iso1'[&Created=Wed Jan 30 10:20:29 CET 2013,Modified=Tue May 12 11:49:23 CEST 2015,description="Pearson file capture",Topology="linear","Molecule Type"="AA"]:0.052259,'Enteroctopus dofleini FU b Iso2'[&Created=Mon Jul 23 09:46:22 CEST 2012,Modified=Tue May 12 11:49:25 CEST 2015,description="",Topology="linear","Molecule Type"="AA"]:2.0E-6):0.005871):0.465649):0.021713):0.828652):0.002343);
	tree bootstrap_44 = [&U] (('Pareledone charcoti FU c Iso1'[&Created=Wed Jan 30 10:20:05 CET 2013,Modified=Tue May 12 11:46:48 CEST 2015,description="Pearson file capture",Topology="linear","Molecule Type"="AA"]:0.06645,'Enteroctopus dofleini FU c Iso1'[&Created=Mon Jul 23 09:46:33 CEST 2012,Modified=Tue May 12 11:44:10 CEST 2015,Topology="linear","Molecule Type"="AA"]:0.0):0.0,'Enteroctopus dofleini FU c Iso2'[&Created=Mon Jul 23 09:46:50 CEST 2012,Modified=Tue May 12 11:46:49 CEST 2015,description="",Topology="linear","Molecule Type"="AA"]:0.025092,(('Pareledone charcoti FU b Iso1'[&Created=Wed Jan 30 10:20:29 CET 2013,Modified=Tue May 12 11:49:23 CEST 2015,description="Pearson file capture",Topology="linear","Molecule Type"="AA"]:1.0E-6,('Enteroctopus dofleini FU b Iso1'[&Created=Mon Jul 23 09:46:05 CEST 2012,Modified=Tue May 12 11:49:24 CEST 2015,description="",Topology="linear","Molecule Type"="AA"]:0.014163,'Enteroctopus dofleini FU b Iso2'[&Created=Mon Jul 23 09:46:22 CEST 2012,Modified=Tue May 12 11:49:25 CEST 2015,description="",Topology="linear","Molecule Type"="AA"]:0.0):0.034275):0.524312,((('Enteroctopus dofleini FU e Iso1'[&Created=Mon Jul 23 09:47:35 CEST 2012,Modified=Tue May 12 11:49:50 CEST 2015,description="",Topology="linear","Molecule Type"="AA"]:0.001582,('Pareledone charcoti FU e Iso1'[&Created=Wed Jan 30 10:20:20 CET 2013,Modified=Tue May 12 11:49:49 CEST 2015,description="Pearson file capture",Topology="linear","Molecule Type"="AA"]:0.046528,'Enteroctopus dofleini FU e Iso2'[&Created=Mon Jul 23 09:47:51 CEST 2012,Modified=Tue May 12 11:49:51 CEST 2015,description="",Topology="linear","Molecule Type"="AA"]:0.006562):0.005807):0.702229,('Pareledone charcoti FU d Iso1'[&Created=Wed Jan 30 10:20:35 CET 2013,Modified=Tue May 12 11:48:49 CEST 2015,description="Pearson file capture",Topology="linear","Molecule Type"="AA"]:0.052063,('Enteroctopus dofleini FU d Iso1'[&Created=Mon Jul 23 09:47:06 CEST 2012,Modified=Tue May 12 11:48:49 CEST 2015,description="",Topology="linear","Molecule Type"="AA"]:0.016813,'Enteroctopus dofleini FU d Iso2'[&Created=Mon Jul 23 09:47:22 CEST 2012,Modified=Tue May 12 11:48:50 CEST 2015,description="",Topology="linear","Molecule Type"="AA"]:0.007211):0.017384):0.515996):0.248314,(('Pareledone charcoti FU g Iso1'[&Created=Wed Jan 30 10:19:15 CET 2013,Modified=Tue May 12 11:50:47 CEST 2015,description="Pearson file capture",Topology="linear","Molecule Type"="AA"]:0.031843,('Enteroctopus dofleini FU g Iso2'[&Created=Mon Jul 23 09:48:54 CEST 2012,Modified=Tue May 12 11:50:48 CEST 2015,description="",Topology="linear","Molecule Type"="AA"]:0.005163,'Enteroctopus dofleini FU g Iso1'[&Created=Mon Jul 23 09:48:41 CEST 2012,Modified=Tue May 12 11:50:48 CEST 2015,description="",Topology="linear","Molecule Type"="AA"]:0.0):0.035797):0.536671,(('Pareledone charcoti FU a Iso1'[&Created=Wed Jan 30 10:20:13 CET 2013,Modified=Tue May 12 11:47:22 CEST 2015,description="Pearson file capture",Topology="linear","Molecule Type"="AA"]:2.0E-6,('Enteroctopus dofleini FU a Iso2'[&Created=Mon Jul 23 09:45:23 CEST 2012,Modified=Tue May 12 11:47:23 CEST 2015,description="",Topology="linear","Molecule Type"="AA"]:0.009011,'Enteroctopus dofleini FU a Iso1'[&Created=Mon Jul 23 09:45:08 CEST 2012,Modified=Tue May 12 11:47:23 CEST 2015,description="",Topology="linear","Molecule Type"="AA"]:0.020874):0.058627):0.66864,('Pareledone charcoti FU f Iso1'[&Created=Wed Jan 30 10:20:44 CET 2013,Modified=Tue May 12 11:50:16 CEST 2015,description="Pearson file capture",Topology="linear","Molecule Type"="AA"]:0.077654,('Enteroctopus dofleini FU f Iso2'[&Created=Mon Jul 23 09:48:26 CEST 2012,Modified=Tue May 12 11:50:17 CEST 2015,description="",Topology="linear","Molecule Type"="AA"]:0.027485,'Enteroctopus dofleini FU f Iso1'[&Created=Mon Jul 23 09:48:02 CEST 2012,Modified=Tue May 12 11:50:17 CEST 2015,description="",Topology="linear","Molecule Type"="AA"]:0.018872):0.028188):0.590772):0.086383):0.054948):0.129123):0.863992);
	tree bootstrap_45 = [&U] ('Enteroctopus dofleini FU a Iso1'[&Created=Mon Jul 23 09:45:08 CEST 2012,Modified=Tue May 12 11:47:23 CEST 2015,description="",Topology="linear","Molecule Type"="AA"]:0.015,'Enteroctopus dofleini FU a Iso2'[&Created=Mon Jul 23 09:45:23 CEST 2012,Modified=Tue May 12 11:47:23 CEST 2015,description="",Topology="linear","Molecule Type"="AA"]:0.00535,('Pareledone charcoti FU a Iso1'[&Created=Wed Jan 30 10:20:13 CET 2013,Modified=Tue May 12 11:47:22 CEST 2015,description="Pearson file capture",Topology="linear","Molecule Type"="AA"]:1.0E-6,(('Pareledone charcoti FU f Iso1'[&Created=Wed Jan 30 10:20:44 CET 2013,Modified=Tue May 12 11:50:16 CEST 2015,description="Pearson file capture",Topology="linear","Molecule Type"="AA"]:0.055109,('Enteroctopus dofleini FU f Iso2'[&Created=Mon Jul 23 09:48:26 CEST 2012,Modified=Tue May 12 11:50:17 CEST 2015,description="",Topology="linear","Molecule Type"="AA"]:0.014968,'Enteroctopus dofleini FU f Iso1'[&Created=Mon Jul 23 09:48:02 CEST 2012,Modified=Tue May 12 11:50:17 CEST 2015,description="",Topology="linear","Molecule Type"="AA"]:0.028997):0.0243):0.502883,(('Pareledone charcoti FU e Iso1'[&Created=Wed Jan 30 10:20:20 CET 2013,Modified=Tue May 12 11:49:49 CEST 2015,description="Pearson file capture",Topology="linear","Molecule Type"="AA"]:0.023969,('Enteroctopus dofleini FU e Iso1'[&Created=Mon Jul 23 09:47:35 CEST 2012,Modified=Tue May 12 11:49:50 CEST 2015,description="",Topology="linear","Molecule Type"="AA"]:0.002342,'Enteroctopus dofleini FU e Iso2'[&Created=Mon Jul 23 09:47:51 CEST 2012,Modified=Tue May 12 11:49:51 CEST 2015,description="",Topology="linear","Molecule Type"="AA"]:0.009568):0.00857):0.596804,((('Pareledone charcoti FU g Iso1'[&Created=Wed Jan 30 10:19:15 CET 2013,Modified=Tue May 12 11:50:47 CEST 2015,description="Pearson file capture",Topology="linear","Molecule Type"="AA"]:0.016252,('Enteroctopus dofleini FU g Iso2'[&Created=Mon Jul 23 09:48:54 CEST 2012,Modified=Tue May 12 11:50:48 CEST 2015,description="",Topology="linear","Molecule Type"="AA"]:0.005016,'Enteroctopus dofleini FU g Iso1'[&Created=Mon Jul 23 09:48:41 CEST 2012,Modified=Tue May 12 11:50:48 CEST 2015,description="",Topology="linear","Molecule Type"="AA"]:0.0):0.05475):0.538334,(('Pareledone charcoti FU d Iso1'[&Created=Wed Jan 30 10:20:35 CET 2013,Modified=Tue May 12 11:48:49 CEST 2015,description="Pearson file capture",Topology="linear","Molecule Type"="AA"]:0.04637,('Enteroctopus dofleini FU d Iso2'[&Created=Mon Jul 23 09:47:22 CEST 2012,Modified=Tue May 12 11:48:50 CEST 2015,description="",Topology="linear","Molecule Type"="AA"]:0.02125,'Enteroctopus dofleini FU d Iso1'[&Created=Mon Jul 23 09:47:06 CEST 2012,Modified=Tue May 12 11:48:49 CEST 2015,description="",Topology="linear","Molecule Type"="AA"]:0.00919):0.0406):0.614258,('Pareledone charcoti FU c Iso1'[&Created=Wed Jan 30 10:20:05 CET 2013,Modified=Tue May 12 11:46:48 CEST 2015,description="Pearson file capture",Topology="linear","Molecule Type"="AA"]:0.031254,('Enteroctopus dofleini FU c Iso1'[&Created=Mon Jul 23 09:46:33 CEST 2012,Modified=Tue May 12 11:44:10 CEST 2015,Topology="linear","Molecule Type"="AA"]:0.0,'Enteroctopus dofleini FU c Iso2'[&Created=Mon Jul 23 09:46:50 CEST 2012,Modified=Tue May 12 11:46:49 CEST 2015,description="",Topology="linear","Molecule Type"="AA"]:0.022233):0.035688):0.60241):0.1145):0.042057,('Pareledone charcoti FU b Iso1'[&Created=Wed Jan 30 10:20:29 CET 2013,Modified=Tue May 12 11:49:23 CEST 2015,description="Pearson file capture",Topology="linear","Molecule Type"="AA"]:0.013997,('Enteroctopus dofleini FU b Iso1'[&Created=Mon Jul 23 09:46:05 CEST 2012,Modified=Tue May 12 11:49:24 CEST 2015,description="",Topology="linear","Molecule Type"="AA"]:0.026307,'Enteroctopus dofleini FU b Iso2'[&Created=Mon Jul 23 09:46:22 CEST 2012,Modified=Tue May 12 11:49:25 CEST 2015,description="",Topology="linear","Molecule Type"="AA"]:0.0):0.023261):0.400225):0.034121):0.08937):0.591522):0.034747);
	tree bootstrap_46 = [&U] ('Enteroctopus dofleini FU a Iso1'[&Created=Mon Jul 23 09:45:08 CEST 2012,Modified=Tue May 12 11:47:23 CEST 2015,description="",Topology="linear","Molecule Type"="AA"]:0.015008,'Pareledone charcoti FU a Iso1'[&Created=Wed Jan 30 10:20:13 CET 2013,Modified=Tue May 12 11:47:22 CEST 2015,description="Pearson file capture",Topology="linear","Molecule Type"="AA"]:0.037764,('Enteroctopus dofleini FU a Iso2'[&Created=Mon Jul 23 09:45:23 CEST 2012,Modified=Tue May 12 11:47:23 CEST 2015,description="",Topology="linear","Molecule Type"="AA"]:0.0,(('Pareledone charcoti FU f Iso1'[&Created=Wed Jan 30 10:20:44 CET 2013,Modified=Tue May 12 11:50:16 CEST 2015,description="Pearson file capture",Topology="linear","Molecule Type"="AA"]:0.061501,('Enteroctopus dofleini FU f Iso2'[&Created=Mon Jul 23 09:48:26 CEST 2012,Modified=Tue May 12 11:50:17 CEST 2015,description="",Topology="linear","Molecule Type"="AA"]:0.007837,'Enteroctopus dofleini FU f Iso1'[&Created=Mon Jul 23 09:48:02 CEST 2012,Modified=Tue May 12 11:50:17 CEST 2015,description="",Topology="linear","Molecule Type"="AA"]:0.002279):0.033183):0.516897,(('Pareledone charcoti FU g Iso1'[&Created=Wed Jan 30 10:19:15 CET 2013,Modified=Tue May 12 11:50:47 CEST 2015,description="Pearson file capture",Topology="linear","Molecule Type"="AA"]:0.020097,('Enteroctopus dofleini FU g Iso1'[&Created=Mon Jul 23 09:48:41 CEST 2012,Modified=Tue May 12 11:50:48 CEST 2015,description="",Topology="linear","Molecule Type"="AA"]:0.005178,'Enteroctopus dofleini FU g Iso2'[&Created=Mon Jul 23 09:48:54 CEST 2012,Modified=Tue May 12 11:50:48 CEST 2015,description="",Topology="linear","Molecule Type"="AA"]:0.007733):0.043167):0.51148,((('Pareledone charcoti FU c Iso1'[&Created=Wed Jan 30 10:20:05 CET 2013,Modified=Tue May 12 11:46:48 CEST 2015,description="Pearson file capture",Topology="linear","Molecule Type"="AA"]:0.056711,('Enteroctopus dofleini FU c Iso2'[&Created=Mon Jul 23 09:46:50 CEST 2012,Modified=Tue May 12 11:46:49 CEST 2015,description="",Topology="linear","Molecule Type"="AA"]:0.009661,'Enteroctopus dofleini FU c Iso1'[&Created=Mon Jul 23 09:46:33 CEST 2012,Modified=Tue May 12 11:44:10 CEST 2015,Topology="linear","Molecule Type"="AA"]:0.004991):0.015176):0.754769,('Pareledone charcoti FU b Iso1'[&Created=Wed Jan 30 10:20:29 CET 2013,Modified=Tue May 12 11:49:23 CEST 2015,description="Pearson file capture",Topology="linear","Molecule Type"="AA"]:0.007854,('Enteroctopus dofleini FU b Iso1'[&Created=Mon Jul 23 09:46:05 CEST 2012,Modified=Tue May 12 11:49:24 CEST 2015,description="",Topology="linear","Molecule Type"="AA"]:0.019817,'Enteroctopus dofleini FU b Iso2'[&Created=Mon Jul 23 09:46:22 CEST 2012,Modified=Tue May 12 11:49:25 CEST 2015,description="",Topology="linear","Molecule Type"="AA"]:1.0E-6):0.035993):0.51285):0.102411,(('Pareledone charcoti FU d Iso1'[&Created=Wed Jan 30 10:20:35 CET 2013,Modified=Tue May 12 11:48:49 CEST 2015,description="Pearson file capture",Topology="linear","Molecule Type"="AA"]:0.005408,('Enteroctopus dofleini FU d Iso1'[&Created=Mon Jul 23 09:47:06 CEST 2012,Modified=Tue May 12 11:48:49 CEST 2015,description="",Topology="linear","Molecule Type"="AA"]:0.01431,'Enteroctopus dofleini FU d Iso2'[&Created=Mon Jul 23 09:47:22 CEST 2012,Modified=Tue May 12 11:48:50 CEST 2015,description="",Topology="linear","Molecule Type"="AA"]:0.020595):0.073209):0.52018,('Enteroctopus dofleini FU e Iso1'[&Created=Mon Jul 23 09:47:35 CEST 2012,Modified=Tue May 12 11:49:50 CEST 2015,description="",Topology="linear","Molecule Type"="AA"]:1.0E-6,('Enteroctopus dofleini FU e Iso2'[&Created=Mon Jul 23 09:47:51 CEST 2012,Modified=Tue May 12 11:49:51 CEST 2015,description="",Topology="linear","Molecule Type"="AA"]:0.012183,'Pareledone charcoti FU e Iso1'[&Created=Wed Jan 30 10:20:20 CET 2013,Modified=Tue May 12 11:49:49 CEST 2015,description="Pearson file capture",Topology="linear","Molecule Type"="AA"]:0.07532):0.005118):0.652448):0.049384):0.064323):0.138668):0.71078):0.004816);
	tree bootstrap_47 = [&U] ('Enteroctopus dofleini FU e Iso1'[&Created=Mon Jul 23 09:47:35 CEST 2012,Modified=Tue May 12 11:49:50 CEST 2015,description="",Topology="linear","Molecule Type"="AA"]:0.0,('Enteroctopus dofleini FU e Iso2'[&Created=Mon Jul 23 09:47:51 CEST 2012,Modified=Tue May 12 11:49:51 CEST 2015,description="",Topology="linear","Molecule Type"="AA"]:0.029337,'Pareledone charcoti FU e Iso1'[&Created=Wed Jan 30 10:20:20 CET 2013,Modified=Tue May 12 11:49:49 CEST 2015,description="Pearson file capture",Topology="linear","Molecule Type"="AA"]:0.039505):0.005822,(((('Pareledone charcoti FU d Iso1'[&Created=Wed Jan 30 10:20:35 CET 2013,Modified=Tue May 12 11:48:49 CEST 2015,description="Pearson file capture",Topology="linear","Molecule Type"="AA"]:0.025005,('Enteroctopus dofleini FU d Iso1'[&Created=Mon Jul 23 09:47:06 CEST 2012,Modified=Tue May 12 11:48:49 CEST 2015,description="",Topology="linear","Molecule Type"="AA"]:0.020037,'Enteroctopus dofleini FU d Iso2'[&Created=Mon Jul 23 09:47:22 CEST 2012,Modified=Tue May 12 11:48:50 CEST 2015,description="",Topology="linear","Molecule Type"="AA"]:0.012566):0.031628):0.570356,('Pareledone charcoti FU b Iso1'[&Created=Wed Jan 30 10:20:29 CET 2013,Modified=Tue May 12 11:49:23 CEST 2015,description="Pearson file capture",Topology="linear","Molecule Type"="AA"]:0.031635,('Enteroctopus dofleini FU b Iso2'[&Created=Mon Jul 23 09:46:22 CEST 2012,Modified=Tue May 12 11:49:25 CEST 2015,description="",Topology="linear","Molecule Type"="AA"]:0.0,'Enteroctopus dofleini FU b Iso1'[&Created=Mon Jul 23 09:46:05 CEST 2012,Modified=Tue May 12 11:49:24 CEST 2015,description="",Topology="linear","Molecule Type"="AA"]:0.009716):0.027066):0.473808):0.063749,(('Pareledone charcoti FU g Iso1'[&Created=Wed Jan 30 10:19:15 CET 2013,Modified=Tue May 12 11:50:47 CEST 2015,description="Pearson file capture",Topology="linear","Molecule Type"="AA"]:0.019288,('Enteroctopus dofleini FU g Iso2'[&Created=Mon Jul 23 09:48:54 CEST 2012,Modified=Tue May 12 11:50:48 CEST 2015,description="",Topology="linear","Molecule Type"="AA"]:0.005322,'Enteroctopus dofleini FU g Iso1'[&Created=Mon Jul 23 09:48:41 CEST 2012,Modified=Tue May 12 11:50:48 CEST 2015,description="",Topology="linear","Molecule Type"="AA"]:0.00249):0.069304):0.600521,(('Pareledone charcoti FU f Iso1'[&Created=Wed Jan 30 10:20:44 CET 2013,Modified=Tue May 12 11:50:16 CEST 2015,description="Pearson file capture",Topology="linear","Molecule Type"="AA"]:0.053743,('Enteroctopus dofleini FU f Iso2'[&Created=Mon Jul 23 09:48:26 CEST 2012,Modified=Tue May 12 11:50:17 CEST 2015,description="",Topology="linear","Molecule Type"="AA"]:0.027338,'Enteroctopus dofleini FU f Iso1'[&Created=Mon Jul 23 09:48:02 CEST 2012,Modified=Tue May 12 11:50:17 CEST 2015,description="",Topology="linear","Molecule Type"="AA"]:0.025815):0.057336):0.686999,('Pareledone charcoti FU a Iso1'[&Created=Wed Jan 30 10:20:13 CET 2013,Modified=Tue May 12 11:47:22 CEST 2015,description="Pearson file capture",Topology="linear","Molecule Type"="AA"]:0.027019,('Enteroctopus dofleini FU a Iso2'[&Created=Mon Jul 23 09:45:23 CEST 2012,Modified=Tue May 12 11:47:23 CEST 2015,description="",Topology="linear","Molecule Type"="AA"]:0.007516,'Enteroctopus dofleini FU a Iso1'[&Created=Mon Jul 23 09:45:08 CEST 2012,Modified=Tue May 12 11:47:23 CEST 2015,description="",Topology="linear","Molecule Type"="AA"]:0.007523):0.011088):0.718525):0.035197):0.059744):0.12262,('Pareledone charcoti FU c Iso1'[&Created=Wed Jan 30 10:20:05 CET 2013,Modified=Tue May 12 11:46:48 CEST 2015,description="Pearson file capture",Topology="linear","Molecule Type"="AA"]:0.093433,('Enteroctopus dofleini FU c Iso1'[&Created=Mon Jul 23 09:46:33 CEST 2012,Modified=Tue May 12 11:44:10 CEST 2015,Topology="linear","Molecule Type"="AA"]:0.00487,'Enteroctopus dofleini FU c Iso2'[&Created=Mon Jul 23 09:46:50 CEST 2012,Modified=Tue May 12 11:46:49 CEST 2015,description="",Topology="linear","Molecule Type"="AA"]:0.002244):1.3E-5):0.745901):0.705543);
	tree bootstrap_48 = [&U] ('Enteroctopus dofleini FU e Iso2'[&Created=Mon Jul 23 09:47:51 CEST 2012,Modified=Tue May 12 11:49:51 CEST 2015,description="",Topology="linear","Molecule Type"="AA"]:0.024411,'Pareledone charcoti FU e Iso1'[&Created=Wed Jan 30 10:20:20 CET 2013,Modified=Tue May 12 11:49:49 CEST 2015,description="Pearson file capture",Topology="linear","Molecule Type"="AA"]:0.054342,('Enteroctopus dofleini FU e Iso1'[&Created=Mon Jul 23 09:47:35 CEST 2012,Modified=Tue May 12 11:49:50 CEST 2015,description="",Topology="linear","Molecule Type"="AA"]:0.007266,(('Pareledone charcoti FU d Iso1'[&Created=Wed Jan 30 10:20:35 CET 2013,Modified=Tue May 12 11:48:49 CEST 2015,description="Pearson file capture",Topology="linear","Molecule Type"="AA"]:0.03142,('Enteroctopus dofleini FU d Iso2'[&Created=Mon Jul 23 09:47:22 CEST 2012,Modified=Tue May 12 11:48:50 CEST 2015,description="",Topology="linear","Molecule Type"="AA"]:0.021006,'Enteroctopus dofleini FU d Iso1'[&Created=Mon Jul 23 09:47:06 CEST 2012,Modified=Tue May 12 11:48:49 CEST 2015,description="",Topology="linear","Molecule Type"="AA"]:0.017451):0.037183):0.621643,(('Pareledone charcoti FU g Iso1'[&Created=Wed Jan 30 10:19:15 CET 2013,Modified=Tue May 12 11:50:47 CEST 2015,description="Pearson file capture",Topology="linear","Molecule Type"="AA"]:0.012931,('Enteroctopus dofleini FU g Iso1'[&Created=Mon Jul 23 09:48:41 CEST 2012,Modified=Tue May 12 11:50:48 CEST 2015,description="",Topology="linear","Molecule Type"="AA"]:0.0025,'Enteroctopus dofleini FU g Iso2'[&Created=Mon Jul 23 09:48:54 CEST 2012,Modified=Tue May 12 11:50:48 CEST 2015,description="",Topology="linear","Molecule Type"="AA"]:0.002671):0.078175):0.749223,(('Pareledone charcoti FU b Iso1'[&Created=Wed Jan 30 10:20:29 CET 2013,Modified=Tue May 12 11:49:23 CEST 2015,description="Pearson file capture",Topology="linear","Molecule Type"="AA"]:0.005245,('Enteroctopus dofleini FU b Iso1'[&Created=Mon Jul 23 09:46:05 CEST 2012,Modified=Tue May 12 11:49:24 CEST 2015,description="",Topology="linear","Molecule Type"="AA"]:0.005993,'Enteroctopus dofleini FU b Iso2'[&Created=Mon Jul 23 09:46:22 CEST 2012,Modified=Tue May 12 11:49:25 CEST 2015,description="",Topology="linear","Molecule Type"="AA"]:0.003675):0.037218):0.511627,(('Enteroctopus dofleini FU c Iso2'[&Created=Mon Jul 23 09:46:50 CEST 2012,Modified=Tue May 12 11:46:49 CEST 2015,description="",Topology="linear","Molecule Type"="AA"]:0.012399,('Enteroctopus dofleini FU c Iso1'[&Created=Mon Jul 23 09:46:33 CEST 2012,Modified=Tue May 12 11:44:10 CEST 2015,Topology="linear","Molecule Type"="AA"]:0.00258,'Pareledone charcoti FU c Iso1'[&Created=Wed Jan 30 10:20:05 CET 2013,Modified=Tue May 12 11:46:48 CEST 2015,description="Pearson file capture",Topology="linear","Molecule Type"="AA"]:0.086233):0.0):0.85803,(('Pareledone charcoti FU a Iso1'[&Created=Wed Jan 30 10:20:13 CET 2013,Modified=Tue May 12 11:47:22 CEST 2015,description="Pearson file capture",Topology="linear","Molecule Type"="AA"]:7.8E-5,('Enteroctopus dofleini FU a Iso2'[&Created=Mon Jul 23 09:45:23 CEST 2012,Modified=Tue May 12 11:47:23 CEST 2015,description="",Topology="linear","Molecule Type"="AA"]:0.007752,'Enteroctopus dofleini FU a Iso1'[&Created=Mon Jul 23 09:45:08 CEST 2012,Modified=Tue May 12 11:47:23 CEST 2015,description="",Topology="linear","Molecule Type"="AA"]:0.014925):0.04415):0.782305,('Pareledone charcoti FU f Iso1'[&Created=Wed Jan 30 10:20:44 CET 2013,Modified=Tue May 12 11:50:16 CEST 2015,description="Pearson file capture",Topology="linear","Molecule Type"="AA"]:0.065173,('Enteroctopus dofleini FU f Iso1'[&Created=Mon Jul 23 09:48:02 CEST 2012,Modified=Tue May 12 11:50:17 CEST 2015,description="",Topology="linear","Molecule Type"="AA"]:0.007282,'Enteroctopus dofleini FU f Iso2'[&Created=Mon Jul 23 09:48:26 CEST 2012,Modified=Tue May 12 11:50:17 CEST 2015,description="",Topology="linear","Molecule Type"="AA"]:0.017874):0.03595):0.669939):0.079516):0.035547):0.082058):0.051283):0.761253):0.00523);
	tree bootstrap_49 = [&U] ('Pareledone charcoti FU c Iso1'[&Created=Wed Jan 30 10:20:05 CET 2013,Modified=Tue May 12 11:46:48 CEST 2015,description="Pearson file capture",Topology="linear","Molecule Type"="AA"]:0.109056,'Enteroctopus dofleini FU c Iso1'[&Created=Mon Jul 23 09:46:33 CEST 2012,Modified=Tue May 12 11:44:10 CEST 2015,Topology="linear","Molecule Type"="AA"]:0.005338,('Enteroctopus dofleini FU c Iso2'[&Created=Mon Jul 23 09:46:50 CEST 2012,Modified=Tue May 12 11:46:49 CEST 2015,description="",Topology="linear","Molecule Type"="AA"]:0.007503,(('Pareledone charcoti FU b Iso1'[&Created=Wed Jan 30 10:20:29 CET 2013,Modified=Tue May 12 11:49:23 CEST 2015,description="Pearson file capture",Topology="linear","Molecule Type"="AA"]:0.01593,('Enteroctopus dofleini FU b Iso1'[&Created=Mon Jul 23 09:46:05 CEST 2012,Modified=Tue May 12 11:49:24 CEST 2015,description="",Topology="linear","Molecule Type"="AA"]:0.007042,'Enteroctopus dofleini FU b Iso2'[&Created=Mon Jul 23 09:46:22 CEST 2012,Modified=Tue May 12 11:49:25 CEST 2015,description="",Topology="linear","Molecule Type"="AA"]:0.0):0.0467):0.486115,((('Pareledone charcoti FU f Iso1'[&Created=Wed Jan 30 10:20:44 CET 2013,Modified=Tue May 12 11:50:16 CEST 2015,description="Pearson file capture",Topology="linear","Molecule Type"="AA"]:0.040057,('Enteroctopus dofleini FU f Iso1'[&Created=Mon Jul 23 09:48:02 CEST 2012,Modified=Tue May 12 11:50:17 CEST 2015,description="",Topology="linear","Molecule Type"="AA"]:0.024738,'Enteroctopus dofleini FU f Iso2'[&Created=Mon Jul 23 09:48:26 CEST 2012,Modified=Tue May 12 11:50:17 CEST 2015,description="",Topology="linear","Molecule Type"="AA"]:0.034888):0.05457):0.64067,('Pareledone charcoti FU g Iso1'[&Created=Wed Jan 30 10:19:15 CET 2013,Modified=Tue May 12 11:50:47 CEST 2015,description="Pearson file capture",Topology="linear","Molecule Type"="AA"]:0.051526,('Enteroctopus dofleini FU g Iso1'[&Created=Mon Jul 23 09:48:41 CEST 2012,Modified=Tue May 12 11:50:48 CEST 2015,description="",Topology="linear","Molecule Type"="AA"]:0.0,'Enteroctopus dofleini FU g Iso2'[&Created=Mon Jul 23 09:48:54 CEST 2012,Modified=Tue May 12 11:50:48 CEST 2015,description="",Topology="linear","Molecule Type"="AA"]:0.00993):0.03154):0.473307):0.09347,(('Pareledone charcoti FU a Iso1'[&Created=Wed Jan 30 10:20:13 CET 2013,Modified=Tue May 12 11:47:22 CEST 2015,description="Pearson file capture",Topology="linear","Molecule Type"="AA"]:0.038471,('Enteroctopus dofleini FU a Iso1'[&Created=Mon Jul 23 09:45:08 CEST 2012,Modified=Tue May 12 11:47:23 CEST 2015,description="",Topology="linear","Molecule Type"="AA"]:0.021485,'Enteroctopus dofleini FU a Iso2'[&Created=Mon Jul 23 09:45:23 CEST 2012,Modified=Tue May 12 11:47:23 CEST 2015,description="",Topology="linear","Molecule Type"="AA"]:0.016855):3.0E-6):0.691629,(('Enteroctopus dofleini FU e Iso1'[&Created=Mon Jul 23 09:47:35 CEST 2012,Modified=Tue May 12 11:49:50 CEST 2015,description="",Topology="linear","Molecule Type"="AA"]:1.0E-6,('Pareledone charcoti FU e Iso1'[&Created=Wed Jan 30 10:20:20 CET 2013,Modified=Tue May 12 11:49:49 CEST 2015,description="Pearson file capture",Topology="linear","Molecule Type"="AA"]:0.07306,'Enteroctopus dofleini FU e Iso2'[&Created=Mon Jul 23 09:47:51 CEST 2012,Modified=Tue May 12 11:49:51 CEST 2015,description="",Topology="linear","Molecule Type"="AA"]:0.011523):0.002377):0.583508,('Pareledone charcoti FU d Iso1'[&Created=Wed Jan 30 10:20:35 CET 2013,Modified=Tue May 12 11:48:49 CEST 2015,description="Pearson file capture",Topology="linear","Molecule Type"="AA"]:0.031209,('Enteroctopus dofleini FU d Iso1'[&Created=Mon Jul 23 09:47:06 CEST 2012,Modified=Tue May 12 11:48:49 CEST 2015,description="",Topology="linear","Molecule Type"="AA"]:0.023841,'Enteroctopus dofleini FU d Iso2'[&Created=Mon Jul 23 09:47:22 CEST 2012,Modified=Tue May 12 11:48:50 CEST 2015,description="",Topology="linear","Molecule Type"="AA"]:0.012623):0.038684):0.589603):0.176799):0.111606):0.150074):0.835551):0.01139);
	tree bootstrap_50 = [&U] ('Enteroctopus dofleini FU e Iso2'[&Created=Mon Jul 23 09:47:51 CEST 2012,Modified=Tue May 12 11:49:51 CEST 2015,description="",Topology="linear","Molecule Type"="AA"]:0.014649,'Enteroctopus dofleini FU e Iso1'[&Created=Mon Jul 23 09:47:35 CEST 2012,Modified=Tue May 12 11:49:50 CEST 2015,description="",Topology="linear","Molecule Type"="AA"]:0.007606,('Pareledone charcoti FU e Iso1'[&Created=Wed Jan 30 10:20:20 CET 2013,Modified=Tue May 12 11:49:49 CEST 2015,description="Pearson file capture",Topology="linear","Molecule Type"="AA"]:0.015905,((('Pareledone charcoti FU c Iso1'[&Created=Wed Jan 30 10:20:05 CET 2013,Modified=Tue May 12 11:46:48 CEST 2015,description="Pearson file capture",Topology="linear","Molecule Type"="AA"]:0.091341,('Enteroctopus dofleini FU c Iso1'[&Created=Mon Jul 23 09:46:33 CEST 2012,Modified=Tue May 12 11:44:10 CEST 2015,Topology="linear","Molecule Type"="AA"]:0.002745,'Enteroctopus dofleini FU c Iso2'[&Created=Mon Jul 23 09:46:50 CEST 2012,Modified=Tue May 12 11:46:49 CEST 2015,description="",Topology="linear","Molecule Type"="AA"]:0.014897):0.011046):0.74892,('Pareledone charcoti FU b Iso1'[&Created=Wed Jan 30 10:20:29 CET 2013,Modified=Tue May 12 11:49:23 CEST 2015,description="Pearson file capture",Topology="linear","Molecule Type"="AA"]:0.034382,('Enteroctopus dofleini FU b Iso2'[&Created=Mon Jul 23 09:46:22 CEST 2012,Modified=Tue May 12 11:49:25 CEST 2015,description="",Topology="linear","Molecule Type"="AA"]:0.001475,'Enteroctopus dofleini FU b Iso1'[&Created=Mon Jul 23 09:46:05 CEST 2012,Modified=Tue May 12 11:49:24 CEST 2015,description="",Topology="linear","Molecule Type"="AA"]:0.008496):0.01212):0.522089):0.131745,(('Pareledone charcoti FU d Iso1'[&Created=Wed Jan 30 10:20:35 CET 2013,Modified=Tue May 12 11:48:49 CEST 2015,description="Pearson file capture",Topology="linear","Molecule Type"="AA"]:0.025266,('Enteroctopus dofleini FU d Iso2'[&Created=Mon Jul 23 09:47:22 CEST 2012,Modified=Tue May 12 11:48:50 CEST 2015,description="",Topology="linear","Molecule Type"="AA"]:0.009811,'Enteroctopus dofleini FU d Iso1'[&Created=Mon Jul 23 09:47:06 CEST 2012,Modified=Tue May 12 11:48:49 CEST 2015,description="",Topology="linear","Molecule Type"="AA"]:0.016405):0.043278):0.535297,(('Pareledone charcoti FU g Iso1'[&Created=Wed Jan 30 10:19:15 CET 2013,Modified=Tue May 12 11:50:47 CEST 2015,description="Pearson file capture",Topology="linear","Molecule Type"="AA"]:0.016986,('Enteroctopus dofleini FU g Iso2'[&Created=Mon Jul 23 09:48:54 CEST 2012,Modified=Tue May 12 11:50:48 CEST 2015,description="",Topology="linear","Molecule Type"="AA"]:0.002729,'Enteroctopus dofleini FU g Iso1'[&Created=Mon Jul 23 09:48:41 CEST 2012,Modified=Tue May 12 11:50:48 CEST 2015,description="",Topology="linear","Molecule Type"="AA"]:0.00268):0.051177):0.535643,(('Enteroctopus dofleini FU f Iso2'[&Created=Mon Jul 23 09:48:26 CEST 2012,Modified=Tue May 12 11:50:17 CEST 2015,description="",Topology="linear","Molecule Type"="AA"]:1.0E-6,('Pareledone charcoti FU f Iso1'[&Created=Wed Jan 30 10:20:44 CET 2013,Modified=Tue May 12 11:50:16 CEST 2015,description="Pearson file capture",Topology="linear","Molecule Type"="AA"]:0.102173,'Enteroctopus dofleini FU f Iso1'[&Created=Mon Jul 23 09:48:02 CEST 2012,Modified=Tue May 12 11:50:17 CEST 2015,description="",Topology="linear","Molecule Type"="AA"]:0.00989):0.018674):0.714765,('Pareledone charcoti FU a Iso1'[&Created=Wed Jan 30 10:20:13 CET 2013,Modified=Tue May 12 11:47:22 CEST 2015,description="Pearson file capture",Topology="linear","Molecule Type"="AA"]:0.055669,('Enteroctopus dofleini FU a Iso2'[&Created=Mon Jul 23 09:45:23 CEST 2012,Modified=Tue May 12 11:47:23 CEST 2015,description="",Topology="linear","Molecule Type"="AA"]:0.007567,'Enteroctopus dofleini FU a Iso1'[&Created=Mon Jul 23 09:45:08 CEST 2012,Modified=Tue May 12 11:47:23 CEST 2015,description="",Topology="linear","Molecule Type"="AA"]:0.010646):1.0E-6):0.834339):0.084036):0.101482):0.050185):0.926003):0.024291);
	tree bootstrap_51 = [&U] ('Enteroctopus dofleini FU a Iso1'[&Created=Mon Jul 23 09:45:08 CEST 2012,Modified=Tue May 12 11:47:23 CEST 2015,description="",Topology="linear","Molecule Type"="AA"]:0.029699,'Pareledone charcoti FU a Iso1'[&Created=Wed Jan 30 10:20:13 CET 2013,Modified=Tue May 12 11:47:22 CEST 2015,description="Pearson file capture",Topology="linear","Molecule Type"="AA"]:0.042555,('Enteroctopus dofleini FU a Iso2'[&Created=Mon Jul 23 09:45:23 CEST 2012,Modified=Tue May 12 11:47:23 CEST 2015,description="",Topology="linear","Molecule Type"="AA"]:0.017768,(('Pareledone charcoti FU f Iso1'[&Created=Wed Jan 30 10:20:44 CET 2013,Modified=Tue May 12 11:50:16 CEST 2015,description="Pearson file capture",Topology="linear","Molecule Type"="AA"]:0.023708,('Enteroctopus dofleini FU f Iso1'[&Created=Mon Jul 23 09:48:02 CEST 2012,Modified=Tue May 12 11:50:17 CEST 2015,description="",Topology="linear","Molecule Type"="AA"]:0.025701,'Enteroctopus dofleini FU f Iso2'[&Created=Mon Jul 23 09:48:26 CEST 2012,Modified=Tue May 12 11:50:17 CEST 2015,description="",Topology="linear","Molecule Type"="AA"]:0.022921):0.080486):0.50881,(('Pareledone charcoti FU g Iso1'[&Created=Wed Jan 30 10:19:15 CET 2013,Modified=Tue May 12 11:50:47 CEST 2015,description="Pearson file capture",Topology="linear","Molecule Type"="AA"]:0.0086,('Enteroctopus dofleini FU g Iso1'[&Created=Mon Jul 23 09:48:41 CEST 2012,Modified=Tue May 12 11:50:48 CEST 2015,description="",Topology="linear","Molecule Type"="AA"]:0.002446,'Enteroctopus dofleini FU g Iso2'[&Created=Mon Jul 23 09:48:54 CEST 2012,Modified=Tue May 12 11:50:48 CEST 2015,description="",Topology="linear","Molecule Type"="AA"]:0.010498):0.062639):0.56743,(('Pareledone charcoti FU d Iso1'[&Created=Wed Jan 30 10:20:35 CET 2013,Modified=Tue May 12 11:48:49 CEST 2015,description="Pearson file capture",Topology="linear","Molecule Type"="AA"]:0.042869,('Enteroctopus dofleini FU d Iso1'[&Created=Mon Jul 23 09:47:06 CEST 2012,Modified=Tue May 12 11:48:49 CEST 2015,description="",Topology="linear","Molecule Type"="AA"]:0.032978,'Enteroctopus dofleini FU d Iso2'[&Created=Mon Jul 23 09:47:22 CEST 2012,Modified=Tue May 12 11:48:50 CEST 2015,description="",Topology="linear","Molecule Type"="AA"]:0.029802):0.014863):0.703656,(('Pareledone charcoti FU e Iso1'[&Created=Wed Jan 30 10:20:20 CET 2013,Modified=Tue May 12 11:49:49 CEST 2015,description="Pearson file capture",Topology="linear","Molecule Type"="AA"]:0.030237,('Enteroctopus dofleini FU e Iso1'[&Created=Mon Jul 23 09:47:35 CEST 2012,Modified=Tue May 12 11:49:50 CEST 2015,description="",Topology="linear","Molecule Type"="AA"]:0.012242,'Enteroctopus dofleini FU e Iso2'[&Created=Mon Jul 23 09:47:51 CEST 2012,Modified=Tue May 12 11:49:51 CEST 2015,description="",Topology="linear","Molecule Type"="AA"]:0.01418):0.03263):0.691039,(('Pareledone charcoti FU c Iso1'[&Created=Wed Jan 30 10:20:05 CET 2013,Modified=Tue May 12 11:46:48 CEST 2015,description="Pearson file capture",Topology="linear","Molecule Type"="AA"]:0.063327,('Enteroctopus dofleini FU c Iso1'[&Created=Mon Jul 23 09:46:33 CEST 2012,Modified=Tue May 12 11:44:10 CEST 2015,Topology="linear","Molecule Type"="AA"]:0.002723,'Enteroctopus dofleini FU c Iso2'[&Created=Mon Jul 23 09:46:50 CEST 2012,Modified=Tue May 12 11:46:49 CEST 2015,description="",Topology="linear","Molecule Type"="AA"]:0.017178):0.033507):0.665256,('Pareledone charcoti FU b Iso1'[&Created=Wed Jan 30 10:20:29 CET 2013,Modified=Tue May 12 11:49:23 CEST 2015,description="Pearson file capture",Topology="linear","Molecule Type"="AA"]:0.043814,('Enteroctopus dofleini FU b Iso2'[&Created=Mon Jul 23 09:46:22 CEST 2012,Modified=Tue May 12 11:49:25 CEST 2015,description="",Topology="linear","Molecule Type"="AA"]:0.0,'Enteroctopus dofleini FU b Iso1'[&Created=Mon Jul 23 09:46:05 CEST 2012,Modified=Tue May 12 11:49:24 CEST 2015,description="",Topology="linear","Molecule Type"="AA"]:0.012166):0.026641):0.618153):0.137164):0.144878):0.068224):0.187752):0.709257):0.009516);
	tree bootstrap_52 = [&U] ('Enteroctopus dofleini FU a Iso2'[&Created=Mon Jul 23 09:45:23 CEST 2012,Modified=Tue May 12 11:47:23 CEST 2015,description="",Topology="linear","Molecule Type"="AA"]:0.015812,'Enteroctopus dofleini FU a Iso1'[&Created=Mon Jul 23 09:45:08 CEST 2012,Modified=Tue May 12 11:47:23 CEST 2015,description="",Topology="linear","Molecule Type"="AA"]:0.012406,('Pareledone charcoti FU a Iso1'[&Created=Wed Jan 30 10:20:13 CET 2013,Modified=Tue May 12 11:47:22 CEST 2015,description="Pearson file capture",Topology="linear","Molecule Type"="AA"]:0.030916,(('Pareledone charcoti FU f Iso1'[&Created=Wed Jan 30 10:20:44 CET 2013,Modified=Tue May 12 11:50:16 CEST 2015,description="Pearson file capture",Topology="linear","Molecule Type"="AA"]:0.067726,('Enteroctopus dofleini FU f Iso2'[&Created=Mon Jul 23 09:48:26 CEST 2012,Modified=Tue May 12 11:50:17 CEST 2015,description="",Topology="linear","Molecule Type"="AA"]:0.020822,'Enteroctopus dofleini FU f Iso1'[&Created=Mon Jul 23 09:48:02 CEST 2012,Modified=Tue May 12 11:50:17 CEST 2015,description="",Topology="linear","Molecule Type"="AA"]:0.010097):0.030831):0.560867,(('Pareledone charcoti FU g Iso1'[&Created=Wed Jan 30 10:19:15 CET 2013,Modified=Tue May 12 11:50:47 CEST 2015,description="Pearson file capture",Topology="linear","Molecule Type"="AA"]:0.018433,('Enteroctopus dofleini FU g Iso2'[&Created=Mon Jul 23 09:48:54 CEST 2012,Modified=Tue May 12 11:50:48 CEST 2015,description="",Topology="linear","Molecule Type"="AA"]:0.010574,'Enteroctopus dofleini FU g Iso1'[&Created=Mon Jul 23 09:48:41 CEST 2012,Modified=Tue May 12 11:50:48 CEST 2015,description="",Topology="linear","Molecule Type"="AA"]:0.007555):0.088954):0.592323,((('Pareledone charcoti FU c Iso1'[&Created=Wed Jan 30 10:20:05 CET 2013,Modified=Tue May 12 11:46:48 CEST 2015,description="Pearson file capture",Topology="linear","Molecule Type"="AA"]:0.056101,('Enteroctopus dofleini FU c Iso2'[&Created=Mon Jul 23 09:46:50 CEST 2012,Modified=Tue May 12 11:46:49 CEST 2015,description="",Topology="linear","Molecule Type"="AA"]:0.030578,'Enteroctopus dofleini FU c Iso1'[&Created=Mon Jul 23 09:46:33 CEST 2012,Modified=Tue May 12 11:44:10 CEST 2015,Topology="linear","Molecule Type"="AA"]:0.002525):0.012306):0.594246,('Pareledone charcoti FU b Iso1'[&Created=Wed Jan 30 10:20:29 CET 2013,Modified=Tue May 12 11:49:23 CEST 2015,description="Pearson file capture",Topology="linear","Molecule Type"="AA"]:0.021743,('Enteroctopus dofleini FU b Iso1'[&Created=Mon Jul 23 09:46:05 CEST 2012,Modified=Tue May 12 11:49:24 CEST 2015,description="",Topology="linear","Molecule Type"="AA"]:0.0,'Enteroctopus dofleini FU b Iso2'[&Created=Mon Jul 23 09:46:22 CEST 2012,Modified=Tue May 12 11:49:25 CEST 2015,description="",Topology="linear","Molecule Type"="AA"]:0.002319):0.025298):0.381826):0.1296,(('Pareledone charcoti FU d Iso1'[&Created=Wed Jan 30 10:20:35 CET 2013,Modified=Tue May 12 11:48:49 CEST 2015,description="Pearson file capture",Topology="linear","Molecule Type"="AA"]:0.029261,('Enteroctopus dofleini FU d Iso2'[&Created=Mon Jul 23 09:47:22 CEST 2012,Modified=Tue May 12 11:48:50 CEST 2015,description="",Topology="linear","Molecule Type"="AA"]:0.019469,'Enteroctopus dofleini FU d Iso1'[&Created=Mon Jul 23 09:47:06 CEST 2012,Modified=Tue May 12 11:48:49 CEST 2015,description="",Topology="linear","Molecule Type"="AA"]:0.005252):0.044002):0.600287,('Enteroctopus dofleini FU e Iso1'[&Created=Mon Jul 23 09:47:35 CEST 2012,Modified=Tue May 12 11:49:50 CEST 2015,description="",Topology="linear","Molecule Type"="AA"]:0.0,('Enteroctopus dofleini FU e Iso2'[&Created=Mon Jul 23 09:47:51 CEST 2012,Modified=Tue May 12 11:49:51 CEST 2015,description="",Topology="linear","Molecule Type"="AA"]:0.01834,'Pareledone charcoti FU e Iso1'[&Created=Wed Jan 30 10:20:20 CET 2013,Modified=Tue May 12 11:49:49 CEST 2015,description="Pearson file capture",Topology="linear","Molecule Type"="AA"]:0.0256):0.012633):0.575848):0.092958):0.053777):0.0854):0.711572):0.016551);
	tree bootstrap_53 = [&U] ('Enteroctopus dofleini FU c Iso1'[&Created=Mon Jul 23 09:46:33 CEST 2012,Modified=Tue May 12 11:44:10 CEST 2015,Topology="linear","Molecule Type"="AA"]:0.0,'Enteroctopus dofleini FU c Iso2'[&Created=Mon Jul 23 09:46:50 CEST 2012,Modified=Tue May 12 11:46:49 CEST 2015,description="",Topology="linear","Molecule Type"="AA"]:0.022091,('Pareledone charcoti FU c Iso1'[&Created=Wed Jan 30 10:20:05 CET 2013,Modified=Tue May 12 11:46:48 CEST 2015,description="Pearson file capture",Topology="linear","Molecule Type"="AA"]:0.034068,(('Pareledone charcoti FU b Iso1'[&Created=Wed Jan 30 10:20:29 CET 2013,Modified=Tue May 12 11:49:23 CEST 2015,description="Pearson file capture",Topology="linear","Molecule Type"="AA"]:0.031006,('Enteroctopus dofleini FU b Iso1'[&Created=Mon Jul 23 09:46:05 CEST 2012,Modified=Tue May 12 11:49:24 CEST 2015,description="",Topology="linear","Molecule Type"="AA"]:0.016521,'Enteroctopus dofleini FU b Iso2'[&Created=Mon Jul 23 09:46:22 CEST 2012,Modified=Tue May 12 11:49:25 CEST 2015,description="",Topology="linear","Molecule Type"="AA"]:5.0E-6):0.031448):0.57654,(('Pareledone charcoti FU e Iso1'[&Created=Wed Jan 30 10:20:20 CET 2013,Modified=Tue May 12 11:49:49 CEST 2015,description="Pearson file capture",Topology="linear","Molecule Type"="AA"]:0.021504,('Enteroctopus dofleini FU e Iso2'[&Created=Mon Jul 23 09:47:51 CEST 2012,Modified=Tue May 12 11:49:51 CEST 2015,description="",Topology="linear","Molecule Type"="AA"]:0.011859,'Enteroctopus dofleini FU e Iso1'[&Created=Mon Jul 23 09:47:35 CEST 2012,Modified=Tue May 12 11:49:50 CEST 2015,description="",Topology="linear","Molecule Type"="AA"]:0.012165):0.032774):0.6266,(('Pareledone charcoti FU d Iso1'[&Created=Wed Jan 30 10:20:35 CET 2013,Modified=Tue May 12 11:48:49 CEST 2015,description="Pearson file capture",Topology="linear","Molecule Type"="AA"]:0.0164,('Enteroctopus dofleini FU d Iso2'[&Created=Mon Jul 23 09:47:22 CEST 2012,Modified=Tue May 12 11:48:50 CEST 2015,description="",Topology="linear","Molecule Type"="AA"]:0.01334,'Enteroctopus dofleini FU d Iso1'[&Created=Mon Jul 23 09:47:06 CEST 2012,Modified=Tue May 12 11:48:49 CEST 2015,description="",Topology="linear","Molecule Type"="AA"]:0.020227):0.027329):0.670895,(('Pareledone charcoti FU g Iso1'[&Created=Wed Jan 30 10:19:15 CET 2013,Modified=Tue May 12 11:50:47 CEST 2015,description="Pearson file capture",Topology="linear","Molecule Type"="AA"]:0.004299,('Enteroctopus dofleini FU g Iso1'[&Created=Mon Jul 23 09:48:41 CEST 2012,Modified=Tue May 12 11:50:48 CEST 2015,description="",Topology="linear","Molecule Type"="AA"]:0.002567,'Enteroctopus dofleini FU g Iso2'[&Created=Mon Jul 23 09:48:54 CEST 2012,Modified=Tue May 12 11:50:48 CEST 2015,description="",Topology="linear","Molecule Type"="AA"]:0.002561):0.063393):0.749826,(('Pareledone charcoti FU a Iso1'[&Created=Wed Jan 30 10:20:13 CET 2013,Modified=Tue May 12 11:47:22 CEST 2015,description="Pearson file capture",Topology="linear","Molecule Type"="AA"]:1.0E-6,('Enteroctopus dofleini FU a Iso2'[&Created=Mon Jul 23 09:45:23 CEST 2012,Modified=Tue May 12 11:47:23 CEST 2015,description="",Topology="linear","Molecule Type"="AA"]:0.007403,'Enteroctopus dofleini FU a Iso1'[&Created=Mon Jul 23 09:45:08 CEST 2012,Modified=Tue May 12 11:47:23 CEST 2015,description="",Topology="linear","Molecule Type"="AA"]:0.015281):0.035643):0.651733,('Pareledone charcoti FU f Iso1'[&Created=Wed Jan 30 10:20:44 CET 2013,Modified=Tue May 12 11:50:16 CEST 2015,description="Pearson file capture",Topology="linear","Molecule Type"="AA"]:0.068543,('Enteroctopus dofleini FU f Iso1'[&Created=Mon Jul 23 09:48:02 CEST 2012,Modified=Tue May 12 11:50:17 CEST 2015,description="",Topology="linear","Molecule Type"="AA"]:0.03117,'Enteroctopus dofleini FU f Iso2'[&Created=Mon Jul 23 09:48:26 CEST 2012,Modified=Tue May 12 11:50:17 CEST 2015,description="",Topology="linear","Molecule Type"="AA"]:0.009612):0.01171):0.64563):0.135021):0.065053):0.103326):0.209046):0.775335):0.086129);
	tree bootstrap_54 = [&U] ('Enteroctopus dofleini FU c Iso2'[&Created=Mon Jul 23 09:46:50 CEST 2012,Modified=Tue May 12 11:46:49 CEST 2015,description="",Topology="linear","Molecule Type"="AA"]:0.01908,'Enteroctopus dofleini FU c Iso1'[&Created=Mon Jul 23 09:46:33 CEST 2012,Modified=Tue May 12 11:44:10 CEST 2015,Topology="linear","Molecule Type"="AA"]:0.002621,('Pareledone charcoti FU c Iso1'[&Created=Wed Jan 30 10:20:05 CET 2013,Modified=Tue May 12 11:46:48 CEST 2015,description="Pearson file capture",Topology="linear","Molecule Type"="AA"]:0.041878,(('Enteroctopus dofleini FU e Iso2'[&Created=Mon Jul 23 09:47:51 CEST 2012,Modified=Tue May 12 11:49:51 CEST 2015,description="",Topology="linear","Molecule Type"="AA"]:0.008296,('Pareledone charcoti FU e Iso1'[&Created=Wed Jan 30 10:20:20 CET 2013,Modified=Tue May 12 11:49:49 CEST 2015,description="Pearson file capture",Topology="linear","Molecule Type"="AA"]:0.065233,'Enteroctopus dofleini FU e Iso1'[&Created=Mon Jul 23 09:47:35 CEST 2012,Modified=Tue May 12 11:49:50 CEST 2015,description="",Topology="linear","Molecule Type"="AA"]:0.002461):0.003879):0.695195,(('Enteroctopus dofleini FU b Iso1'[&Created=Mon Jul 23 09:46:05 CEST 2012,Modified=Tue May 12 11:49:24 CEST 2015,description="",Topology="linear","Molecule Type"="AA"]:0.002235,('Enteroctopus dofleini FU b Iso2'[&Created=Mon Jul 23 09:46:22 CEST 2012,Modified=Tue May 12 11:49:25 CEST 2015,description="",Topology="linear","Molecule Type"="AA"]:0.0,'Pareledone charcoti FU b Iso1'[&Created=Wed Jan 30 10:20:29 CET 2013,Modified=Tue May 12 11:49:23 CEST 2015,description="Pearson file capture",Topology="linear","Molecule Type"="AA"]:0.052737):0.007023):0.619543,(('Pareledone charcoti FU g Iso1'[&Created=Wed Jan 30 10:19:15 CET 2013,Modified=Tue May 12 11:50:47 CEST 2015,description="Pearson file capture",Topology="linear","Molecule Type"="AA"]:2.8E-4,('Enteroctopus dofleini FU g Iso1'[&Created=Mon Jul 23 09:48:41 CEST 2012,Modified=Tue May 12 11:50:48 CEST 2015,description="",Topology="linear","Molecule Type"="AA"]:0.005103,'Enteroctopus dofleini FU g Iso2'[&Created=Mon Jul 23 09:48:54 CEST 2012,Modified=Tue May 12 11:50:48 CEST 2015,description="",Topology="linear","Molecule Type"="AA"]:0.007715):0.072764):0.770472,(('Pareledone charcoti FU d Iso1'[&Created=Wed Jan 30 10:20:35 CET 2013,Modified=Tue May 12 11:48:49 CEST 2015,description="Pearson file capture",Topology="linear","Molecule Type"="AA"]:0.046211,('Enteroctopus dofleini FU d Iso2'[&Created=Mon Jul 23 09:47:22 CEST 2012,Modified=Tue May 12 11:48:50 CEST 2015,description="",Topology="linear","Molecule Type"="AA"]:0.023245,'Enteroctopus dofleini FU d Iso1'[&Created=Mon Jul 23 09:47:06 CEST 2012,Modified=Tue May 12 11:48:49 CEST 2015,description="",Topology="linear","Molecule Type"="AA"]:0.008735):0.047217):0.605849,(('Pareledone charcoti FU f Iso1'[&Created=Wed Jan 30 10:20:44 CET 2013,Modified=Tue May 12 11:50:16 CEST 2015,description="Pearson file capture",Topology="linear","Molecule Type"="AA"]:0.114633,('Enteroctopus dofleini FU f Iso1'[&Created=Mon Jul 23 09:48:02 CEST 2012,Modified=Tue May 12 11:50:17 CEST 2015,description="",Topology="linear","Molecule Type"="AA"]:0.029811,'Enteroctopus dofleini FU f Iso2'[&Created=Mon Jul 23 09:48:26 CEST 2012,Modified=Tue May 12 11:50:17 CEST 2015,description="",Topology="linear","Molecule Type"="AA"]:0.001653):0.033678):0.781436,('Pareledone charcoti FU a Iso1'[&Created=Wed Jan 30 10:20:13 CET 2013,Modified=Tue May 12 11:47:22 CEST 2015,description="Pearson file capture",Topology="linear","Molecule Type"="AA"]:0.003674,('Enteroctopus dofleini FU a Iso2'[&Created=Mon Jul 23 09:45:23 CEST 2012,Modified=Tue May 12 11:47:23 CEST 2015,description="",Topology="linear","Molecule Type"="AA"]:0.00498,'Enteroctopus dofleini FU a Iso1'[&Created=Mon Jul 23 09:45:08 CEST 2012,Modified=Tue May 12 11:47:23 CEST 2015,description="",Topology="linear","Molecule Type"="AA"]:0.02484):0.033051):0.666042):0.011629):0.086718):0.063464):0.098891):0.779091):0.049469);
	tree bootstrap_55 = [&U] ('Enteroctopus dofleini FU c Iso2'[&Created=Mon Jul 23 09:46:50 CEST 2012,Modified=Tue May 12 11:46:49 CEST 2015,description="",Topology="linear","Molecule Type"="AA"]:0.017363,'Enteroctopus dofleini FU c Iso1'[&Created=Mon Jul 23 09:46:33 CEST 2012,Modified=Tue May 12 11:44:10 CEST 2015,Topology="linear","Molecule Type"="AA"]:0.0054,('Pareledone charcoti FU c Iso1'[&Created=Wed Jan 30 10:20:05 CET 2013,Modified=Tue May 12 11:46:48 CEST 2015,description="Pearson file capture",Topology="linear","Molecule Type"="AA"]:0.037209,((('Pareledone charcoti FU a Iso1'[&Created=Wed Jan 30 10:20:13 CET 2013,Modified=Tue May 12 11:47:22 CEST 2015,description="Pearson file capture",Topology="linear","Molecule Type"="AA"]:0.01503,('Enteroctopus dofleini FU a Iso2'[&Created=Mon Jul 23 09:45:23 CEST 2012,Modified=Tue May 12 11:47:23 CEST 2015,description="",Topology="linear","Molecule Type"="AA"]:0.014779,'Enteroctopus dofleini FU a Iso1'[&Created=Mon Jul 23 09:45:08 CEST 2012,Modified=Tue May 12 11:47:23 CEST 2015,description="",Topology="linear","Molecule Type"="AA"]:0.009809):0.009649):0.619671,('Pareledone charcoti FU f Iso1'[&Created=Wed Jan 30 10:20:44 CET 2013,Modified=Tue May 12 11:50:16 CEST 2015,description="Pearson file capture",Topology="linear","Molecule Type"="AA"]:0.045057,('Enteroctopus dofleini FU f Iso1'[&Created=Mon Jul 23 09:48:02 CEST 2012,Modified=Tue May 12 11:50:17 CEST 2015,description="",Topology="linear","Molecule Type"="AA"]:0.019764,'Enteroctopus dofleini FU f Iso2'[&Created=Mon Jul 23 09:48:26 CEST 2012,Modified=Tue May 12 11:50:17 CEST 2015,description="",Topology="linear","Molecule Type"="AA"]:0.022406):0.027742):0.633249):0.087008,((('Pareledone charcoti FU g Iso1'[&Created=Wed Jan 30 10:19:15 CET 2013,Modified=Tue May 12 11:50:47 CEST 2015,description="Pearson file capture",Topology="linear","Molecule Type"="AA"]:0.027321,('Enteroctopus dofleini FU g Iso1'[&Created=Mon Jul 23 09:48:41 CEST 2012,Modified=Tue May 12 11:50:48 CEST 2015,description="",Topology="linear","Molecule Type"="AA"]:0.0,'Enteroctopus dofleini FU g Iso2'[&Created=Mon Jul 23 09:48:54 CEST 2012,Modified=Tue May 12 11:50:48 CEST 2015,description="",Topology="linear","Molecule Type"="AA"]:0.005358):0.086424):0.529321,('Pareledone charcoti FU b Iso1'[&Created=Wed Jan 30 10:20:29 CET 2013,Modified=Tue May 12 11:49:23 CEST 2015,description="Pearson file capture",Topology="linear","Molecule Type"="AA"]:0.007287,('Enteroctopus dofleini FU b Iso1'[&Created=Mon Jul 23 09:46:05 CEST 2012,Modified=Tue May 12 11:49:24 CEST 2015,description="",Topology="linear","Molecule Type"="AA"]:0.014619,'Enteroctopus dofleini FU b Iso2'[&Created=Mon Jul 23 09:46:22 CEST 2012,Modified=Tue May 12 11:49:25 CEST 2015,description="",Topology="linear","Molecule Type"="AA"]:0.0):0.038519):0.438428):0.063378,(('Pareledone charcoti FU e Iso1'[&Created=Wed Jan 30 10:20:20 CET 2013,Modified=Tue May 12 11:49:49 CEST 2015,description="Pearson file capture",Topology="linear","Molecule Type"="AA"]:0.029215,('Enteroctopus dofleini FU e Iso2'[&Created=Mon Jul 23 09:47:51 CEST 2012,Modified=Tue May 12 11:49:51 CEST 2015,description="",Topology="linear","Molecule Type"="AA"]:0.014505,'Enteroctopus dofleini FU e Iso1'[&Created=Mon Jul 23 09:47:35 CEST 2012,Modified=Tue May 12 11:49:50 CEST 2015,description="",Topology="linear","Molecule Type"="AA"]:0.020233):0.016993):0.581045,('Pareledone charcoti FU d Iso1'[&Created=Wed Jan 30 10:20:35 CET 2013,Modified=Tue May 12 11:48:49 CEST 2015,description="Pearson file capture",Topology="linear","Molecule Type"="AA"]:0.036296,('Enteroctopus dofleini FU d Iso2'[&Created=Mon Jul 23 09:47:22 CEST 2012,Modified=Tue May 12 11:48:50 CEST 2015,description="",Topology="linear","Molecule Type"="AA"]:0.008163,'Enteroctopus dofleini FU d Iso1'[&Created=Mon Jul 23 09:47:06 CEST 2012,Modified=Tue May 12 11:48:49 CEST 2015,description="",Topology="linear","Molecule Type"="AA"]:0.02168):0.013465):0.568385):0.104379):0.104278):0.799808):0.048384);
	tree bootstrap_56 = [&U] ('Pareledone charcoti FU e Iso1'[&Created=Wed Jan 30 10:20:20 CET 2013,Modified=Tue May 12 11:49:49 CEST 2015,description="Pearson file capture",Topology="linear","Molecule Type"="AA"]:0.06416,'Enteroctopus dofleini FU e Iso2'[&Created=Mon Jul 23 09:47:51 CEST 2012,Modified=Tue May 12 11:49:51 CEST 2015,description="",Topology="linear","Molecule Type"="AA"]:0.025247,('Enteroctopus dofleini FU e Iso1'[&Created=Mon Jul 23 09:47:35 CEST 2012,Modified=Tue May 12 11:49:50 CEST 2015,description="",Topology="linear","Molecule Type"="AA"]:1.0E-6,(('Pareledone charcoti FU d Iso1'[&Created=Wed Jan 30 10:20:35 CET 2013,Modified=Tue May 12 11:48:49 CEST 2015,description="Pearson file capture",Topology="linear","Molecule Type"="AA"]:0.020686,('Enteroctopus dofleini FU d Iso1'[&Created=Mon Jul 23 09:47:06 CEST 2012,Modified=Tue May 12 11:48:49 CEST 2015,description="",Topology="linear","Molecule Type"="AA"]:0.017329,'Enteroctopus dofleini FU d Iso2'[&Created=Mon Jul 23 09:47:22 CEST 2012,Modified=Tue May 12 11:48:50 CEST 2015,description="",Topology="linear","Molecule Type"="AA"]:0.012181):0.050109):0.634505,(('Pareledone charcoti FU g Iso1'[&Created=Wed Jan 30 10:19:15 CET 2013,Modified=Tue May 12 11:50:47 CEST 2015,description="Pearson file capture",Topology="linear","Molecule Type"="AA"]:0.022993,('Enteroctopus dofleini FU g Iso1'[&Created=Mon Jul 23 09:48:41 CEST 2012,Modified=Tue May 12 11:50:48 CEST 2015,description="",Topology="linear","Molecule Type"="AA"]:0.002359,'Enteroctopus dofleini FU g Iso2'[&Created=Mon Jul 23 09:48:54 CEST 2012,Modified=Tue May 12 11:50:48 CEST 2015,description="",Topology="linear","Molecule Type"="AA"]:0.007972):0.042944):0.525134,((('Pareledone charcoti FU c Iso1'[&Created=Wed Jan 30 10:20:05 CET 2013,Modified=Tue May 12 11:46:48 CEST 2015,description="Pearson file capture",Topology="linear","Molecule Type"="AA"]:0.081348,('Enteroctopus dofleini FU c Iso2'[&Created=Mon Jul 23 09:46:50 CEST 2012,Modified=Tue May 12 11:46:49 CEST 2015,description="",Topology="linear","Molecule Type"="AA"]:0.011988,'Enteroctopus dofleini FU c Iso1'[&Created=Mon Jul 23 09:46:33 CEST 2012,Modified=Tue May 12 11:44:10 CEST 2015,Topology="linear","Molecule Type"="AA"]:0.002717):2.3E-5):0.935184,('Pareledone charcoti FU a Iso1'[&Created=Wed Jan 30 10:20:13 CET 2013,Modified=Tue May 12 11:47:22 CEST 2015,description="Pearson file capture",Topology="linear","Molecule Type"="AA"]:0.015083,('Enteroctopus dofleini FU a Iso1'[&Created=Mon Jul 23 09:45:08 CEST 2012,Modified=Tue May 12 11:47:23 CEST 2015,description="",Topology="linear","Molecule Type"="AA"]:0.020219,'Enteroctopus dofleini FU a Iso2'[&Created=Mon Jul 23 09:45:23 CEST 2012,Modified=Tue May 12 11:47:23 CEST 2015,description="",Topology="linear","Molecule Type"="AA"]:0.004608):0.030118):0.842132):0.046643,(('Pareledone charcoti FU b Iso1'[&Created=Wed Jan 30 10:20:29 CET 2013,Modified=Tue May 12 11:49:23 CEST 2015,description="Pearson file capture",Topology="linear","Molecule Type"="AA"]:0.039189,('Enteroctopus dofleini FU b Iso1'[&Created=Mon Jul 23 09:46:05 CEST 2012,Modified=Tue May 12 11:49:24 CEST 2015,description="",Topology="linear","Molecule Type"="AA"]:0.0,'Enteroctopus dofleini FU b Iso2'[&Created=Mon Jul 23 09:46:22 CEST 2012,Modified=Tue May 12 11:49:25 CEST 2015,description="",Topology="linear","Molecule Type"="AA"]:0.00745):0.03355):0.560508,('Pareledone charcoti FU f Iso1'[&Created=Wed Jan 30 10:20:44 CET 2013,Modified=Tue May 12 11:50:16 CEST 2015,description="Pearson file capture",Topology="linear","Molecule Type"="AA"]:0.059979,('Enteroctopus dofleini FU f Iso1'[&Created=Mon Jul 23 09:48:02 CEST 2012,Modified=Tue May 12 11:50:17 CEST 2015,description="",Topology="linear","Molecule Type"="AA"]:0.029003,'Enteroctopus dofleini FU f Iso2'[&Created=Mon Jul 23 09:48:26 CEST 2012,Modified=Tue May 12 11:50:17 CEST 2015,description="",Topology="linear","Molecule Type"="AA"]:0.012367):0.01739):0.580149):0.091507):0.055015):0.116593):0.763528):0.007874);
	tree bootstrap_57 = [&U] ('Enteroctopus dofleini FU a Iso2'[&Created=Mon Jul 23 09:45:23 CEST 2012,Modified=Tue May 12 11:47:23 CEST 2015,description="",Topology="linear","Molecule Type"="AA"]:0.004711,'Enteroctopus dofleini FU a Iso1'[&Created=Mon Jul 23 09:45:08 CEST 2012,Modified=Tue May 12 11:47:23 CEST 2015,description="",Topology="linear","Molecule Type"="AA"]:0.029248,('Pareledone charcoti FU a Iso1'[&Created=Wed Jan 30 10:20:13 CET 2013,Modified=Tue May 12 11:47:22 CEST 2015,description="Pearson file capture",Topology="linear","Molecule Type"="AA"]:0.017599,(('Pareledone charcoti FU f Iso1'[&Created=Wed Jan 30 10:20:44 CET 2013,Modified=Tue May 12 11:50:16 CEST 2015,description="Pearson file capture",Topology="linear","Molecule Type"="AA"]:0.054167,('Enteroctopus dofleini FU f Iso1'[&Created=Mon Jul 23 09:48:02 CEST 2012,Modified=Tue May 12 11:50:17 CEST 2015,description="",Topology="linear","Molecule Type"="AA"]:0.016719,'Enteroctopus dofleini FU f Iso2'[&Created=Mon Jul 23 09:48:26 CEST 2012,Modified=Tue May 12 11:50:17 CEST 2015,description="",Topology="linear","Molecule Type"="AA"]:0.02335):0.058148):0.563179,(('Pareledone charcoti FU e Iso1'[&Created=Wed Jan 30 10:20:20 CET 2013,Modified=Tue May 12 11:49:49 CEST 2015,description="Pearson file capture",Topology="linear","Molecule Type"="AA"]:0.015806,('Enteroctopus dofleini FU e Iso1'[&Created=Mon Jul 23 09:47:35 CEST 2012,Modified=Tue May 12 11:49:50 CEST 2015,description="",Topology="linear","Molecule Type"="AA"]:0.014943,'Enteroctopus dofleini FU e Iso2'[&Created=Mon Jul 23 09:47:51 CEST 2012,Modified=Tue May 12 11:49:51 CEST 2015,description="",Topology="linear","Molecule Type"="AA"]:0.031598):0.024034):0.817212,(('Pareledone charcoti FU b Iso1'[&Created=Wed Jan 30 10:20:29 CET 2013,Modified=Tue May 12 11:49:23 CEST 2015,description="Pearson file capture",Topology="linear","Molecule Type"="AA"]:0.039481,('Enteroctopus dofleini FU b Iso2'[&Created=Mon Jul 23 09:46:22 CEST 2012,Modified=Tue May 12 11:49:25 CEST 2015,description="",Topology="linear","Molecule Type"="AA"]:2.03E-4,'Enteroctopus dofleini FU b Iso1'[&Created=Mon Jul 23 09:46:05 CEST 2012,Modified=Tue May 12 11:49:24 CEST 2015,description="",Topology="linear","Molecule Type"="AA"]:0.021531):0.021807):0.543363,(('Pareledone charcoti FU c Iso1'[&Created=Wed Jan 30 10:20:05 CET 2013,Modified=Tue May 12 11:46:48 CEST 2015,description="Pearson file capture",Topology="linear","Molecule Type"="AA"]:0.077669,('Enteroctopus dofleini FU c Iso1'[&Created=Mon Jul 23 09:46:33 CEST 2012,Modified=Tue May 12 11:44:10 CEST 2015,Topology="linear","Molecule Type"="AA"]:0.00267,'Enteroctopus dofleini FU c Iso2'[&Created=Mon Jul 23 09:46:50 CEST 2012,Modified=Tue May 12 11:46:49 CEST 2015,description="",Topology="linear","Molecule Type"="AA"]:0.019623):0.016669):0.90443,(('Pareledone charcoti FU g Iso1'[&Created=Wed Jan 30 10:19:15 CET 2013,Modified=Tue May 12 11:50:47 CEST 2015,description="Pearson file capture",Topology="linear","Molecule Type"="AA"]:0.006301,('Enteroctopus dofleini FU g Iso1'[&Created=Mon Jul 23 09:48:41 CEST 2012,Modified=Tue May 12 11:50:48 CEST 2015,description="",Topology="linear","Molecule Type"="AA"]:0.005138,'Enteroctopus dofleini FU g Iso2'[&Created=Mon Jul 23 09:48:54 CEST 2012,Modified=Tue May 12 11:50:48 CEST 2015,description="",Topology="linear","Molecule Type"="AA"]:0.010396):0.06902):0.490172,('Pareledone charcoti FU d Iso1'[&Created=Wed Jan 30 10:20:35 CET 2013,Modified=Tue May 12 11:48:49 CEST 2015,description="Pearson file capture",Topology="linear","Molecule Type"="AA"]:0.024308,('Enteroctopus dofleini FU d Iso2'[&Created=Mon Jul 23 09:47:22 CEST 2012,Modified=Tue May 12 11:48:50 CEST 2015,description="",Topology="linear","Molecule Type"="AA"]:0.005469,'Enteroctopus dofleini FU d Iso1'[&Created=Mon Jul 23 09:47:06 CEST 2012,Modified=Tue May 12 11:48:49 CEST 2015,description="",Topology="linear","Molecule Type"="AA"]:0.022399):0.029706):0.575367):0.048622):0.143743):2.0E-6):0.170251):0.824848):0.042021);
	tree bootstrap_58 = [&U] ('Enteroctopus dofleini FU c Iso2'[&Created=Mon Jul 23 09:46:50 CEST 2012,Modified=Tue May 12 11:46:49 CEST 2015,description="",Topology="linear","Molecule Type"="AA"]:0.016648,'Enteroctopus dofleini FU c Iso1'[&Created=Mon Jul 23 09:46:33 CEST 2012,Modified=Tue May 12 11:44:10 CEST 2015,Topology="linear","Molecule Type"="AA"]:0.0,('Pareledone charcoti FU c Iso1'[&Created=Wed Jan 30 10:20:05 CET 2013,Modified=Tue May 12 11:46:48 CEST 2015,description="Pearson file capture",Topology="linear","Molecule Type"="AA"]:0.042667,(('Pareledone charcoti FU e Iso1'[&Created=Wed Jan 30 10:20:20 CET 2013,Modified=Tue May 12 11:49:49 CEST 2015,description="Pearson file capture",Topology="linear","Molecule Type"="AA"]:0.032222,('Enteroctopus dofleini FU e Iso2'[&Created=Mon Jul 23 09:47:51 CEST 2012,Modified=Tue May 12 11:49:51 CEST 2015,description="",Topology="linear","Molecule Type"="AA"]:0.026753,'Enteroctopus dofleini FU e Iso1'[&Created=Mon Jul 23 09:47:35 CEST 2012,Modified=Tue May 12 11:49:50 CEST 2015,description="",Topology="linear","Molecule Type"="AA"]:0.00709):0.020997):0.657894,(('Enteroctopus dofleini FU f Iso2'[&Created=Mon Jul 23 09:48:26 CEST 2012,Modified=Tue May 12 11:50:17 CEST 2015,description="",Topology="linear","Molecule Type"="AA"]:0.011798,('Enteroctopus dofleini FU f Iso1'[&Created=Mon Jul 23 09:48:02 CEST 2012,Modified=Tue May 12 11:50:17 CEST 2015,description="",Topology="linear","Molecule Type"="AA"]:0.029642,'Pareledone charcoti FU f Iso1'[&Created=Wed Jan 30 10:20:44 CET 2013,Modified=Tue May 12 11:50:16 CEST 2015,description="Pearson file capture",Topology="linear","Molecule Type"="AA"]:0.066641):0.006604):0.582496,((('Pareledone charcoti FU a Iso1'[&Created=Wed Jan 30 10:20:13 CET 2013,Modified=Tue May 12 11:47:22 CEST 2015,description="Pearson file capture",Topology="linear","Molecule Type"="AA"]:0.052133,('Enteroctopus dofleini FU a Iso2'[&Created=Mon Jul 23 09:45:23 CEST 2012,Modified=Tue May 12 11:47:23 CEST 2015,description="",Topology="linear","Molecule Type"="AA"]:0.005128,'Enteroctopus dofleini FU a Iso1'[&Created=Mon Jul 23 09:45:08 CEST 2012,Modified=Tue May 12 11:47:23 CEST 2015,description="",Topology="linear","Molecule Type"="AA"]:0.014628):0.009858):0.730572,('Pareledone charcoti FU d Iso1'[&Created=Wed Jan 30 10:20:35 CET 2013,Modified=Tue May 12 11:48:49 CEST 2015,description="Pearson file capture",Topology="linear","Molecule Type"="AA"]:0.008149,('Enteroctopus dofleini FU d Iso2'[&Created=Mon Jul 23 09:47:22 CEST 2012,Modified=Tue May 12 11:48:50 CEST 2015,description="",Topology="linear","Molecule Type"="AA"]:0.004786,'Enteroctopus dofleini FU d Iso1'[&Created=Mon Jul 23 09:47:06 CEST 2012,Modified=Tue May 12 11:48:49 CEST 2015,description="",Topology="linear","Molecule Type"="AA"]:0.017271):0.04484):0.701153):0.068721,(('Pareledone charcoti FU g Iso1'[&Created=Wed Jan 30 10:19:15 CET 2013,Modified=Tue May 12 11:50:47 CEST 2015,description="Pearson file capture",Topology="linear","Molecule Type"="AA"]:0.044901,('Enteroctopus dofleini FU g Iso2'[&Created=Mon Jul 23 09:48:54 CEST 2012,Modified=Tue May 12 11:50:48 CEST 2015,description="",Topology="linear","Molecule Type"="AA"]:0.007646,'Enteroctopus dofleini FU g Iso1'[&Created=Mon Jul 23 09:48:41 CEST 2012,Modified=Tue May 12 11:50:48 CEST 2015,description="",Topology="linear","Molecule Type"="AA"]:0.007597):0.052919):0.64476,(('Pareledone charcoti FU b Iso1'[&Created=Wed Jan 30 10:20:29 CET 2013,Modified=Tue May 12 11:49:23 CEST 2015,description="Pearson file capture",Topology="linear","Molecule Type"="AA"]:0.05813,'Enteroctopus dofleini FU b Iso2'[&Created=Mon Jul 23 09:46:22 CEST 2012,Modified=Tue May 12 11:49:25 CEST 2015,description="",Topology="linear","Molecule Type"="AA"]:0.002142):0.006509,'Enteroctopus dofleini FU b Iso1'[&Created=Mon Jul 23 09:46:05 CEST 2012,Modified=Tue May 12 11:49:24 CEST 2015,description="",Topology="linear","Molecule Type"="AA"]:0.013065):0.577149):0.033537):0.110608):0.117484):0.807634):0.069927);
	tree bootstrap_59 = [&U] ('Enteroctopus dofleini FU c Iso1'[&Created=Mon Jul 23 09:46:33 CEST 2012,Modified=Tue May 12 11:44:10 CEST 2015,Topology="linear","Molecule Type"="AA"]:0.0,'Enteroctopus dofleini FU c Iso2'[&Created=Mon Jul 23 09:46:50 CEST 2012,Modified=Tue May 12 11:46:49 CEST 2015,description="",Topology="linear","Molecule Type"="AA"]:0.025138,('Pareledone charcoti FU c Iso1'[&Created=Wed Jan 30 10:20:05 CET 2013,Modified=Tue May 12 11:46:48 CEST 2015,description="Pearson file capture",Topology="linear","Molecule Type"="AA"]:0.03582,(('Pareledone charcoti FU b Iso1'[&Created=Wed Jan 30 10:20:29 CET 2013,Modified=Tue May 12 11:49:23 CEST 2015,description="Pearson file capture",Topology="linear","Molecule Type"="AA"]:0.012559,('Enteroctopus dofleini FU b Iso2'[&Created=Mon Jul 23 09:46:22 CEST 2012,Modified=Tue May 12 11:49:25 CEST 2015,description="",Topology="linear","Molecule Type"="AA"]:0.003102,'Enteroctopus dofleini FU b Iso1'[&Created=Mon Jul 23 09:46:05 CEST 2012,Modified=Tue May 12 11:49:24 CEST 2015,description="",Topology="linear","Molecule Type"="AA"]:0.017438):0.02662):0.479013,((('Pareledone charcoti FU f Iso1'[&Created=Wed Jan 30 10:20:44 CET 2013,Modified=Tue May 12 11:50:16 CEST 2015,description="Pearson file capture",Topology="linear","Molecule Type"="AA"]:0.061054,('Enteroctopus dofleini FU f Iso1'[&Created=Mon Jul 23 09:48:02 CEST 2012,Modified=Tue May 12 11:50:17 CEST 2015,description="",Topology="linear","Molecule Type"="AA"]:0.01691,'Enteroctopus dofleini FU f Iso2'[&Created=Mon Jul 23 09:48:26 CEST 2012,Modified=Tue May 12 11:50:17 CEST 2015,description="",Topology="linear","Molecule Type"="AA"]:0.015218):0.073956):0.745019,('Pareledone charcoti FU a Iso1'[&Created=Wed Jan 30 10:20:13 CET 2013,Modified=Tue May 12 11:47:22 CEST 2015,description="Pearson file capture",Topology="linear","Molecule Type"="AA"]:2.0E-6,('Enteroctopus dofleini FU a Iso2'[&Created=Mon Jul 23 09:45:23 CEST 2012,Modified=Tue May 12 11:47:23 CEST 2015,description="",Topology="linear","Molecule Type"="AA"]:0.014336,'Enteroctopus dofleini FU a Iso1'[&Created=Mon Jul 23 09:45:08 CEST 2012,Modified=Tue May 12 11:47:23 CEST 2015,description="",Topology="linear","Molecule Type"="AA"]:0.029503):0.036484):0.740455):0.200683,(('Pareledone charcoti FU d Iso1'[&Created=Wed Jan 30 10:20:35 CET 2013,Modified=Tue May 12 11:48:49 CEST 2015,description="Pearson file capture",Topology="linear","Molecule Type"="AA"]:0.015311,('Enteroctopus dofleini FU d Iso1'[&Created=Mon Jul 23 09:47:06 CEST 2012,Modified=Tue May 12 11:48:49 CEST 2015,description="",Topology="linear","Molecule Type"="AA"]:0.017892,'Enteroctopus dofleini FU d Iso2'[&Created=Mon Jul 23 09:47:22 CEST 2012,Modified=Tue May 12 11:48:50 CEST 2015,description="",Topology="linear","Molecule Type"="AA"]:0.029322):0.064917):0.725007,(('Pareledone charcoti FU g Iso1'[&Created=Wed Jan 30 10:19:15 CET 2013,Modified=Tue May 12 11:50:47 CEST 2015,description="Pearson file capture",Topology="linear","Molecule Type"="AA"]:0.023894,('Enteroctopus dofleini FU g Iso1'[&Created=Mon Jul 23 09:48:41 CEST 2012,Modified=Tue May 12 11:50:48 CEST 2015,description="",Topology="linear","Molecule Type"="AA"]:0.002648,'Enteroctopus dofleini FU g Iso2'[&Created=Mon Jul 23 09:48:54 CEST 2012,Modified=Tue May 12 11:50:48 CEST 2015,description="",Topology="linear","Molecule Type"="AA"]:0.002791):0.078422):0.491488,('Enteroctopus dofleini FU e Iso1'[&Created=Mon Jul 23 09:47:35 CEST 2012,Modified=Tue May 12 11:49:50 CEST 2015,description="",Topology="linear","Molecule Type"="AA"]:0.0,('Pareledone charcoti FU e Iso1'[&Created=Wed Jan 30 10:20:20 CET 2013,Modified=Tue May 12 11:49:49 CEST 2015,description="Pearson file capture",Topology="linear","Molecule Type"="AA"]:0.059156,'Enteroctopus dofleini FU e Iso2'[&Created=Mon Jul 23 09:47:51 CEST 2012,Modified=Tue May 12 11:49:51 CEST 2015,description="",Topology="linear","Molecule Type"="AA"]:0.020283):0.002632):0.63392):0.061209):0.046833):0.109458):0.844368):0.048338);
	tree bootstrap_60 = [&U] ('Enteroctopus dofleini FU c Iso1'[&Created=Mon Jul 23 09:46:33 CEST 2012,Modified=Tue May 12 11:44:10 CEST 2015,Topology="linear","Molecule Type"="AA"]:0.002622,'Enteroctopus dofleini FU c Iso2'[&Created=Mon Jul 23 09:46:50 CEST 2012,Modified=Tue May 12 11:46:49 CEST 2015,description="",Topology="linear","Molecule Type"="AA"]:0.01663,('Pareledone charcoti FU c Iso1'[&Created=Wed Jan 30 10:20:05 CET 2013,Modified=Tue May 12 11:46:48 CEST 2015,description="Pearson file capture",Topology="linear","Molecule Type"="AA"]:0.067715,((('Pareledone charcoti FU a Iso1'[&Created=Wed Jan 30 10:20:13 CET 2013,Modified=Tue May 12 11:47:22 CEST 2015,description="Pearson file capture",Topology="linear","Molecule Type"="AA"]:8.39E-4,('Enteroctopus dofleini FU a Iso2'[&Created=Mon Jul 23 09:45:23 CEST 2012,Modified=Tue May 12 11:47:23 CEST 2015,description="",Topology="linear","Molecule Type"="AA"]:0.01036,'Enteroctopus dofleini FU a Iso1'[&Created=Mon Jul 23 09:45:08 CEST 2012,Modified=Tue May 12 11:47:23 CEST 2015,description="",Topology="linear","Molecule Type"="AA"]:0.011996):0.0426):0.779479,('Pareledone charcoti FU f Iso1'[&Created=Wed Jan 30 10:20:44 CET 2013,Modified=Tue May 12 11:50:16 CEST 2015,description="Pearson file capture",Topology="linear","Molecule Type"="AA"]:0.065126,('Enteroctopus dofleini FU f Iso2'[&Created=Mon Jul 23 09:48:26 CEST 2012,Modified=Tue May 12 11:50:17 CEST 2015,description="",Topology="linear","Molecule Type"="AA"]:0.023403,'Enteroctopus dofleini FU f Iso1'[&Created=Mon Jul 23 09:48:02 CEST 2012,Modified=Tue May 12 11:50:17 CEST 2015,description="",Topology="linear","Molecule Type"="AA"]:0.020256):0.012886):0.530681):0.076573,(('Pareledone charcoti FU b Iso1'[&Created=Wed Jan 30 10:20:29 CET 2013,Modified=Tue May 12 11:49:23 CEST 2015,description="Pearson file capture",Topology="linear","Molecule Type"="AA"]:0.03114,('Enteroctopus dofleini FU b Iso1'[&Created=Mon Jul 23 09:46:05 CEST 2012,Modified=Tue May 12 11:49:24 CEST 2015,description="",Topology="linear","Molecule Type"="AA"]:0.019599,'Enteroctopus dofleini FU b Iso2'[&Created=Mon Jul 23 09:46:22 CEST 2012,Modified=Tue May 12 11:49:25 CEST 2015,description="",Topology="linear","Molecule Type"="AA"]:2.88E-4):0.035098):0.488167,(('Pareledone charcoti FU g Iso1'[&Created=Wed Jan 30 10:19:15 CET 2013,Modified=Tue May 12 11:50:47 CEST 2015,description="Pearson file capture",Topology="linear","Molecule Type"="AA"]:0.016203,('Enteroctopus dofleini FU g Iso1'[&Created=Mon Jul 23 09:48:41 CEST 2012,Modified=Tue May 12 11:50:48 CEST 2015,description="",Topology="linear","Molecule Type"="AA"]:0.002543,'Enteroctopus dofleini FU g Iso2'[&Created=Mon Jul 23 09:48:54 CEST 2012,Modified=Tue May 12 11:50:48 CEST 2015,description="",Topology="linear","Molecule Type"="AA"]:0.005469):0.058275):0.559839,(('Enteroctopus dofleini FU e Iso1'[&Created=Mon Jul 23 09:47:35 CEST 2012,Modified=Tue May 12 11:49:50 CEST 2015,description="",Topology="linear","Molecule Type"="AA"]:1.0E-6,('Pareledone charcoti FU e Iso1'[&Created=Wed Jan 30 10:20:20 CET 2013,Modified=Tue May 12 11:49:49 CEST 2015,description="Pearson file capture",Topology="linear","Molecule Type"="AA"]:0.02556,'Enteroctopus dofleini FU e Iso2'[&Created=Mon Jul 23 09:47:51 CEST 2012,Modified=Tue May 12 11:49:51 CEST 2015,description="",Topology="linear","Molecule Type"="AA"]:0.022585):0.002421):0.613424,('Pareledone charcoti FU d Iso1'[&Created=Wed Jan 30 10:20:35 CET 2013,Modified=Tue May 12 11:48:49 CEST 2015,description="Pearson file capture",Topology="linear","Molecule Type"="AA"]:0.023962,('Enteroctopus dofleini FU d Iso2'[&Created=Mon Jul 23 09:47:22 CEST 2012,Modified=Tue May 12 11:48:50 CEST 2015,description="",Topology="linear","Molecule Type"="AA"]:0.008174,'Enteroctopus dofleini FU d Iso1'[&Created=Mon Jul 23 09:47:06 CEST 2012,Modified=Tue May 12 11:48:49 CEST 2015,description="",Topology="linear","Molecule Type"="AA"]:0.028368):0.049552):0.546681):0.080782):0.023077):0.098943):0.832074):0.012294);
	tree bootstrap_61 = [&U] ('Enteroctopus dofleini FU c Iso1'[&Created=Mon Jul 23 09:46:33 CEST 2012,Modified=Tue May 12 11:44:10 CEST 2015,Topology="linear","Molecule Type"="AA"]:0.0,'Enteroctopus dofleini FU c Iso2'[&Created=Mon Jul 23 09:46:50 CEST 2012,Modified=Tue May 12 11:46:49 CEST 2015,description="",Topology="linear","Molecule Type"="AA"]:0.019938,('Pareledone charcoti FU c Iso1'[&Created=Wed Jan 30 10:20:05 CET 2013,Modified=Tue May 12 11:46:48 CEST 2015,description="Pearson file capture",Topology="linear","Molecule Type"="AA"]:0.060873,(('Pareledone charcoti FU b Iso1'[&Created=Wed Jan 30 10:20:29 CET 2013,Modified=Tue May 12 11:49:23 CEST 2015,description="Pearson file capture",Topology="linear","Molecule Type"="AA"]:0.017574,('Enteroctopus dofleini FU b Iso1'[&Created=Mon Jul 23 09:46:05 CEST 2012,Modified=Tue May 12 11:49:24 CEST 2015,description="",Topology="linear","Molecule Type"="AA"]:0.008767,'Enteroctopus dofleini FU b Iso2'[&Created=Mon Jul 23 09:46:22 CEST 2012,Modified=Tue May 12 11:49:25 CEST 2015,description="",Topology="linear","Molecule Type"="AA"]:9.48E-4):0.038438):0.536345,(('Enteroctopus dofleini FU e Iso1'[&Created=Mon Jul 23 09:47:35 CEST 2012,Modified=Tue May 12 11:49:50 CEST 2015,description="",Topology="linear","Molecule Type"="AA"]:1.0E-6,('Enteroctopus dofleini FU e Iso2'[&Created=Mon Jul 23 09:47:51 CEST 2012,Modified=Tue May 12 11:49:51 CEST 2015,description="",Topology="linear","Molecule Type"="AA"]:0.021042,'Pareledone charcoti FU e Iso1'[&Created=Wed Jan 30 10:20:20 CET 2013,Modified=Tue May 12 11:49:49 CEST 2015,description="Pearson file capture",Topology="linear","Molecule Type"="AA"]:0.081538):0.007457):0.636695,((('Pareledone charcoti FU g Iso1'[&Created=Wed Jan 30 10:19:15 CET 2013,Modified=Tue May 12 11:50:47 CEST 2015,description="Pearson file capture",Topology="linear","Molecule Type"="AA"]:0.023982,('Enteroctopus dofleini FU g Iso2'[&Created=Mon Jul 23 09:48:54 CEST 2012,Modified=Tue May 12 11:50:48 CEST 2015,description="",Topology="linear","Molecule Type"="AA"]:0.016285,'Enteroctopus dofleini FU g Iso1'[&Created=Mon Jul 23 09:48:41 CEST 2012,Modified=Tue May 12 11:50:48 CEST 2015,description="",Topology="linear","Molecule Type"="AA"]:0.002195):0.051922):0.566219,(('Pareledone charcoti FU a Iso1'[&Created=Wed Jan 30 10:20:13 CET 2013,Modified=Tue May 12 11:47:22 CEST 2015,description="Pearson file capture",Topology="linear","Molecule Type"="AA"]:0.015961,('Enteroctopus dofleini FU a Iso1'[&Created=Mon Jul 23 09:45:08 CEST 2012,Modified=Tue May 12 11:47:23 CEST 2015,description="",Topology="linear","Molecule Type"="AA"]:0.028348,'Enteroctopus dofleini FU a Iso2'[&Created=Mon Jul 23 09:45:23 CEST 2012,Modified=Tue May 12 11:47:23 CEST 2015,description="",Topology="linear","Molecule Type"="AA"]:0.00971):0.027361):0.59086,('Pareledone charcoti FU f Iso1'[&Created=Wed Jan 30 10:20:44 CET 2013,Modified=Tue May 12 11:50:16 CEST 2015,description="Pearson file capture",Topology="linear","Molecule Type"="AA"]:0.055844,('Enteroctopus dofleini FU f Iso2'[&Created=Mon Jul 23 09:48:26 CEST 2012,Modified=Tue May 12 11:50:17 CEST 2015,description="",Topology="linear","Molecule Type"="AA"]:0.026302,'Enteroctopus dofleini FU f Iso1'[&Created=Mon Jul 23 09:48:02 CEST 2012,Modified=Tue May 12 11:50:17 CEST 2015,description="",Topology="linear","Molecule Type"="AA"]:0.026567):0.062823):0.608712):0.142983):0.060053,('Pareledone charcoti FU d Iso1'[&Created=Wed Jan 30 10:20:35 CET 2013,Modified=Tue May 12 11:48:49 CEST 2015,description="Pearson file capture",Topology="linear","Molecule Type"="AA"]:0.008347,('Enteroctopus dofleini FU d Iso1'[&Created=Mon Jul 23 09:47:06 CEST 2012,Modified=Tue May 12 11:48:49 CEST 2015,description="",Topology="linear","Molecule Type"="AA"]:0.012462,'Enteroctopus dofleini FU d Iso2'[&Created=Mon Jul 23 09:47:22 CEST 2012,Modified=Tue May 12 11:48:50 CEST 2015,description="",Topology="linear","Molecule Type"="AA"]:0.012618):0.059321):0.597178):0.123644):0.164562):0.702477):0.04427);
	tree bootstrap_62 = [&U] ('Enteroctopus dofleini FU c Iso1'[&Created=Mon Jul 23 09:46:33 CEST 2012,Modified=Tue May 12 11:44:10 CEST 2015,Topology="linear","Molecule Type"="AA"]:0.0,'Enteroctopus dofleini FU c Iso2'[&Created=Mon Jul 23 09:46:50 CEST 2012,Modified=Tue May 12 11:46:49 CEST 2015,description="",Topology="linear","Molecule Type"="AA"]:0.0196,('Pareledone charcoti FU c Iso1'[&Created=Wed Jan 30 10:20:05 CET 2013,Modified=Tue May 12 11:46:48 CEST 2015,description="Pearson file capture",Topology="linear","Molecule Type"="AA"]:0.069823,(('Pareledone charcoti FU b Iso1'[&Created=Wed Jan 30 10:20:29 CET 2013,Modified=Tue May 12 11:49:23 CEST 2015,description="Pearson file capture",Topology="linear","Molecule Type"="AA"]:0.031407,('Enteroctopus dofleini FU b Iso1'[&Created=Mon Jul 23 09:46:05 CEST 2012,Modified=Tue May 12 11:49:24 CEST 2015,description="",Topology="linear","Molecule Type"="AA"]:0.008014,'Enteroctopus dofleini FU b Iso2'[&Created=Mon Jul 23 09:46:22 CEST 2012,Modified=Tue May 12 11:49:25 CEST 2015,description="",Topology="linear","Molecule Type"="AA"]:0.001654):0.023337):0.519709,((('Pareledone charcoti FU a Iso1'[&Created=Wed Jan 30 10:20:13 CET 2013,Modified=Tue May 12 11:47:22 CEST 2015,description="Pearson file capture",Topology="linear","Molecule Type"="AA"]:0.022478,('Enteroctopus dofleini FU a Iso2'[&Created=Mon Jul 23 09:45:23 CEST 2012,Modified=Tue May 12 11:47:23 CEST 2015,description="",Topology="linear","Molecule Type"="AA"]:0.002297,'Enteroctopus dofleini FU a Iso1'[&Created=Mon Jul 23 09:45:08 CEST 2012,Modified=Tue May 12 11:47:23 CEST 2015,description="",Topology="linear","Molecule Type"="AA"]:0.017833):0.028802):0.668205,('Pareledone charcoti FU f Iso1'[&Created=Wed Jan 30 10:20:44 CET 2013,Modified=Tue May 12 11:50:16 CEST 2015,description="Pearson file capture",Topology="linear","Molecule Type"="AA"]:0.019379,('Enteroctopus dofleini FU f Iso2'[&Created=Mon Jul 23 09:48:26 CEST 2012,Modified=Tue May 12 11:50:17 CEST 2015,description="",Topology="linear","Molecule Type"="AA"]:0.010135,'Enteroctopus dofleini FU f Iso1'[&Created=Mon Jul 23 09:48:02 CEST 2012,Modified=Tue May 12 11:50:17 CEST 2015,description="",Topology="linear","Molecule Type"="AA"]:0.020027):0.050012):0.60031):0.140536,(('Pareledone charcoti FU d Iso1'[&Created=Wed Jan 30 10:20:35 CET 2013,Modified=Tue May 12 11:48:49 CEST 2015,description="Pearson file capture",Topology="linear","Molecule Type"="AA"]:0.023605,('Enteroctopus dofleini FU d Iso1'[&Created=Mon Jul 23 09:47:06 CEST 2012,Modified=Tue May 12 11:48:49 CEST 2015,description="",Topology="linear","Molecule Type"="AA"]:0.013357,'Enteroctopus dofleini FU d Iso2'[&Created=Mon Jul 23 09:47:22 CEST 2012,Modified=Tue May 12 11:48:50 CEST 2015,description="",Topology="linear","Molecule Type"="AA"]:0.009522):0.047294):0.703074,(('Pareledone charcoti FU e Iso1'[&Created=Wed Jan 30 10:20:20 CET 2013,Modified=Tue May 12 11:49:49 CEST 2015,description="Pearson file capture",Topology="linear","Molecule Type"="AA"]:0.044178,('Enteroctopus dofleini FU e Iso1'[&Created=Mon Jul 23 09:47:35 CEST 2012,Modified=Tue May 12 11:49:50 CEST 2015,description="",Topology="linear","Molecule Type"="AA"]:0.012399,'Enteroctopus dofleini FU e Iso2'[&Created=Mon Jul 23 09:47:51 CEST 2012,Modified=Tue May 12 11:49:51 CEST 2015,description="",Topology="linear","Molecule Type"="AA"]:0.02192):0.017875):0.66939,('Pareledone charcoti FU g Iso1'[&Created=Wed Jan 30 10:19:15 CET 2013,Modified=Tue May 12 11:50:47 CEST 2015,description="Pearson file capture",Topology="linear","Molecule Type"="AA"]:0.013299,('Enteroctopus dofleini FU g Iso2'[&Created=Mon Jul 23 09:48:54 CEST 2012,Modified=Tue May 12 11:50:48 CEST 2015,description="",Topology="linear","Molecule Type"="AA"]:0.013107,'Enteroctopus dofleini FU g Iso1'[&Created=Mon Jul 23 09:48:41 CEST 2012,Modified=Tue May 12 11:50:48 CEST 2015,description="",Topology="linear","Molecule Type"="AA"]:0.002406):0.051931):0.437149):0.073326):0.067124):0.093285):0.759772):0.012146);
	tree bootstrap_63 = [&U] ('Enteroctopus dofleini FU e Iso1'[&Created=Mon Jul 23 09:47:35 CEST 2012,Modified=Tue May 12 11:49:50 CEST 2015,description="",Topology="linear","Molecule Type"="AA"]:0.001843,'Enteroctopus dofleini FU e Iso2'[&Created=Mon Jul 23 09:47:51 CEST 2012,Modified=Tue May 12 11:49:51 CEST 2015,description="",Topology="linear","Molecule Type"="AA"]:0.024615,('Pareledone charcoti FU e Iso1'[&Created=Wed Jan 30 10:20:20 CET 2013,Modified=Tue May 12 11:49:49 CEST 2015,description="Pearson file capture",Topology="linear","Molecule Type"="AA"]:0.059313,(('Pareledone charcoti FU d Iso1'[&Created=Wed Jan 30 10:20:35 CET 2013,Modified=Tue May 12 11:48:49 CEST 2015,description="Pearson file capture",Topology="linear","Molecule Type"="AA"]:4.0E-6,('Enteroctopus dofleini FU d Iso1'[&Created=Mon Jul 23 09:47:06 CEST 2012,Modified=Tue May 12 11:48:49 CEST 2015,description="",Topology="linear","Molecule Type"="AA"]:0.047492,'Enteroctopus dofleini FU d Iso2'[&Created=Mon Jul 23 09:47:22 CEST 2012,Modified=Tue May 12 11:48:50 CEST 2015,description="",Topology="linear","Molecule Type"="AA"]:0.010708):0.072163):0.667113,(('Pareledone charcoti FU a Iso1'[&Created=Wed Jan 30 10:20:13 CET 2013,Modified=Tue May 12 11:47:22 CEST 2015,description="Pearson file capture",Topology="linear","Molecule Type"="AA"]:1.0E-6,('Enteroctopus dofleini FU a Iso1'[&Created=Mon Jul 23 09:45:08 CEST 2012,Modified=Tue May 12 11:47:23 CEST 2015,description="",Topology="linear","Molecule Type"="AA"]:0.017144,'Enteroctopus dofleini FU a Iso2'[&Created=Mon Jul 23 09:45:23 CEST 2012,Modified=Tue May 12 11:47:23 CEST 2015,description="",Topology="linear","Molecule Type"="AA"]:0.005927):0.030887):0.610066,(('Enteroctopus dofleini FU f Iso2'[&Created=Mon Jul 23 09:48:26 CEST 2012,Modified=Tue May 12 11:50:17 CEST 2015,description="",Topology="linear","Molecule Type"="AA"]:0.016561,('Enteroctopus dofleini FU f Iso1'[&Created=Mon Jul 23 09:48:02 CEST 2012,Modified=Tue May 12 11:50:17 CEST 2015,description="",Topology="linear","Molecule Type"="AA"]:0.041846,'Pareledone charcoti FU f Iso1'[&Created=Wed Jan 30 10:20:44 CET 2013,Modified=Tue May 12 11:50:16 CEST 2015,description="Pearson file capture",Topology="linear","Molecule Type"="AA"]:0.102497):0.014124):0.674211,((('Pareledone charcoti FU g Iso1'[&Created=Wed Jan 30 10:19:15 CET 2013,Modified=Tue May 12 11:50:47 CEST 2015,description="Pearson file capture",Topology="linear","Molecule Type"="AA"]:0.029237,('Enteroctopus dofleini FU g Iso2'[&Created=Mon Jul 23 09:48:54 CEST 2012,Modified=Tue May 12 11:50:48 CEST 2015,description="",Topology="linear","Molecule Type"="AA"]:0.005178,'Enteroctopus dofleini FU g Iso1'[&Created=Mon Jul 23 09:48:41 CEST 2012,Modified=Tue May 12 11:50:48 CEST 2015,description="",Topology="linear","Molecule Type"="AA"]:0.0):0.032979):0.526546,('Enteroctopus dofleini FU c Iso2'[&Created=Mon Jul 23 09:46:50 CEST 2012,Modified=Tue May 12 11:46:49 CEST 2015,description="",Topology="linear","Molecule Type"="AA"]:0.027821,('Pareledone charcoti FU c Iso1'[&Created=Wed Jan 30 10:20:05 CET 2013,Modified=Tue May 12 11:46:48 CEST 2015,description="Pearson file capture",Topology="linear","Molecule Type"="AA"]:0.135897,'Enteroctopus dofleini FU c Iso1'[&Created=Mon Jul 23 09:46:33 CEST 2012,Modified=Tue May 12 11:44:10 CEST 2015,Topology="linear","Molecule Type"="AA"]:0.0):0.0):0.810499):0.123673,('Pareledone charcoti FU b Iso1'[&Created=Wed Jan 30 10:20:29 CET 2013,Modified=Tue May 12 11:49:23 CEST 2015,description="Pearson file capture",Topology="linear","Molecule Type"="AA"]:0.023139,('Enteroctopus dofleini FU b Iso2'[&Created=Mon Jul 23 09:46:22 CEST 2012,Modified=Tue May 12 11:49:25 CEST 2015,description="",Topology="linear","Molecule Type"="AA"]:4.4E-5,'Enteroctopus dofleini FU b Iso1'[&Created=Mon Jul 23 09:46:05 CEST 2012,Modified=Tue May 12 11:49:24 CEST 2015,description="",Topology="linear","Molecule Type"="AA"]:0.018541):0.028409):0.510804):0.041593):0.107355):0.158411):0.743284):0.0);
	tree bootstrap_64 = [&U] ('Enteroctopus dofleini FU a Iso1'[&Created=Mon Jul 23 09:45:08 CEST 2012,Modified=Tue May 12 11:47:23 CEST 2015,description="",Topology="linear","Molecule Type"="AA"]:0.02324,'Enteroctopus dofleini FU a Iso2'[&Created=Mon Jul 23 09:45:23 CEST 2012,Modified=Tue May 12 11:47:23 CEST 2015,description="",Topology="linear","Molecule Type"="AA"]:0.002292,('Pareledone charcoti FU a Iso1'[&Created=Wed Jan 30 10:20:13 CET 2013,Modified=Tue May 12 11:47:22 CEST 2015,description="Pearson file capture",Topology="linear","Molecule Type"="AA"]:5.73E-4,(('Pareledone charcoti FU d Iso1'[&Created=Wed Jan 30 10:20:35 CET 2013,Modified=Tue May 12 11:48:49 CEST 2015,description="Pearson file capture",Topology="linear","Molecule Type"="AA"]:0.020147,('Enteroctopus dofleini FU d Iso2'[&Created=Mon Jul 23 09:47:22 CEST 2012,Modified=Tue May 12 11:48:50 CEST 2015,description="",Topology="linear","Molecule Type"="AA"]:0.016834,'Enteroctopus dofleini FU d Iso1'[&Created=Mon Jul 23 09:47:06 CEST 2012,Modified=Tue May 12 11:48:49 CEST 2015,description="",Topology="linear","Molecule Type"="AA"]:0.008275):0.036638):0.580793,((('Pareledone charcoti FU g Iso1'[&Created=Wed Jan 30 10:19:15 CET 2013,Modified=Tue May 12 11:50:47 CEST 2015,description="Pearson file capture",Topology="linear","Molecule Type"="AA"]:0.036536,('Enteroctopus dofleini FU g Iso1'[&Created=Mon Jul 23 09:48:41 CEST 2012,Modified=Tue May 12 11:50:48 CEST 2015,description="",Topology="linear","Molecule Type"="AA"]:0.0,'Enteroctopus dofleini FU g Iso2'[&Created=Mon Jul 23 09:48:54 CEST 2012,Modified=Tue May 12 11:50:48 CEST 2015,description="",Topology="linear","Molecule Type"="AA"]:0.008274):0.0231):0.636337,('Pareledone charcoti FU b Iso1'[&Created=Wed Jan 30 10:20:29 CET 2013,Modified=Tue May 12 11:49:23 CEST 2015,description="Pearson file capture",Topology="linear","Molecule Type"="AA"]:0.048761,('Enteroctopus dofleini FU b Iso1'[&Created=Mon Jul 23 09:46:05 CEST 2012,Modified=Tue May 12 11:49:24 CEST 2015,description="",Topology="linear","Molecule Type"="AA"]:0.020818,'Enteroctopus dofleini FU b Iso2'[&Created=Mon Jul 23 09:46:22 CEST 2012,Modified=Tue May 12 11:49:25 CEST 2015,description="",Topology="linear","Molecule Type"="AA"]:0.005004):0.013868):0.478481):0.082077,(('Pareledone charcoti FU e Iso1'[&Created=Wed Jan 30 10:20:20 CET 2013,Modified=Tue May 12 11:49:49 CEST 2015,description="Pearson file capture",Topology="linear","Molecule Type"="AA"]:0.023057,('Enteroctopus dofleini FU e Iso2'[&Created=Mon Jul 23 09:47:51 CEST 2012,Modified=Tue May 12 11:49:51 CEST 2015,description="",Topology="linear","Molecule Type"="AA"]:0.009765,'Enteroctopus dofleini FU e Iso1'[&Created=Mon Jul 23 09:47:35 CEST 2012,Modified=Tue May 12 11:49:50 CEST 2015,description="",Topology="linear","Molecule Type"="AA"]:0.002213):0.027538):0.680012,(('Pareledone charcoti FU c Iso1'[&Created=Wed Jan 30 10:20:05 CET 2013,Modified=Tue May 12 11:46:48 CEST 2015,description="Pearson file capture",Topology="linear","Molecule Type"="AA"]:0.027101,('Enteroctopus dofleini FU c Iso2'[&Created=Mon Jul 23 09:46:50 CEST 2012,Modified=Tue May 12 11:46:49 CEST 2015,description="",Topology="linear","Molecule Type"="AA"]:0.017716,'Enteroctopus dofleini FU c Iso1'[&Created=Mon Jul 23 09:46:33 CEST 2012,Modified=Tue May 12 11:44:10 CEST 2015,Topology="linear","Molecule Type"="AA"]:0.002731):0.075242):0.771077,('Pareledone charcoti FU f Iso1'[&Created=Wed Jan 30 10:20:44 CET 2013,Modified=Tue May 12 11:50:16 CEST 2015,description="Pearson file capture",Topology="linear","Molecule Type"="AA"]:0.074828,('Enteroctopus dofleini FU f Iso1'[&Created=Mon Jul 23 09:48:02 CEST 2012,Modified=Tue May 12 11:50:17 CEST 2015,description="",Topology="linear","Molecule Type"="AA"]:0.018686,'Enteroctopus dofleini FU f Iso2'[&Created=Mon Jul 23 09:48:26 CEST 2012,Modified=Tue May 12 11:50:17 CEST 2015,description="",Topology="linear","Molecule Type"="AA"]:0.011061):0.047125):0.602732):0.1001):0.114584):0.094447):0.811347):0.058262);
	tree bootstrap_65 = [&U] ('Enteroctopus dofleini FU c Iso1'[&Created=Mon Jul 23 09:46:33 CEST 2012,Modified=Tue May 12 11:44:10 CEST 2015,Topology="linear","Molecule Type"="AA"]:0.0,'Enteroctopus dofleini FU c Iso2'[&Created=Mon Jul 23 09:46:50 CEST 2012,Modified=Tue May 12 11:46:49 CEST 2015,description="",Topology="linear","Molecule Type"="AA"]:0.021192,('Pareledone charcoti FU c Iso1'[&Created=Wed Jan 30 10:20:05 CET 2013,Modified=Tue May 12 11:46:48 CEST 2015,description="Pearson file capture",Topology="linear","Molecule Type"="AA"]:0.0708,(('Pareledone charcoti FU d Iso1'[&Created=Wed Jan 30 10:20:35 CET 2013,Modified=Tue May 12 11:48:49 CEST 2015,description="Pearson file capture",Topology="linear","Molecule Type"="AA"]:0.031002,('Enteroctopus dofleini FU d Iso1'[&Created=Mon Jul 23 09:47:06 CEST 2012,Modified=Tue May 12 11:48:49 CEST 2015,description="",Topology="linear","Molecule Type"="AA"]:0.029875,'Enteroctopus dofleini FU d Iso2'[&Created=Mon Jul 23 09:47:22 CEST 2012,Modified=Tue May 12 11:48:50 CEST 2015,description="",Topology="linear","Molecule Type"="AA"]:0.013451):0.033576):0.687608,((('Pareledone charcoti FU e Iso1'[&Created=Wed Jan 30 10:20:20 CET 2013,Modified=Tue May 12 11:49:49 CEST 2015,description="Pearson file capture",Topology="linear","Molecule Type"="AA"]:0.054053,('Enteroctopus dofleini FU e Iso2'[&Created=Mon Jul 23 09:47:51 CEST 2012,Modified=Tue May 12 11:49:51 CEST 2015,description="",Topology="linear","Molecule Type"="AA"]:0.014252,'Enteroctopus dofleini FU e Iso1'[&Created=Mon Jul 23 09:47:35 CEST 2012,Modified=Tue May 12 11:49:50 CEST 2015,description="",Topology="linear","Molecule Type"="AA"]:0.009872):0.009193):0.808375,(('Pareledone charcoti FU g Iso1'[&Created=Wed Jan 30 10:19:15 CET 2013,Modified=Tue May 12 11:50:47 CEST 2015,description="Pearson file capture",Topology="linear","Molecule Type"="AA"]:2.0E-6,('Enteroctopus dofleini FU g Iso2'[&Created=Mon Jul 23 09:48:54 CEST 2012,Modified=Tue May 12 11:50:48 CEST 2015,description="",Topology="linear","Molecule Type"="AA"]:0.020349,'Enteroctopus dofleini FU g Iso1'[&Created=Mon Jul 23 09:48:41 CEST 2012,Modified=Tue May 12 11:50:48 CEST 2015,description="",Topology="linear","Molecule Type"="AA"]:0.0):0.078793):0.580176,('Pareledone charcoti FU b Iso1'[&Created=Wed Jan 30 10:20:29 CET 2013,Modified=Tue May 12 11:49:23 CEST 2015,description="Pearson file capture",Topology="linear","Molecule Type"="AA"]:0.013073,('Enteroctopus dofleini FU b Iso2'[&Created=Mon Jul 23 09:46:22 CEST 2012,Modified=Tue May 12 11:49:25 CEST 2015,description="",Topology="linear","Molecule Type"="AA"]:0.0,'Enteroctopus dofleini FU b Iso1'[&Created=Mon Jul 23 09:46:05 CEST 2012,Modified=Tue May 12 11:49:24 CEST 2015,description="",Topology="linear","Molecule Type"="AA"]:0.0):0.059824):0.543035):0.093821):0.06502,(('Enteroctopus dofleini FU a Iso2'[&Created=Mon Jul 23 09:45:23 CEST 2012,Modified=Tue May 12 11:47:23 CEST 2015,description="",Topology="linear","Molecule Type"="AA"]:0.0,('Enteroctopus dofleini FU a Iso1'[&Created=Mon Jul 23 09:45:08 CEST 2012,Modified=Tue May 12 11:47:23 CEST 2015,description="",Topology="linear","Molecule Type"="AA"]:0.011689,'Pareledone charcoti FU a Iso1'[&Created=Wed Jan 30 10:20:13 CET 2013,Modified=Tue May 12 11:47:22 CEST 2015,description="Pearson file capture",Topology="linear","Molecule Type"="AA"]:0.038057):0.0104):0.688465,('Pareledone charcoti FU f Iso1'[&Created=Wed Jan 30 10:20:44 CET 2013,Modified=Tue May 12 11:50:16 CEST 2015,description="Pearson file capture",Topology="linear","Molecule Type"="AA"]:0.030364,('Enteroctopus dofleini FU f Iso2'[&Created=Mon Jul 23 09:48:26 CEST 2012,Modified=Tue May 12 11:50:17 CEST 2015,description="",Topology="linear","Molecule Type"="AA"]:0.011597,'Enteroctopus dofleini FU f Iso1'[&Created=Mon Jul 23 09:48:02 CEST 2012,Modified=Tue May 12 11:50:17 CEST 2015,description="",Topology="linear","Molecule Type"="AA"]:0.022628):0.040938):0.797916):0.068141):0.164872):0.808345):0.056242);
	tree bootstrap_66 = [&U] ('Enteroctopus dofleini FU a Iso1'[&Created=Mon Jul 23 09:45:08 CEST 2012,Modified=Tue May 12 11:47:23 CEST 2015,description="",Topology="linear","Molecule Type"="AA"]:0.024848,'Enteroctopus dofleini FU a Iso2'[&Created=Mon Jul 23 09:45:23 CEST 2012,Modified=Tue May 12 11:47:23 CEST 2015,description="",Topology="linear","Molecule Type"="AA"]:0.014086,('Pareledone charcoti FU a Iso1'[&Created=Wed Jan 30 10:20:13 CET 2013,Modified=Tue May 12 11:47:22 CEST 2015,description="Pearson file capture",Topology="linear","Molecule Type"="AA"]:0.011024,(('Pareledone charcoti FU f Iso1'[&Created=Wed Jan 30 10:20:44 CET 2013,Modified=Tue May 12 11:50:16 CEST 2015,description="Pearson file capture",Topology="linear","Molecule Type"="AA"]:0.061643,('Enteroctopus dofleini FU f Iso1'[&Created=Mon Jul 23 09:48:02 CEST 2012,Modified=Tue May 12 11:50:17 CEST 2015,description="",Topology="linear","Molecule Type"="AA"]:0.022406,'Enteroctopus dofleini FU f Iso2'[&Created=Mon Jul 23 09:48:26 CEST 2012,Modified=Tue May 12 11:50:17 CEST 2015,description="",Topology="linear","Molecule Type"="AA"]:0.017256):0.053494):0.639407,((((('Pareledone charcoti FU g Iso1'[&Created=Wed Jan 30 10:19:15 CET 2013,Modified=Tue May 12 11:50:47 CEST 2015,description="Pearson file capture",Topology="linear","Molecule Type"="AA"]:0.007231,('Enteroctopus dofleini FU g Iso1'[&Created=Mon Jul 23 09:48:41 CEST 2012,Modified=Tue May 12 11:50:48 CEST 2015,description="",Topology="linear","Molecule Type"="AA"]:0.002411,'Enteroctopus dofleini FU g Iso2'[&Created=Mon Jul 23 09:48:54 CEST 2012,Modified=Tue May 12 11:50:48 CEST 2015,description="",Topology="linear","Molecule Type"="AA"]:0.007906):0.090513):0.616291,('Pareledone charcoti FU d Iso1'[&Created=Wed Jan 30 10:20:35 CET 2013,Modified=Tue May 12 11:48:49 CEST 2015,description="Pearson file capture",Topology="linear","Molecule Type"="AA"]:0.028613,('Enteroctopus dofleini FU d Iso2'[&Created=Mon Jul 23 09:47:22 CEST 2012,Modified=Tue May 12 11:48:50 CEST 2015,description="",Topology="linear","Molecule Type"="AA"]:0.0201,'Enteroctopus dofleini FU d Iso1'[&Created=Mon Jul 23 09:47:06 CEST 2012,Modified=Tue May 12 11:48:49 CEST 2015,description="",Topology="linear","Molecule Type"="AA"]:0.032865):0.019503):0.571):0.081956,('Pareledone charcoti FU e Iso1'[&Created=Wed Jan 30 10:20:20 CET 2013,Modified=Tue May 12 11:49:49 CEST 2015,description="Pearson file capture",Topology="linear","Molecule Type"="AA"]:0.009111,('Enteroctopus dofleini FU e Iso2'[&Created=Mon Jul 23 09:47:51 CEST 2012,Modified=Tue May 12 11:49:51 CEST 2015,description="",Topology="linear","Molecule Type"="AA"]:0.016482,'Enteroctopus dofleini FU e Iso1'[&Created=Mon Jul 23 09:47:35 CEST 2012,Modified=Tue May 12 11:49:50 CEST 2015,description="",Topology="linear","Molecule Type"="AA"]:0.00201):0.049647):0.668478):0.058919,('Pareledone charcoti FU b Iso1'[&Created=Wed Jan 30 10:20:29 CET 2013,Modified=Tue May 12 11:49:23 CEST 2015,description="Pearson file capture",Topology="linear","Molecule Type"="AA"]:0.031965,('Enteroctopus dofleini FU b Iso2'[&Created=Mon Jul 23 09:46:22 CEST 2012,Modified=Tue May 12 11:49:25 CEST 2015,description="",Topology="linear","Molecule Type"="AA"]:0.003836,'Enteroctopus dofleini FU b Iso1'[&Created=Mon Jul 23 09:46:05 CEST 2012,Modified=Tue May 12 11:49:24 CEST 2015,description="",Topology="linear","Molecule Type"="AA"]:0.010585):0.014625):0.461171):0.087938,('Pareledone charcoti FU c Iso1'[&Created=Wed Jan 30 10:20:05 CET 2013,Modified=Tue May 12 11:46:48 CEST 2015,description="Pearson file capture",Topology="linear","Molecule Type"="AA"]:0.047619,('Enteroctopus dofleini FU c Iso2'[&Created=Mon Jul 23 09:46:50 CEST 2012,Modified=Tue May 12 11:46:49 CEST 2015,description="",Topology="linear","Molecule Type"="AA"]:0.018816,'Enteroctopus dofleini FU c Iso1'[&Created=Mon Jul 23 09:46:33 CEST 2012,Modified=Tue May 12 11:44:10 CEST 2015,Topology="linear","Molecule Type"="AA"]:0.005106):0.032118):0.667251):0.098346):0.805731):0.035833);
	tree bootstrap_67 = [&U] ('Enteroctopus dofleini FU c Iso2'[&Created=Mon Jul 23 09:46:50 CEST 2012,Modified=Tue May 12 11:46:49 CEST 2015,description="",Topology="linear","Molecule Type"="AA"]:0.016683,('Pareledone charcoti FU c Iso1'[&Created=Wed Jan 30 10:20:05 CET 2013,Modified=Tue May 12 11:46:48 CEST 2015,description="Pearson file capture",Topology="linear","Molecule Type"="AA"]:0.086326,'Enteroctopus dofleini FU c Iso1'[&Created=Mon Jul 23 09:46:33 CEST 2012,Modified=Tue May 12 11:44:10 CEST 2015,Topology="linear","Molecule Type"="AA"]:0.002493):0.0,(('Pareledone charcoti FU g Iso1'[&Created=Wed Jan 30 10:19:15 CET 2013,Modified=Tue May 12 11:50:47 CEST 2015,description="Pearson file capture",Topology="linear","Molecule Type"="AA"]:0.061787,('Enteroctopus dofleini FU g Iso2'[&Created=Mon Jul 23 09:48:54 CEST 2012,Modified=Tue May 12 11:50:48 CEST 2015,description="",Topology="linear","Molecule Type"="AA"]:0.005205,'Enteroctopus dofleini FU g Iso1'[&Created=Mon Jul 23 09:48:41 CEST 2012,Modified=Tue May 12 11:50:48 CEST 2015,description="",Topology="linear","Molecule Type"="AA"]:0.002474):0.042711):0.551904,((('Pareledone charcoti FU d Iso1'[&Created=Wed Jan 30 10:20:35 CET 2013,Modified=Tue May 12 11:48:49 CEST 2015,description="Pearson file capture",Topology="linear","Molecule Type"="AA"]:0.030584,('Enteroctopus dofleini FU d Iso1'[&Created=Mon Jul 23 09:47:06 CEST 2012,Modified=Tue May 12 11:48:49 CEST 2015,description="",Topology="linear","Molecule Type"="AA"]:0.012897,'Enteroctopus dofleini FU d Iso2'[&Created=Mon Jul 23 09:47:22 CEST 2012,Modified=Tue May 12 11:48:50 CEST 2015,description="",Topology="linear","Molecule Type"="AA"]:0.012938):0.014042):0.698415,(('Enteroctopus dofleini FU e Iso1'[&Created=Mon Jul 23 09:47:35 CEST 2012,Modified=Tue May 12 11:49:50 CEST 2015,description="",Topology="linear","Molecule Type"="AA"]:1.0E-6,('Pareledone charcoti FU e Iso1'[&Created=Wed Jan 30 10:20:20 CET 2013,Modified=Tue May 12 11:49:49 CEST 2015,description="Pearson file capture",Topology="linear","Molecule Type"="AA"]:0.043253,'Enteroctopus dofleini FU e Iso2'[&Created=Mon Jul 23 09:47:51 CEST 2012,Modified=Tue May 12 11:49:51 CEST 2015,description="",Topology="linear","Molecule Type"="AA"]:0.014312):0.004851):0.915518,('Pareledone charcoti FU a Iso1'[&Created=Wed Jan 30 10:20:13 CET 2013,Modified=Tue May 12 11:47:22 CEST 2015,description="Pearson file capture",Topology="linear","Molecule Type"="AA"]:0.041902,('Enteroctopus dofleini FU a Iso2'[&Created=Mon Jul 23 09:45:23 CEST 2012,Modified=Tue May 12 11:47:23 CEST 2015,description="",Topology="linear","Molecule Type"="AA"]:0.022254,'Enteroctopus dofleini FU a Iso1'[&Created=Mon Jul 23 09:45:08 CEST 2012,Modified=Tue May 12 11:47:23 CEST 2015,description="",Topology="linear","Molecule Type"="AA"]:0.017417):0.012595):0.778206):0.040589):0.052349,(('Pareledone charcoti FU f Iso1'[&Created=Wed Jan 30 10:20:44 CET 2013,Modified=Tue May 12 11:50:16 CEST 2015,description="Pearson file capture",Topology="linear","Molecule Type"="AA"]:0.060123,('Enteroctopus dofleini FU f Iso2'[&Created=Mon Jul 23 09:48:26 CEST 2012,Modified=Tue May 12 11:50:17 CEST 2015,description="",Topology="linear","Molecule Type"="AA"]:0.00829,'Enteroctopus dofleini FU f Iso1'[&Created=Mon Jul 23 09:48:02 CEST 2012,Modified=Tue May 12 11:50:17 CEST 2015,description="",Topology="linear","Molecule Type"="AA"]:0.005138):0.047634):0.744474,('Enteroctopus dofleini FU b Iso1'[&Created=Mon Jul 23 09:46:05 CEST 2012,Modified=Tue May 12 11:49:24 CEST 2015,description="",Topology="linear","Molecule Type"="AA"]:0.008778,('Enteroctopus dofleini FU b Iso2'[&Created=Mon Jul 23 09:46:22 CEST 2012,Modified=Tue May 12 11:49:25 CEST 2015,description="",Topology="linear","Molecule Type"="AA"]:3.6E-5,'Pareledone charcoti FU b Iso1'[&Created=Wed Jan 30 10:20:29 CET 2013,Modified=Tue May 12 11:49:23 CEST 2015,description="Pearson file capture",Topology="linear","Molecule Type"="AA"]:0.053421):0.005935):0.672402):0.091818):0.136057):0.987751);
	tree bootstrap_68 = [&U] ('Enteroctopus dofleini FU c Iso2'[&Created=Mon Jul 23 09:46:50 CEST 2012,Modified=Tue May 12 11:46:49 CEST 2015,description="",Topology="linear","Molecule Type"="AA"]:0.011689,'Enteroctopus dofleini FU c Iso1'[&Created=Mon Jul 23 09:46:33 CEST 2012,Modified=Tue May 12 11:44:10 CEST 2015,Topology="linear","Molecule Type"="AA"]:0.00505,('Pareledone charcoti FU c Iso1'[&Created=Wed Jan 30 10:20:05 CET 2013,Modified=Tue May 12 11:46:48 CEST 2015,description="Pearson file capture",Topology="linear","Molecule Type"="AA"]:0.058741,(('Pareledone charcoti FU b Iso1'[&Created=Wed Jan 30 10:20:29 CET 2013,Modified=Tue May 12 11:49:23 CEST 2015,description="Pearson file capture",Topology="linear","Molecule Type"="AA"]:0.016044,('Enteroctopus dofleini FU b Iso1'[&Created=Mon Jul 23 09:46:05 CEST 2012,Modified=Tue May 12 11:49:24 CEST 2015,description="",Topology="linear","Molecule Type"="AA"]:0.017126,'Enteroctopus dofleini FU b Iso2'[&Created=Mon Jul 23 09:46:22 CEST 2012,Modified=Tue May 12 11:49:25 CEST 2015,description="",Topology="linear","Molecule Type"="AA"]:0.002115):0.047643):0.419946,((('Enteroctopus dofleini FU e Iso1'[&Created=Mon Jul 23 09:47:35 CEST 2012,Modified=Tue May 12 11:49:50 CEST 2015,description="",Topology="linear","Molecule Type"="AA"]:0.0,('Enteroctopus dofleini FU e Iso2'[&Created=Mon Jul 23 09:47:51 CEST 2012,Modified=Tue May 12 11:49:51 CEST 2015,description="",Topology="linear","Molecule Type"="AA"]:0.015632,'Pareledone charcoti FU e Iso1'[&Created=Wed Jan 30 10:20:20 CET 2013,Modified=Tue May 12 11:49:49 CEST 2015,description="Pearson file capture",Topology="linear","Molecule Type"="AA"]:0.047313):0.011622):0.672262,('Pareledone charcoti FU d Iso1'[&Created=Wed Jan 30 10:20:35 CET 2013,Modified=Tue May 12 11:48:49 CEST 2015,description="Pearson file capture",Topology="linear","Molecule Type"="AA"]:0.054218,('Enteroctopus dofleini FU d Iso1'[&Created=Mon Jul 23 09:47:06 CEST 2012,Modified=Tue May 12 11:48:49 CEST 2015,description="",Topology="linear","Molecule Type"="AA"]:0.013556,'Enteroctopus dofleini FU d Iso2'[&Created=Mon Jul 23 09:47:22 CEST 2012,Modified=Tue May 12 11:48:50 CEST 2015,description="",Topology="linear","Molecule Type"="AA"]:0.005601):0.017875):0.616017):0.08105,(('Pareledone charcoti FU a Iso1'[&Created=Wed Jan 30 10:20:13 CET 2013,Modified=Tue May 12 11:47:22 CEST 2015,description="Pearson file capture",Topology="linear","Molecule Type"="AA"]:0.034591,('Enteroctopus dofleini FU a Iso1'[&Created=Mon Jul 23 09:45:08 CEST 2012,Modified=Tue May 12 11:47:23 CEST 2015,description="",Topology="linear","Molecule Type"="AA"]:0.019261,'Enteroctopus dofleini FU a Iso2'[&Created=Mon Jul 23 09:45:23 CEST 2012,Modified=Tue May 12 11:47:23 CEST 2015,description="",Topology="linear","Molecule Type"="AA"]:0.0139):0.009192):0.709262,(('Pareledone charcoti FU g Iso1'[&Created=Wed Jan 30 10:19:15 CET 2013,Modified=Tue May 12 11:50:47 CEST 2015,description="Pearson file capture",Topology="linear","Molecule Type"="AA"]:0.010566,('Enteroctopus dofleini FU g Iso1'[&Created=Mon Jul 23 09:48:41 CEST 2012,Modified=Tue May 12 11:50:48 CEST 2015,description="",Topology="linear","Molecule Type"="AA"]:0.0,'Enteroctopus dofleini FU g Iso2'[&Created=Mon Jul 23 09:48:54 CEST 2012,Modified=Tue May 12 11:50:48 CEST 2015,description="",Topology="linear","Molecule Type"="AA"]:0.010771):0.071263):0.594919,('Pareledone charcoti FU f Iso1'[&Created=Wed Jan 30 10:20:44 CET 2013,Modified=Tue May 12 11:50:16 CEST 2015,description="Pearson file capture",Topology="linear","Molecule Type"="AA"]:0.048274,('Enteroctopus dofleini FU f Iso2'[&Created=Mon Jul 23 09:48:26 CEST 2012,Modified=Tue May 12 11:50:17 CEST 2015,description="",Topology="linear","Molecule Type"="AA"]:0.009533,'Enteroctopus dofleini FU f Iso1'[&Created=Mon Jul 23 09:48:02 CEST 2012,Modified=Tue May 12 11:50:17 CEST 2015,description="",Topology="linear","Molecule Type"="AA"]:0.025447):0.053259):0.62911):0.08397):0.073142):0.198495):0.810161):0.024712);
	tree bootstrap_69 = [&U] ('Enteroctopus dofleini FU e Iso1'[&Created=Mon Jul 23 09:47:35 CEST 2012,Modified=Tue May 12 11:49:50 CEST 2015,description="",Topology="linear","Molecule Type"="AA"]:0.0,('Enteroctopus dofleini FU e Iso2'[&Created=Mon Jul 23 09:47:51 CEST 2012,Modified=Tue May 12 11:49:51 CEST 2015,description="",Topology="linear","Molecule Type"="AA"]:0.01778,'Pareledone charcoti FU e Iso1'[&Created=Wed Jan 30 10:20:20 CET 2013,Modified=Tue May 12 11:49:49 CEST 2015,description="Pearson file capture",Topology="linear","Molecule Type"="AA"]:0.038957):0.002538,(('Pareledone charcoti FU a Iso1'[&Created=Wed Jan 30 10:20:13 CET 2013,Modified=Tue May 12 11:47:22 CEST 2015,description="Pearson file capture",Topology="linear","Molecule Type"="AA"]:0.001083,('Enteroctopus dofleini FU a Iso1'[&Created=Mon Jul 23 09:45:08 CEST 2012,Modified=Tue May 12 11:47:23 CEST 2015,description="",Topology="linear","Molecule Type"="AA"]:0.020592,'Enteroctopus dofleini FU a Iso2'[&Created=Mon Jul 23 09:45:23 CEST 2012,Modified=Tue May 12 11:47:23 CEST 2015,description="",Topology="linear","Molecule Type"="AA"]:0.0):0.027187):0.785596,(('Pareledone charcoti FU b Iso1'[&Created=Wed Jan 30 10:20:29 CET 2013,Modified=Tue May 12 11:49:23 CEST 2015,description="Pearson file capture",Topology="linear","Molecule Type"="AA"]:0.032133,('Enteroctopus dofleini FU b Iso1'[&Created=Mon Jul 23 09:46:05 CEST 2012,Modified=Tue May 12 11:49:24 CEST 2015,description="",Topology="linear","Molecule Type"="AA"]:0.021986,'Enteroctopus dofleini FU b Iso2'[&Created=Mon Jul 23 09:46:22 CEST 2012,Modified=Tue May 12 11:49:25 CEST 2015,description="",Topology="linear","Molecule Type"="AA"]:2.0E-6):0.037):0.542945,(('Pareledone charcoti FU d Iso1'[&Created=Wed Jan 30 10:20:35 CET 2013,Modified=Tue May 12 11:48:49 CEST 2015,description="Pearson file capture",Topology="linear","Molecule Type"="AA"]:0.011626,('Enteroctopus dofleini FU d Iso1'[&Created=Mon Jul 23 09:47:06 CEST 2012,Modified=Tue May 12 11:48:49 CEST 2015,description="",Topology="linear","Molecule Type"="AA"]:0.033892,'Enteroctopus dofleini FU d Iso2'[&Created=Mon Jul 23 09:47:22 CEST 2012,Modified=Tue May 12 11:48:50 CEST 2015,description="",Topology="linear","Molecule Type"="AA"]:0.029058):0.0616):0.72052,(('Pareledone charcoti FU g Iso1'[&Created=Wed Jan 30 10:19:15 CET 2013,Modified=Tue May 12 11:50:47 CEST 2015,description="Pearson file capture",Topology="linear","Molecule Type"="AA"]:0.020695,('Enteroctopus dofleini FU g Iso2'[&Created=Mon Jul 23 09:48:54 CEST 2012,Modified=Tue May 12 11:50:48 CEST 2015,description="",Topology="linear","Molecule Type"="AA"]:0.005556,'Enteroctopus dofleini FU g Iso1'[&Created=Mon Jul 23 09:48:41 CEST 2012,Modified=Tue May 12 11:50:48 CEST 2015,description="",Topology="linear","Molecule Type"="AA"]:0.002573):0.060008):0.531379,(('Pareledone charcoti FU c Iso1'[&Created=Wed Jan 30 10:20:05 CET 2013,Modified=Tue May 12 11:46:48 CEST 2015,description="Pearson file capture",Topology="linear","Molecule Type"="AA"]:0.052701,('Enteroctopus dofleini FU c Iso2'[&Created=Mon Jul 23 09:46:50 CEST 2012,Modified=Tue May 12 11:46:49 CEST 2015,description="",Topology="linear","Molecule Type"="AA"]:0.009457,'Enteroctopus dofleini FU c Iso1'[&Created=Mon Jul 23 09:46:33 CEST 2012,Modified=Tue May 12 11:44:10 CEST 2015,Topology="linear","Molecule Type"="AA"]:0.002623):0.023755):0.699261,('Pareledone charcoti FU f Iso1'[&Created=Wed Jan 30 10:20:44 CET 2013,Modified=Tue May 12 11:50:16 CEST 2015,description="Pearson file capture",Topology="linear","Molecule Type"="AA"]:0.061236,('Enteroctopus dofleini FU f Iso1'[&Created=Mon Jul 23 09:48:02 CEST 2012,Modified=Tue May 12 11:50:17 CEST 2015,description="",Topology="linear","Molecule Type"="AA"]:0.004084,'Enteroctopus dofleini FU f Iso2'[&Created=Mon Jul 23 09:48:26 CEST 2012,Modified=Tue May 12 11:50:17 CEST 2015,description="",Topology="linear","Molecule Type"="AA"]:0.025399):0.024348):0.76876):0.090726):0.070868):0.137515):0.036497):0.979273);
	tree bootstrap_70 = [&U] ('Enteroctopus dofleini FU a Iso2'[&Created=Mon Jul 23 09:45:23 CEST 2012,Modified=Tue May 12 11:47:23 CEST 2015,description="",Topology="linear","Molecule Type"="AA"]:0.007064,'Enteroctopus dofleini FU a Iso1'[&Created=Mon Jul 23 09:45:08 CEST 2012,Modified=Tue May 12 11:47:23 CEST 2015,description="",Topology="linear","Molecule Type"="AA"]:0.016455,('Pareledone charcoti FU a Iso1'[&Created=Wed Jan 30 10:20:13 CET 2013,Modified=Tue May 12 11:47:22 CEST 2015,description="Pearson file capture",Topology="linear","Molecule Type"="AA"]:0.008143,(('Enteroctopus dofleini FU f Iso2'[&Created=Mon Jul 23 09:48:26 CEST 2012,Modified=Tue May 12 11:50:17 CEST 2015,description="",Topology="linear","Molecule Type"="AA"]:0.0,('Pareledone charcoti FU f Iso1'[&Created=Wed Jan 30 10:20:44 CET 2013,Modified=Tue May 12 11:50:16 CEST 2015,description="Pearson file capture",Topology="linear","Molecule Type"="AA"]:0.098505,'Enteroctopus dofleini FU f Iso1'[&Created=Mon Jul 23 09:48:02 CEST 2012,Modified=Tue May 12 11:50:17 CEST 2015,description="",Topology="linear","Molecule Type"="AA"]:0.022288):0.007381):0.444462,((('Pareledone charcoti FU d Iso1'[&Created=Wed Jan 30 10:20:35 CET 2013,Modified=Tue May 12 11:48:49 CEST 2015,description="Pearson file capture",Topology="linear","Molecule Type"="AA"]:0.061659,('Enteroctopus dofleini FU d Iso2'[&Created=Mon Jul 23 09:47:22 CEST 2012,Modified=Tue May 12 11:48:50 CEST 2015,description="",Topology="linear","Molecule Type"="AA"]:0.014402,'Enteroctopus dofleini FU d Iso1'[&Created=Mon Jul 23 09:47:06 CEST 2012,Modified=Tue May 12 11:48:49 CEST 2015,description="",Topology="linear","Molecule Type"="AA"]:0.019653):0.036893):0.61097,('Pareledone charcoti FU g Iso1'[&Created=Wed Jan 30 10:19:15 CET 2013,Modified=Tue May 12 11:50:47 CEST 2015,description="Pearson file capture",Topology="linear","Molecule Type"="AA"]:0.022463,('Enteroctopus dofleini FU g Iso1'[&Created=Mon Jul 23 09:48:41 CEST 2012,Modified=Tue May 12 11:50:48 CEST 2015,description="",Topology="linear","Molecule Type"="AA"]:0.002181,'Enteroctopus dofleini FU g Iso2'[&Created=Mon Jul 23 09:48:54 CEST 2012,Modified=Tue May 12 11:50:48 CEST 2015,description="",Topology="linear","Molecule Type"="AA"]:0.009768):0.060488):0.48922):0.038476,(('Enteroctopus dofleini FU b Iso1'[&Created=Mon Jul 23 09:46:05 CEST 2012,Modified=Tue May 12 11:49:24 CEST 2015,description="",Topology="linear","Molecule Type"="AA"]:0.013675,('Enteroctopus dofleini FU b Iso2'[&Created=Mon Jul 23 09:46:22 CEST 2012,Modified=Tue May 12 11:49:25 CEST 2015,description="",Topology="linear","Molecule Type"="AA"]:0.0,'Pareledone charcoti FU b Iso1'[&Created=Wed Jan 30 10:20:29 CET 2013,Modified=Tue May 12 11:49:23 CEST 2015,description="Pearson file capture",Topology="linear","Molecule Type"="AA"]:0.067879):0.014899):0.553101,(('Pareledone charcoti FU c Iso1'[&Created=Wed Jan 30 10:20:05 CET 2013,Modified=Tue May 12 11:46:48 CEST 2015,description="Pearson file capture",Topology="linear","Molecule Type"="AA"]:0.069502,('Enteroctopus dofleini FU c Iso1'[&Created=Mon Jul 23 09:46:33 CEST 2012,Modified=Tue May 12 11:44:10 CEST 2015,Topology="linear","Molecule Type"="AA"]:0.002437,'Enteroctopus dofleini FU c Iso2'[&Created=Mon Jul 23 09:46:50 CEST 2012,Modified=Tue May 12 11:46:49 CEST 2015,description="",Topology="linear","Molecule Type"="AA"]:0.022952):0.017617):0.759716,('Enteroctopus dofleini FU e Iso1'[&Created=Mon Jul 23 09:47:35 CEST 2012,Modified=Tue May 12 11:49:50 CEST 2015,description="",Topology="linear","Molecule Type"="AA"]:1.0E-6,('Pareledone charcoti FU e Iso1'[&Created=Wed Jan 30 10:20:20 CET 2013,Modified=Tue May 12 11:49:49 CEST 2015,description="Pearson file capture",Topology="linear","Molecule Type"="AA"]:0.041422,'Enteroctopus dofleini FU e Iso2'[&Created=Mon Jul 23 09:47:51 CEST 2012,Modified=Tue May 12 11:49:51 CEST 2015,description="",Topology="linear","Molecule Type"="AA"]:0.011015):0.013707):0.68759):0.043936):0.14279):0.187038):0.749323):0.045767);
	tree bootstrap_71 = [&U] ('Enteroctopus dofleini FU a Iso2'[&Created=Mon Jul 23 09:45:23 CEST 2012,Modified=Tue May 12 11:47:23 CEST 2015,description="",Topology="linear","Molecule Type"="AA"]:0.016542,'Enteroctopus dofleini FU a Iso1'[&Created=Mon Jul 23 09:45:08 CEST 2012,Modified=Tue May 12 11:47:23 CEST 2015,description="",Topology="linear","Molecule Type"="AA"]:0.015316,('Pareledone charcoti FU a Iso1'[&Created=Wed Jan 30 10:20:13 CET 2013,Modified=Tue May 12 11:47:22 CEST 2015,description="Pearson file capture",Topology="linear","Molecule Type"="AA"]:0.00625,(('Pareledone charcoti FU f Iso1'[&Created=Wed Jan 30 10:20:44 CET 2013,Modified=Tue May 12 11:50:16 CEST 2015,description="Pearson file capture",Topology="linear","Molecule Type"="AA"]:0.092641,('Enteroctopus dofleini FU f Iso1'[&Created=Mon Jul 23 09:48:02 CEST 2012,Modified=Tue May 12 11:50:17 CEST 2015,description="",Topology="linear","Molecule Type"="AA"]:0.014935,'Enteroctopus dofleini FU f Iso2'[&Created=Mon Jul 23 09:48:26 CEST 2012,Modified=Tue May 12 11:50:17 CEST 2015,description="",Topology="linear","Molecule Type"="AA"]:0.013):0.027409):0.744981,((('Pareledone charcoti FU g Iso1'[&Created=Wed Jan 30 10:19:15 CET 2013,Modified=Tue May 12 11:50:47 CEST 2015,description="Pearson file capture",Topology="linear","Molecule Type"="AA"]:0.00424,('Enteroctopus dofleini FU g Iso2'[&Created=Mon Jul 23 09:48:54 CEST 2012,Modified=Tue May 12 11:50:48 CEST 2015,description="",Topology="linear","Molecule Type"="AA"]:0.005006,'Enteroctopus dofleini FU g Iso1'[&Created=Mon Jul 23 09:48:41 CEST 2012,Modified=Tue May 12 11:50:48 CEST 2015,description="",Topology="linear","Molecule Type"="AA"]:0.010729):0.085983):0.684883,(('Pareledone charcoti FU c Iso1'[&Created=Wed Jan 30 10:20:05 CET 2013,Modified=Tue May 12 11:46:48 CEST 2015,description="Pearson file capture",Topology="linear","Molecule Type"="AA"]:0.04229,('Enteroctopus dofleini FU c Iso2'[&Created=Mon Jul 23 09:46:50 CEST 2012,Modified=Tue May 12 11:46:49 CEST 2015,description="",Topology="linear","Molecule Type"="AA"]:0.013938,'Enteroctopus dofleini FU c Iso1'[&Created=Mon Jul 23 09:46:33 CEST 2012,Modified=Tue May 12 11:44:10 CEST 2015,Topology="linear","Molecule Type"="AA"]:0.004813):0.041042):0.661037,('Pareledone charcoti FU b Iso1'[&Created=Wed Jan 30 10:20:29 CET 2013,Modified=Tue May 12 11:49:23 CEST 2015,description="Pearson file capture",Topology="linear","Molecule Type"="AA"]:0.016378,('Enteroctopus dofleini FU b Iso2'[&Created=Mon Jul 23 09:46:22 CEST 2012,Modified=Tue May 12 11:49:25 CEST 2015,description="",Topology="linear","Molecule Type"="AA"]:0.0,'Enteroctopus dofleini FU b Iso1'[&Created=Mon Jul 23 09:46:05 CEST 2012,Modified=Tue May 12 11:49:24 CEST 2015,description="",Topology="linear","Molecule Type"="AA"]:0.014925):0.033057):0.57789):0.1208):0.076456,(('Enteroctopus dofleini FU e Iso1'[&Created=Mon Jul 23 09:47:35 CEST 2012,Modified=Tue May 12 11:49:50 CEST 2015,description="",Topology="linear","Molecule Type"="AA"]:0.0,('Pareledone charcoti FU e Iso1'[&Created=Wed Jan 30 10:20:20 CET 2013,Modified=Tue May 12 11:49:49 CEST 2015,description="Pearson file capture",Topology="linear","Molecule Type"="AA"]:0.044654,'Enteroctopus dofleini FU e Iso2'[&Created=Mon Jul 23 09:47:51 CEST 2012,Modified=Tue May 12 11:49:51 CEST 2015,description="",Topology="linear","Molecule Type"="AA"]:0.016581):0.00482):0.614707,('Pareledone charcoti FU d Iso1'[&Created=Wed Jan 30 10:20:35 CET 2013,Modified=Tue May 12 11:48:49 CEST 2015,description="Pearson file capture",Topology="linear","Molecule Type"="AA"]:0.032971,('Enteroctopus dofleini FU d Iso1'[&Created=Mon Jul 23 09:47:06 CEST 2012,Modified=Tue May 12 11:48:49 CEST 2015,description="",Topology="linear","Molecule Type"="AA"]:0.012492,'Enteroctopus dofleini FU d Iso2'[&Created=Mon Jul 23 09:47:22 CEST 2012,Modified=Tue May 12 11:48:50 CEST 2015,description="",Topology="linear","Molecule Type"="AA"]:0.017709):0.032918):0.489926):0.095656):0.079176):0.900958):0.026284);
	tree bootstrap_72 = [&U] ('Enteroctopus dofleini FU c Iso2'[&Created=Mon Jul 23 09:46:50 CEST 2012,Modified=Tue May 12 11:46:49 CEST 2015,description="",Topology="linear","Molecule Type"="AA"]:0.02471,'Enteroctopus dofleini FU c Iso1'[&Created=Mon Jul 23 09:46:33 CEST 2012,Modified=Tue May 12 11:44:10 CEST 2015,Topology="linear","Molecule Type"="AA"]:0.002639,('Pareledone charcoti FU c Iso1'[&Created=Wed Jan 30 10:20:05 CET 2013,Modified=Tue May 12 11:46:48 CEST 2015,description="Pearson file capture",Topology="linear","Molecule Type"="AA"]:0.092917,((('Pareledone charcoti FU g Iso1'[&Created=Wed Jan 30 10:19:15 CET 2013,Modified=Tue May 12 11:50:47 CEST 2015,description="Pearson file capture",Topology="linear","Molecule Type"="AA"]:0.037912,('Enteroctopus dofleini FU g Iso1'[&Created=Mon Jul 23 09:48:41 CEST 2012,Modified=Tue May 12 11:50:48 CEST 2015,description="",Topology="linear","Molecule Type"="AA"]:0.002616,'Enteroctopus dofleini FU g Iso2'[&Created=Mon Jul 23 09:48:54 CEST 2012,Modified=Tue May 12 11:50:48 CEST 2015,description="",Topology="linear","Molecule Type"="AA"]:0.0):0.080432):0.447414,('Pareledone charcoti FU d Iso1'[&Created=Wed Jan 30 10:20:35 CET 2013,Modified=Tue May 12 11:48:49 CEST 2015,description="Pearson file capture",Topology="linear","Molecule Type"="AA"]:0.043235,('Enteroctopus dofleini FU d Iso1'[&Created=Mon Jul 23 09:47:06 CEST 2012,Modified=Tue May 12 11:48:49 CEST 2015,description="",Topology="linear","Molecule Type"="AA"]:0.027066,'Enteroctopus dofleini FU d Iso2'[&Created=Mon Jul 23 09:47:22 CEST 2012,Modified=Tue May 12 11:48:50 CEST 2015,description="",Topology="linear","Molecule Type"="AA"]:0.011901):0.059776):0.465164):0.050839,(('Pareledone charcoti FU b Iso1'[&Created=Wed Jan 30 10:20:29 CET 2013,Modified=Tue May 12 11:49:23 CEST 2015,description="Pearson file capture",Topology="linear","Molecule Type"="AA"]:0.049632,('Enteroctopus dofleini FU b Iso2'[&Created=Mon Jul 23 09:46:22 CEST 2012,Modified=Tue May 12 11:49:25 CEST 2015,description="",Topology="linear","Molecule Type"="AA"]:0.004981,'Enteroctopus dofleini FU b Iso1'[&Created=Mon Jul 23 09:46:05 CEST 2012,Modified=Tue May 12 11:49:24 CEST 2015,description="",Topology="linear","Molecule Type"="AA"]:0.005197):0.007648):0.542768,(('Enteroctopus dofleini FU e Iso1'[&Created=Mon Jul 23 09:47:35 CEST 2012,Modified=Tue May 12 11:49:50 CEST 2015,description="",Topology="linear","Molecule Type"="AA"]:0.0,('Pareledone charcoti FU e Iso1'[&Created=Wed Jan 30 10:20:20 CET 2013,Modified=Tue May 12 11:49:49 CEST 2015,description="Pearson file capture",Topology="linear","Molecule Type"="AA"]:0.051835,'Enteroctopus dofleini FU e Iso2'[&Created=Mon Jul 23 09:47:51 CEST 2012,Modified=Tue May 12 11:49:51 CEST 2015,description="",Topology="linear","Molecule Type"="AA"]:0.017246):0.005011):0.731341,(('Pareledone charcoti FU f Iso1'[&Created=Wed Jan 30 10:20:44 CET 2013,Modified=Tue May 12 11:50:16 CEST 2015,description="Pearson file capture",Topology="linear","Molecule Type"="AA"]:0.056187,('Enteroctopus dofleini FU f Iso1'[&Created=Mon Jul 23 09:48:02 CEST 2012,Modified=Tue May 12 11:50:17 CEST 2015,description="",Topology="linear","Molecule Type"="AA"]:0.020292,'Enteroctopus dofleini FU f Iso2'[&Created=Mon Jul 23 09:48:26 CEST 2012,Modified=Tue May 12 11:50:17 CEST 2015,description="",Topology="linear","Molecule Type"="AA"]:0.03528):0.028211):0.683329,('Pareledone charcoti FU a Iso1'[&Created=Wed Jan 30 10:20:13 CET 2013,Modified=Tue May 12 11:47:22 CEST 2015,description="Pearson file capture",Topology="linear","Molecule Type"="AA"]:0.012196,('Enteroctopus dofleini FU a Iso2'[&Created=Mon Jul 23 09:45:23 CEST 2012,Modified=Tue May 12 11:47:23 CEST 2015,description="",Topology="linear","Molecule Type"="AA"]:0.010339,'Enteroctopus dofleini FU a Iso1'[&Created=Mon Jul 23 09:45:08 CEST 2012,Modified=Tue May 12 11:47:23 CEST 2015,description="",Topology="linear","Molecule Type"="AA"]:0.012575):0.048074):0.533206):0.208921):0.01568):0.071306):0.999987):0.012121);
	tree bootstrap_73 = [&U] ('Enteroctopus dofleini FU c Iso2'[&Created=Mon Jul 23 09:46:50 CEST 2012,Modified=Tue May 12 11:46:49 CEST 2015,description="",Topology="linear","Molecule Type"="AA"]:0.021866,('Pareledone charcoti FU c Iso1'[&Created=Wed Jan 30 10:20:05 CET 2013,Modified=Tue May 12 11:46:48 CEST 2015,description="Pearson file capture",Topology="linear","Molecule Type"="AA"]:0.09188,'Enteroctopus dofleini FU c Iso1'[&Created=Mon Jul 23 09:46:33 CEST 2012,Modified=Tue May 12 11:44:10 CEST 2015,Topology="linear","Molecule Type"="AA"]:0.002773):0.0,(('Pareledone charcoti FU b Iso1'[&Created=Wed Jan 30 10:20:29 CET 2013,Modified=Tue May 12 11:49:23 CEST 2015,description="Pearson file capture",Topology="linear","Molecule Type"="AA"]:0.012724,('Enteroctopus dofleini FU b Iso2'[&Created=Mon Jul 23 09:46:22 CEST 2012,Modified=Tue May 12 11:49:25 CEST 2015,description="",Topology="linear","Molecule Type"="AA"]:0.001357,'Enteroctopus dofleini FU b Iso1'[&Created=Mon Jul 23 09:46:05 CEST 2012,Modified=Tue May 12 11:49:24 CEST 2015,description="",Topology="linear","Molecule Type"="AA"]:0.005691):0.039287):0.531047,((('Enteroctopus dofleini FU a Iso1'[&Created=Mon Jul 23 09:45:08 CEST 2012,Modified=Tue May 12 11:47:23 CEST 2015,description="",Topology="linear","Molecule Type"="AA"]:0.008604,('Pareledone charcoti FU a Iso1'[&Created=Wed Jan 30 10:20:13 CET 2013,Modified=Tue May 12 11:47:22 CEST 2015,description="Pearson file capture",Topology="linear","Molecule Type"="AA"]:0.0399,'Enteroctopus dofleini FU a Iso2'[&Created=Mon Jul 23 09:45:23 CEST 2012,Modified=Tue May 12 11:47:23 CEST 2015,description="",Topology="linear","Molecule Type"="AA"]:0.009794):0.006288):0.75152,('Pareledone charcoti FU f Iso1'[&Created=Wed Jan 30 10:20:44 CET 2013,Modified=Tue May 12 11:50:16 CEST 2015,description="Pearson file capture",Topology="linear","Molecule Type"="AA"]:0.028927,('Enteroctopus dofleini FU f Iso2'[&Created=Mon Jul 23 09:48:26 CEST 2012,Modified=Tue May 12 11:50:17 CEST 2015,description="",Topology="linear","Molecule Type"="AA"]:0.022942,'Enteroctopus dofleini FU f Iso1'[&Created=Mon Jul 23 09:48:02 CEST 2012,Modified=Tue May 12 11:50:17 CEST 2015,description="",Topology="linear","Molecule Type"="AA"]:0.024388):0.055935):0.625534):0.186183,((('Pareledone charcoti FU g Iso1'[&Created=Wed Jan 30 10:19:15 CET 2013,Modified=Tue May 12 11:50:47 CEST 2015,description="Pearson file capture",Topology="linear","Molecule Type"="AA"]:1.0E-6,('Enteroctopus dofleini FU g Iso1'[&Created=Mon Jul 23 09:48:41 CEST 2012,Modified=Tue May 12 11:50:48 CEST 2015,description="",Topology="linear","Molecule Type"="AA"]:0.004833,'Enteroctopus dofleini FU g Iso2'[&Created=Mon Jul 23 09:48:54 CEST 2012,Modified=Tue May 12 11:50:48 CEST 2015,description="",Topology="linear","Molecule Type"="AA"]:0.007379):0.101764):0.538918,('Pareledone charcoti FU e Iso1'[&Created=Wed Jan 30 10:20:20 CET 2013,Modified=Tue May 12 11:49:49 CEST 2015,description="Pearson file capture",Topology="linear","Molecule Type"="AA"]:0.04414,('Enteroctopus dofleini FU e Iso2'[&Created=Mon Jul 23 09:47:51 CEST 2012,Modified=Tue May 12 11:49:51 CEST 2015,description="",Topology="linear","Molecule Type"="AA"]:0.01639,'Enteroctopus dofleini FU e Iso1'[&Created=Mon Jul 23 09:47:35 CEST 2012,Modified=Tue May 12 11:49:50 CEST 2015,description="",Topology="linear","Molecule Type"="AA"]:0.012145):0.007574):0.662336):0.085845,('Pareledone charcoti FU d Iso1'[&Created=Wed Jan 30 10:20:35 CET 2013,Modified=Tue May 12 11:48:49 CEST 2015,description="Pearson file capture",Topology="linear","Molecule Type"="AA"]:0.03818,('Enteroctopus dofleini FU d Iso2'[&Created=Mon Jul 23 09:47:22 CEST 2012,Modified=Tue May 12 11:48:50 CEST 2015,description="",Topology="linear","Molecule Type"="AA"]:0.023297,'Enteroctopus dofleini FU d Iso1'[&Created=Mon Jul 23 09:47:06 CEST 2012,Modified=Tue May 12 11:48:49 CEST 2015,description="",Topology="linear","Molecule Type"="AA"]:0.041461):0.035879):0.623406):0.036441):0.110522):0.921395);
	tree bootstrap_74 = [&U] ('Enteroctopus dofleini FU e Iso1'[&Created=Mon Jul 23 09:47:35 CEST 2012,Modified=Tue May 12 11:49:50 CEST 2015,description="",Topology="linear","Molecule Type"="AA"]:0.001957,'Enteroctopus dofleini FU e Iso2'[&Created=Mon Jul 23 09:47:51 CEST 2012,Modified=Tue May 12 11:49:51 CEST 2015,description="",Topology="linear","Molecule Type"="AA"]:0.024116,('Pareledone charcoti FU e Iso1'[&Created=Wed Jan 30 10:20:20 CET 2013,Modified=Tue May 12 11:49:49 CEST 2015,description="Pearson file capture",Topology="linear","Molecule Type"="AA"]:0.057825,(('Pareledone charcoti FU d Iso1'[&Created=Wed Jan 30 10:20:35 CET 2013,Modified=Tue May 12 11:48:49 CEST 2015,description="Pearson file capture",Topology="linear","Molecule Type"="AA"]:0.017885,('Enteroctopus dofleini FU d Iso1'[&Created=Mon Jul 23 09:47:06 CEST 2012,Modified=Tue May 12 11:48:49 CEST 2015,description="",Topology="linear","Molecule Type"="AA"]:0.006544,'Enteroctopus dofleini FU d Iso2'[&Created=Mon Jul 23 09:47:22 CEST 2012,Modified=Tue May 12 11:48:50 CEST 2015,description="",Topology="linear","Molecule Type"="AA"]:0.010332):0.04477):0.553625,(('Pareledone charcoti FU g Iso1'[&Created=Wed Jan 30 10:19:15 CET 2013,Modified=Tue May 12 11:50:47 CEST 2015,description="Pearson file capture",Topology="linear","Molecule Type"="AA"]:3.0E-6,('Enteroctopus dofleini FU g Iso1'[&Created=Mon Jul 23 09:48:41 CEST 2012,Modified=Tue May 12 11:50:48 CEST 2015,description="",Topology="linear","Molecule Type"="AA"]:0.0,'Enteroctopus dofleini FU g Iso2'[&Created=Mon Jul 23 09:48:54 CEST 2012,Modified=Tue May 12 11:50:48 CEST 2015,description="",Topology="linear","Molecule Type"="AA"]:0.005062):0.088827):0.651703,((('Pareledone charcoti FU f Iso1'[&Created=Wed Jan 30 10:20:44 CET 2013,Modified=Tue May 12 11:50:16 CEST 2015,description="Pearson file capture",Topology="linear","Molecule Type"="AA"]:0.046627,('Enteroctopus dofleini FU f Iso2'[&Created=Mon Jul 23 09:48:26 CEST 2012,Modified=Tue May 12 11:50:17 CEST 2015,description="",Topology="linear","Molecule Type"="AA"]:0.010139,'Enteroctopus dofleini FU f Iso1'[&Created=Mon Jul 23 09:48:02 CEST 2012,Modified=Tue May 12 11:50:17 CEST 2015,description="",Topology="linear","Molecule Type"="AA"]:0.00986):0.030111):0.648165,('Pareledone charcoti FU a Iso1'[&Created=Wed Jan 30 10:20:13 CET 2013,Modified=Tue May 12 11:47:22 CEST 2015,description="Pearson file capture",Topology="linear","Molecule Type"="AA"]:2.0E-6,('Enteroctopus dofleini FU a Iso2'[&Created=Mon Jul 23 09:45:23 CEST 2012,Modified=Tue May 12 11:47:23 CEST 2015,description="",Topology="linear","Molecule Type"="AA"]:0.012521,'Enteroctopus dofleini FU a Iso1'[&Created=Mon Jul 23 09:45:08 CEST 2012,Modified=Tue May 12 11:47:23 CEST 2015,description="",Topology="linear","Molecule Type"="AA"]:0.024111):0.047182):0.564248):0.194825,(('Pareledone charcoti FU c Iso1'[&Created=Wed Jan 30 10:20:05 CET 2013,Modified=Tue May 12 11:46:48 CEST 2015,description="Pearson file capture",Topology="linear","Molecule Type"="AA"]:0.107372,('Enteroctopus dofleini FU c Iso2'[&Created=Mon Jul 23 09:46:50 CEST 2012,Modified=Tue May 12 11:46:49 CEST 2015,description="",Topology="linear","Molecule Type"="AA"]:0.023905,'Enteroctopus dofleini FU c Iso1'[&Created=Mon Jul 23 09:46:33 CEST 2012,Modified=Tue May 12 11:44:10 CEST 2015,Topology="linear","Molecule Type"="AA"]:0.002686):1.72E-4):0.817301,('Pareledone charcoti FU b Iso1'[&Created=Wed Jan 30 10:20:29 CET 2013,Modified=Tue May 12 11:49:23 CEST 2015,description="Pearson file capture",Topology="linear","Molecule Type"="AA"]:0.030995,('Enteroctopus dofleini FU b Iso2'[&Created=Mon Jul 23 09:46:22 CEST 2012,Modified=Tue May 12 11:49:25 CEST 2015,description="",Topology="linear","Molecule Type"="AA"]:0.006889,'Enteroctopus dofleini FU b Iso1'[&Created=Mon Jul 23 09:46:05 CEST 2012,Modified=Tue May 12 11:49:24 CEST 2015,description="",Topology="linear","Molecule Type"="AA"]:0.010071):0.026486):0.524183):0.06031):0.055869):0.094469):0.662071):0.0);
	tree bootstrap_75 = [&U] ('Enteroctopus dofleini FU e Iso2'[&Created=Mon Jul 23 09:47:51 CEST 2012,Modified=Tue May 12 11:49:51 CEST 2015,description="",Topology="linear","Molecule Type"="AA"]:0.014456,'Pareledone charcoti FU e Iso1'[&Created=Wed Jan 30 10:20:20 CET 2013,Modified=Tue May 12 11:49:49 CEST 2015,description="Pearson file capture",Topology="linear","Molecule Type"="AA"]:0.045393,('Enteroctopus dofleini FU e Iso1'[&Created=Mon Jul 23 09:47:35 CEST 2012,Modified=Tue May 12 11:49:50 CEST 2015,description="",Topology="linear","Molecule Type"="AA"]:1.0E-6,(('Pareledone charcoti FU a Iso1'[&Created=Wed Jan 30 10:20:13 CET 2013,Modified=Tue May 12 11:47:22 CEST 2015,description="Pearson file capture",Topology="linear","Molecule Type"="AA"]:0.009951,('Enteroctopus dofleini FU a Iso2'[&Created=Mon Jul 23 09:45:23 CEST 2012,Modified=Tue May 12 11:47:23 CEST 2015,description="",Topology="linear","Molecule Type"="AA"]:0.009496,'Enteroctopus dofleini FU a Iso1'[&Created=Mon Jul 23 09:45:08 CEST 2012,Modified=Tue May 12 11:47:23 CEST 2015,description="",Topology="linear","Molecule Type"="AA"]:0.022181):0.017079):0.673434,(('Pareledone charcoti FU d Iso1'[&Created=Wed Jan 30 10:20:35 CET 2013,Modified=Tue May 12 11:48:49 CEST 2015,description="Pearson file capture",Topology="linear","Molecule Type"="AA"]:0.040992,('Enteroctopus dofleini FU d Iso2'[&Created=Mon Jul 23 09:47:22 CEST 2012,Modified=Tue May 12 11:48:50 CEST 2015,description="",Topology="linear","Molecule Type"="AA"]:0.00863,'Enteroctopus dofleini FU d Iso1'[&Created=Mon Jul 23 09:47:06 CEST 2012,Modified=Tue May 12 11:48:49 CEST 2015,description="",Topology="linear","Molecule Type"="AA"]:0.040203):0.035317):0.627562,((('Pareledone charcoti FU g Iso1'[&Created=Wed Jan 30 10:19:15 CET 2013,Modified=Tue May 12 11:50:47 CEST 2015,description="Pearson file capture",Topology="linear","Molecule Type"="AA"]:0.013548,('Enteroctopus dofleini FU g Iso2'[&Created=Mon Jul 23 09:48:54 CEST 2012,Modified=Tue May 12 11:50:48 CEST 2015,description="",Topology="linear","Molecule Type"="AA"]:0.005659,'Enteroctopus dofleini FU g Iso1'[&Created=Mon Jul 23 09:48:41 CEST 2012,Modified=Tue May 12 11:50:48 CEST 2015,description="",Topology="linear","Molecule Type"="AA"]:0.002505):0.067876):0.551328,('Enteroctopus dofleini FU f Iso2'[&Created=Mon Jul 23 09:48:26 CEST 2012,Modified=Tue May 12 11:50:17 CEST 2015,description="",Topology="linear","Molecule Type"="AA"]:0.012842,('Pareledone charcoti FU f Iso1'[&Created=Wed Jan 30 10:20:44 CET 2013,Modified=Tue May 12 11:50:16 CEST 2015,description="Pearson file capture",Topology="linear","Molecule Type"="AA"]:0.094689,'Enteroctopus dofleini FU f Iso1'[&Created=Mon Jul 23 09:48:02 CEST 2012,Modified=Tue May 12 11:50:17 CEST 2015,description="",Topology="linear","Molecule Type"="AA"]:0.017807):0.004842):0.603556):0.058326,(('Enteroctopus dofleini FU c Iso2'[&Created=Mon Jul 23 09:46:50 CEST 2012,Modified=Tue May 12 11:46:49 CEST 2015,description="",Topology="linear","Molecule Type"="AA"]:0.022569,('Enteroctopus dofleini FU c Iso1'[&Created=Mon Jul 23 09:46:33 CEST 2012,Modified=Tue May 12 11:44:10 CEST 2015,Topology="linear","Molecule Type"="AA"]:0.0,'Pareledone charcoti FU c Iso1'[&Created=Wed Jan 30 10:20:05 CET 2013,Modified=Tue May 12 11:46:48 CEST 2015,description="Pearson file capture",Topology="linear","Molecule Type"="AA"]:0.083419):0.001627):0.721515,('Pareledone charcoti FU b Iso1'[&Created=Wed Jan 30 10:20:29 CET 2013,Modified=Tue May 12 11:49:23 CEST 2015,description="Pearson file capture",Topology="linear","Molecule Type"="AA"]:0.023659,('Enteroctopus dofleini FU b Iso2'[&Created=Mon Jul 23 09:46:22 CEST 2012,Modified=Tue May 12 11:49:25 CEST 2015,description="",Topology="linear","Molecule Type"="AA"]:2.0E-6,'Enteroctopus dofleini FU b Iso1'[&Created=Mon Jul 23 09:46:05 CEST 2012,Modified=Tue May 12 11:49:24 CEST 2015,description="",Topology="linear","Molecule Type"="AA"]:0.019547):0.041729):0.603012):0.110107):0.116169):0.065918):0.72879):0.005109);
	tree bootstrap_76 = [&U] ('Enteroctopus dofleini FU c Iso2'[&Created=Mon Jul 23 09:46:50 CEST 2012,Modified=Tue May 12 11:46:49 CEST 2015,description="",Topology="linear","Molecule Type"="AA"]:0.014618,('Enteroctopus dofleini FU c Iso1'[&Created=Mon Jul 23 09:46:33 CEST 2012,Modified=Tue May 12 11:44:10 CEST 2015,Topology="linear","Molecule Type"="AA"]:0.002557,'Pareledone charcoti FU c Iso1'[&Created=Wed Jan 30 10:20:05 CET 2013,Modified=Tue May 12 11:46:48 CEST 2015,description="Pearson file capture",Topology="linear","Molecule Type"="AA"]:0.100546):1.0E-6,(('Pareledone charcoti FU d Iso1'[&Created=Wed Jan 30 10:20:35 CET 2013,Modified=Tue May 12 11:48:49 CEST 2015,description="Pearson file capture",Topology="linear","Molecule Type"="AA"]:0.037528,('Enteroctopus dofleini FU d Iso2'[&Created=Mon Jul 23 09:47:22 CEST 2012,Modified=Tue May 12 11:48:50 CEST 2015,description="",Topology="linear","Molecule Type"="AA"]:0.008996,'Enteroctopus dofleini FU d Iso1'[&Created=Mon Jul 23 09:47:06 CEST 2012,Modified=Tue May 12 11:48:49 CEST 2015,description="",Topology="linear","Molecule Type"="AA"]:0.023467):0.021076):0.587044,((('Pareledone charcoti FU a Iso1'[&Created=Wed Jan 30 10:20:13 CET 2013,Modified=Tue May 12 11:47:22 CEST 2015,description="Pearson file capture",Topology="linear","Molecule Type"="AA"]:0.028038,('Enteroctopus dofleini FU a Iso1'[&Created=Mon Jul 23 09:45:08 CEST 2012,Modified=Tue May 12 11:47:23 CEST 2015,description="",Topology="linear","Molecule Type"="AA"]:0.009485,'Enteroctopus dofleini FU a Iso2'[&Created=Mon Jul 23 09:45:23 CEST 2012,Modified=Tue May 12 11:47:23 CEST 2015,description="",Topology="linear","Molecule Type"="AA"]:0.01259):0.021802):0.600575,('Pareledone charcoti FU f Iso1'[&Created=Wed Jan 30 10:20:44 CET 2013,Modified=Tue May 12 11:50:16 CEST 2015,description="Pearson file capture",Topology="linear","Molecule Type"="AA"]:0.040721,('Enteroctopus dofleini FU f Iso2'[&Created=Mon Jul 23 09:48:26 CEST 2012,Modified=Tue May 12 11:50:17 CEST 2015,description="",Topology="linear","Molecule Type"="AA"]:0.010211,'Enteroctopus dofleini FU f Iso1'[&Created=Mon Jul 23 09:48:02 CEST 2012,Modified=Tue May 12 11:50:17 CEST 2015,description="",Topology="linear","Molecule Type"="AA"]:0.022133):0.047483):0.640121):0.112554,(('Pareledone charcoti FU e Iso1'[&Created=Wed Jan 30 10:20:20 CET 2013,Modified=Tue May 12 11:49:49 CEST 2015,description="Pearson file capture",Topology="linear","Molecule Type"="AA"]:0.027206,('Enteroctopus dofleini FU e Iso2'[&Created=Mon Jul 23 09:47:51 CEST 2012,Modified=Tue May 12 11:49:51 CEST 2015,description="",Topology="linear","Molecule Type"="AA"]:0.01667,'Enteroctopus dofleini FU e Iso1'[&Created=Mon Jul 23 09:47:35 CEST 2012,Modified=Tue May 12 11:49:50 CEST 2015,description="",Topology="linear","Molecule Type"="AA"]:0.002184):0.027225):0.81562,(('Pareledone charcoti FU b Iso1'[&Created=Wed Jan 30 10:20:29 CET 2013,Modified=Tue May 12 11:49:23 CEST 2015,description="Pearson file capture",Topology="linear","Molecule Type"="AA"]:0.008045,('Enteroctopus dofleini FU b Iso2'[&Created=Mon Jul 23 09:46:22 CEST 2012,Modified=Tue May 12 11:49:25 CEST 2015,description="",Topology="linear","Molecule Type"="AA"]:0.0,'Enteroctopus dofleini FU b Iso1'[&Created=Mon Jul 23 09:46:05 CEST 2012,Modified=Tue May 12 11:49:24 CEST 2015,description="",Topology="linear","Molecule Type"="AA"]:0.00964):0.039915):0.532641,('Pareledone charcoti FU g Iso1'[&Created=Wed Jan 30 10:19:15 CET 2013,Modified=Tue May 12 11:50:47 CEST 2015,description="Pearson file capture",Topology="linear","Molecule Type"="AA"]:0.024719,('Enteroctopus dofleini FU g Iso1'[&Created=Mon Jul 23 09:48:41 CEST 2012,Modified=Tue May 12 11:50:48 CEST 2015,description="",Topology="linear","Molecule Type"="AA"]:0.002445,'Enteroctopus dofleini FU g Iso2'[&Created=Mon Jul 23 09:48:54 CEST 2012,Modified=Tue May 12 11:50:48 CEST 2015,description="",Topology="linear","Molecule Type"="AA"]:0.008433):0.047107):0.502153):0.06483):0.068335):0.096851):0.881758);
	tree bootstrap_77 = [&U] (('Pareledone charcoti FU c Iso1'[&Created=Wed Jan 30 10:20:05 CET 2013,Modified=Tue May 12 11:46:48 CEST 2015,description="Pearson file capture",Topology="linear","Molecule Type"="AA"]:0.113968,'Enteroctopus dofleini FU c Iso1'[&Created=Mon Jul 23 09:46:33 CEST 2012,Modified=Tue May 12 11:44:10 CEST 2015,Topology="linear","Molecule Type"="AA"]:0.0):0.0,'Enteroctopus dofleini FU c Iso2'[&Created=Mon Jul 23 09:46:50 CEST 2012,Modified=Tue May 12 11:46:49 CEST 2015,description="",Topology="linear","Molecule Type"="AA"]:0.014156,((('Pareledone charcoti FU b Iso1'[&Created=Wed Jan 30 10:20:29 CET 2013,Modified=Tue May 12 11:49:23 CEST 2015,description="Pearson file capture",Topology="linear","Molecule Type"="AA"]:0.009992,('Enteroctopus dofleini FU b Iso2'[&Created=Mon Jul 23 09:46:22 CEST 2012,Modified=Tue May 12 11:49:25 CEST 2015,description="",Topology="linear","Molecule Type"="AA"]:0.002626,'Enteroctopus dofleini FU b Iso1'[&Created=Mon Jul 23 09:46:05 CEST 2012,Modified=Tue May 12 11:49:24 CEST 2015,description="",Topology="linear","Molecule Type"="AA"]:0.01181):0.043418):0.643779,('Pareledone charcoti FU f Iso1'[&Created=Wed Jan 30 10:20:44 CET 2013,Modified=Tue May 12 11:50:16 CEST 2015,description="Pearson file capture",Topology="linear","Molecule Type"="AA"]:0.075648,('Enteroctopus dofleini FU f Iso2'[&Created=Mon Jul 23 09:48:26 CEST 2012,Modified=Tue May 12 11:50:17 CEST 2015,description="",Topology="linear","Molecule Type"="AA"]:0.023233,'Enteroctopus dofleini FU f Iso1'[&Created=Mon Jul 23 09:48:02 CEST 2012,Modified=Tue May 12 11:50:17 CEST 2015,description="",Topology="linear","Molecule Type"="AA"]:0.023716):0.02034):0.834399):0.090948,((('Pareledone charcoti FU a Iso1'[&Created=Wed Jan 30 10:20:13 CET 2013,Modified=Tue May 12 11:47:22 CEST 2015,description="Pearson file capture",Topology="linear","Molecule Type"="AA"]:0.040559,('Enteroctopus dofleini FU a Iso1'[&Created=Mon Jul 23 09:45:08 CEST 2012,Modified=Tue May 12 11:47:23 CEST 2015,description="",Topology="linear","Molecule Type"="AA"]:0.022202,'Enteroctopus dofleini FU a Iso2'[&Created=Mon Jul 23 09:45:23 CEST 2012,Modified=Tue May 12 11:47:23 CEST 2015,description="",Topology="linear","Molecule Type"="AA"]:0.012584):3.0E-6):0.746364,('Pareledone charcoti FU d Iso1'[&Created=Wed Jan 30 10:20:35 CET 2013,Modified=Tue May 12 11:48:49 CEST 2015,description="Pearson file capture",Topology="linear","Molecule Type"="AA"]:0.062248,('Enteroctopus dofleini FU d Iso2'[&Created=Mon Jul 23 09:47:22 CEST 2012,Modified=Tue May 12 11:48:50 CEST 2015,description="",Topology="linear","Molecule Type"="AA"]:0.025249,'Enteroctopus dofleini FU d Iso1'[&Created=Mon Jul 23 09:47:06 CEST 2012,Modified=Tue May 12 11:48:49 CEST 2015,description="",Topology="linear","Molecule Type"="AA"]:0.015319):0.037232):0.605368):0.118752,(('Enteroctopus dofleini FU e Iso1'[&Created=Mon Jul 23 09:47:35 CEST 2012,Modified=Tue May 12 11:49:50 CEST 2015,description="",Topology="linear","Molecule Type"="AA"]:1.0E-6,('Enteroctopus dofleini FU e Iso2'[&Created=Mon Jul 23 09:47:51 CEST 2012,Modified=Tue May 12 11:49:51 CEST 2015,description="",Topology="linear","Molecule Type"="AA"]:0.018792,'Pareledone charcoti FU e Iso1'[&Created=Wed Jan 30 10:20:20 CET 2013,Modified=Tue May 12 11:49:49 CEST 2015,description="Pearson file capture",Topology="linear","Molecule Type"="AA"]:0.047022):0.005003):0.770529,('Pareledone charcoti FU g Iso1'[&Created=Wed Jan 30 10:19:15 CET 2013,Modified=Tue May 12 11:50:47 CEST 2015,description="Pearson file capture",Topology="linear","Molecule Type"="AA"]:0.050013,('Enteroctopus dofleini FU g Iso1'[&Created=Mon Jul 23 09:48:41 CEST 2012,Modified=Tue May 12 11:50:48 CEST 2015,description="",Topology="linear","Molecule Type"="AA"]:0.002309,'Enteroctopus dofleini FU g Iso2'[&Created=Mon Jul 23 09:48:54 CEST 2012,Modified=Tue May 12 11:50:48 CEST 2015,description="",Topology="linear","Molecule Type"="AA"]:0.008052):0.039915):0.539469):0.090226):0.063145):0.918752);
	tree bootstrap_78 = [&U] ('Enteroctopus dofleini FU e Iso2'[&Created=Mon Jul 23 09:47:51 CEST 2012,Modified=Tue May 12 11:49:51 CEST 2015,description="",Topology="linear","Molecule Type"="AA"]:0.017597,'Enteroctopus dofleini FU e Iso1'[&Created=Mon Jul 23 09:47:35 CEST 2012,Modified=Tue May 12 11:49:50 CEST 2015,description="",Topology="linear","Molecule Type"="AA"]:0.010237,('Pareledone charcoti FU e Iso1'[&Created=Wed Jan 30 10:20:20 CET 2013,Modified=Tue May 12 11:49:49 CEST 2015,description="Pearson file capture",Topology="linear","Molecule Type"="AA"]:0.018345,(('Pareledone charcoti FU d Iso1'[&Created=Wed Jan 30 10:20:35 CET 2013,Modified=Tue May 12 11:48:49 CEST 2015,description="Pearson file capture",Topology="linear","Molecule Type"="AA"]:0.03481,('Enteroctopus dofleini FU d Iso2'[&Created=Mon Jul 23 09:47:22 CEST 2012,Modified=Tue May 12 11:48:50 CEST 2015,description="",Topology="linear","Molecule Type"="AA"]:0.018657,'Enteroctopus dofleini FU d Iso1'[&Created=Mon Jul 23 09:47:06 CEST 2012,Modified=Tue May 12 11:48:49 CEST 2015,description="",Topology="linear","Molecule Type"="AA"]:0.007653):0.04828):0.633803,((('Pareledone charcoti FU a Iso1'[&Created=Wed Jan 30 10:20:13 CET 2013,Modified=Tue May 12 11:47:22 CEST 2015,description="Pearson file capture",Topology="linear","Molecule Type"="AA"]:0.004003,('Enteroctopus dofleini FU a Iso2'[&Created=Mon Jul 23 09:45:23 CEST 2012,Modified=Tue May 12 11:47:23 CEST 2015,description="",Topology="linear","Molecule Type"="AA"]:0.010874,'Enteroctopus dofleini FU a Iso1'[&Created=Mon Jul 23 09:45:08 CEST 2012,Modified=Tue May 12 11:47:23 CEST 2015,description="",Topology="linear","Molecule Type"="AA"]:0.007229):0.027502):0.668245,('Pareledone charcoti FU f Iso1'[&Created=Wed Jan 30 10:20:44 CET 2013,Modified=Tue May 12 11:50:16 CEST 2015,description="Pearson file capture",Topology="linear","Molecule Type"="AA"]:0.042488,('Enteroctopus dofleini FU f Iso1'[&Created=Mon Jul 23 09:48:02 CEST 2012,Modified=Tue May 12 11:50:17 CEST 2015,description="",Topology="linear","Molecule Type"="AA"]:0.017205,'Enteroctopus dofleini FU f Iso2'[&Created=Mon Jul 23 09:48:26 CEST 2012,Modified=Tue May 12 11:50:17 CEST 2015,description="",Topology="linear","Molecule Type"="AA"]:0.018826):0.053907):0.504081):0.123468,(('Pareledone charcoti FU c Iso1'[&Created=Wed Jan 30 10:20:05 CET 2013,Modified=Tue May 12 11:46:48 CEST 2015,description="Pearson file capture",Topology="linear","Molecule Type"="AA"]:0.077641,('Enteroctopus dofleini FU c Iso2'[&Created=Mon Jul 23 09:46:50 CEST 2012,Modified=Tue May 12 11:46:49 CEST 2015,description="",Topology="linear","Molecule Type"="AA"]:0.017425,'Enteroctopus dofleini FU c Iso1'[&Created=Mon Jul 23 09:46:33 CEST 2012,Modified=Tue May 12 11:44:10 CEST 2015,Topology="linear","Molecule Type"="AA"]:0.002572):0.006996):0.664792,(('Pareledone charcoti FU g Iso1'[&Created=Wed Jan 30 10:19:15 CET 2013,Modified=Tue May 12 11:50:47 CEST 2015,description="Pearson file capture",Topology="linear","Molecule Type"="AA"]:0.021032,('Enteroctopus dofleini FU g Iso2'[&Created=Mon Jul 23 09:48:54 CEST 2012,Modified=Tue May 12 11:50:48 CEST 2015,description="",Topology="linear","Molecule Type"="AA"]:0.007566,'Enteroctopus dofleini FU g Iso1'[&Created=Mon Jul 23 09:48:41 CEST 2012,Modified=Tue May 12 11:50:48 CEST 2015,description="",Topology="linear","Molecule Type"="AA"]:0.0):0.060212):0.548943,('Pareledone charcoti FU b Iso1'[&Created=Wed Jan 30 10:20:29 CET 2013,Modified=Tue May 12 11:49:23 CEST 2015,description="Pearson file capture",Topology="linear","Molecule Type"="AA"]:0.004147,('Enteroctopus dofleini FU b Iso2'[&Created=Mon Jul 23 09:46:22 CEST 2012,Modified=Tue May 12 11:49:25 CEST 2015,description="",Topology="linear","Molecule Type"="AA"]:6.1E-4,'Enteroctopus dofleini FU b Iso1'[&Created=Mon Jul 23 09:46:05 CEST 2012,Modified=Tue May 12 11:49:24 CEST 2015,description="",Topology="linear","Molecule Type"="AA"]:0.009382):0.050545):0.492256):0.078045):0.115699):0.088671):0.791946):0.030949);
	tree bootstrap_79 = [&U] ('Enteroctopus dofleini FU c Iso2'[&Created=Mon Jul 23 09:46:50 CEST 2012,Modified=Tue May 12 11:46:49 CEST 2015,description="",Topology="linear","Molecule Type"="AA"]:0.024853,'Enteroctopus dofleini FU c Iso1'[&Created=Mon Jul 23 09:46:33 CEST 2012,Modified=Tue May 12 11:44:10 CEST 2015,Topology="linear","Molecule Type"="AA"]:0.0,('Pareledone charcoti FU c Iso1'[&Created=Wed Jan 30 10:20:05 CET 2013,Modified=Tue May 12 11:46:48 CEST 2015,description="Pearson file capture",Topology="linear","Molecule Type"="AA"]:0.074534,(('Pareledone charcoti FU d Iso1'[&Created=Wed Jan 30 10:20:35 CET 2013,Modified=Tue May 12 11:48:49 CEST 2015,description="Pearson file capture",Topology="linear","Molecule Type"="AA"]:0.025654,('Enteroctopus dofleini FU d Iso2'[&Created=Mon Jul 23 09:47:22 CEST 2012,Modified=Tue May 12 11:48:50 CEST 2015,description="",Topology="linear","Molecule Type"="AA"]:0.023925,'Enteroctopus dofleini FU d Iso1'[&Created=Mon Jul 23 09:47:06 CEST 2012,Modified=Tue May 12 11:48:49 CEST 2015,description="",Topology="linear","Molecule Type"="AA"]:0.021261):0.033113):0.407283,(('Pareledone charcoti FU g Iso1'[&Created=Wed Jan 30 10:19:15 CET 2013,Modified=Tue May 12 11:50:47 CEST 2015,description="Pearson file capture",Topology="linear","Molecule Type"="AA"]:0.047461,('Enteroctopus dofleini FU g Iso1'[&Created=Mon Jul 23 09:48:41 CEST 2012,Modified=Tue May 12 11:50:48 CEST 2015,description="",Topology="linear","Molecule Type"="AA"]:0.0,'Enteroctopus dofleini FU g Iso2'[&Created=Mon Jul 23 09:48:54 CEST 2012,Modified=Tue May 12 11:50:48 CEST 2015,description="",Topology="linear","Molecule Type"="AA"]:0.007694):0.041395):0.421434,(('Enteroctopus dofleini FU b Iso1'[&Created=Mon Jul 23 09:46:05 CEST 2012,Modified=Tue May 12 11:49:24 CEST 2015,description="",Topology="linear","Molecule Type"="AA"]:0.011981,('Enteroctopus dofleini FU b Iso2'[&Created=Mon Jul 23 09:46:22 CEST 2012,Modified=Tue May 12 11:49:25 CEST 2015,description="",Topology="linear","Molecule Type"="AA"]:0.0,'Pareledone charcoti FU b Iso1'[&Created=Wed Jan 30 10:20:29 CET 2013,Modified=Tue May 12 11:49:23 CEST 2015,description="Pearson file capture",Topology="linear","Molecule Type"="AA"]:0.039189):0.00442):0.594165,(('Enteroctopus dofleini FU e Iso1'[&Created=Mon Jul 23 09:47:35 CEST 2012,Modified=Tue May 12 11:49:50 CEST 2015,description="",Topology="linear","Molecule Type"="AA"]:0.0,('Pareledone charcoti FU e Iso1'[&Created=Wed Jan 30 10:20:20 CET 2013,Modified=Tue May 12 11:49:49 CEST 2015,description="Pearson file capture",Topology="linear","Molecule Type"="AA"]:0.055173,'Enteroctopus dofleini FU e Iso2'[&Created=Mon Jul 23 09:47:51 CEST 2012,Modified=Tue May 12 11:49:51 CEST 2015,description="",Topology="linear","Molecule Type"="AA"]:0.011344):0.005482):0.719443,(('Pareledone charcoti FU a Iso1'[&Created=Wed Jan 30 10:20:13 CET 2013,Modified=Tue May 12 11:47:22 CEST 2015,description="Pearson file capture",Topology="linear","Molecule Type"="AA"]:0.015756,('Enteroctopus dofleini FU a Iso2'[&Created=Mon Jul 23 09:45:23 CEST 2012,Modified=Tue May 12 11:47:23 CEST 2015,description="",Topology="linear","Molecule Type"="AA"]:0.012464,'Enteroctopus dofleini FU a Iso1'[&Created=Mon Jul 23 09:45:08 CEST 2012,Modified=Tue May 12 11:47:23 CEST 2015,description="",Topology="linear","Molecule Type"="AA"]:0.01518):0.040329):0.663688,('Pareledone charcoti FU f Iso1'[&Created=Wed Jan 30 10:20:44 CET 2013,Modified=Tue May 12 11:50:16 CEST 2015,description="Pearson file capture",Topology="linear","Molecule Type"="AA"]:0.079032,('Enteroctopus dofleini FU f Iso2'[&Created=Mon Jul 23 09:48:26 CEST 2012,Modified=Tue May 12 11:50:17 CEST 2015,description="",Topology="linear","Molecule Type"="AA"]:0.013295,'Enteroctopus dofleini FU f Iso1'[&Created=Mon Jul 23 09:48:02 CEST 2012,Modified=Tue May 12 11:50:17 CEST 2015,description="",Topology="linear","Molecule Type"="AA"]:0.012342):0.033269):0.552073):0.102335):0.035247):0.080267):0.155472):0.929463):0.02566);
	tree bootstrap_80 = [&U] ('Enteroctopus dofleini FU c Iso2'[&Created=Mon Jul 23 09:46:50 CEST 2012,Modified=Tue May 12 11:46:49 CEST 2015,description="",Topology="linear","Molecule Type"="AA"]:0.007216,'Enteroctopus dofleini FU c Iso1'[&Created=Mon Jul 23 09:46:33 CEST 2012,Modified=Tue May 12 11:44:10 CEST 2015,Topology="linear","Molecule Type"="AA"]:0.002454,('Pareledone charcoti FU c Iso1'[&Created=Wed Jan 30 10:20:05 CET 2013,Modified=Tue May 12 11:46:48 CEST 2015,description="Pearson file capture",Topology="linear","Molecule Type"="AA"]:0.057372,(('Pareledone charcoti FU b Iso1'[&Created=Wed Jan 30 10:20:29 CET 2013,Modified=Tue May 12 11:49:23 CEST 2015,description="Pearson file capture",Topology="linear","Molecule Type"="AA"]:0.026885,('Enteroctopus dofleini FU b Iso2'[&Created=Mon Jul 23 09:46:22 CEST 2012,Modified=Tue May 12 11:49:25 CEST 2015,description="",Topology="linear","Molecule Type"="AA"]:0.001219,'Enteroctopus dofleini FU b Iso1'[&Created=Mon Jul 23 09:46:05 CEST 2012,Modified=Tue May 12 11:49:24 CEST 2015,description="",Topology="linear","Molecule Type"="AA"]:0.013858):0.018793):0.674878,(('Pareledone charcoti FU g Iso1'[&Created=Wed Jan 30 10:19:15 CET 2013,Modified=Tue May 12 11:50:47 CEST 2015,description="Pearson file capture",Topology="linear","Molecule Type"="AA"]:0.025734,('Enteroctopus dofleini FU g Iso2'[&Created=Mon Jul 23 09:48:54 CEST 2012,Modified=Tue May 12 11:50:48 CEST 2015,description="",Topology="linear","Molecule Type"="AA"]:0.003046,'Enteroctopus dofleini FU g Iso1'[&Created=Mon Jul 23 09:48:41 CEST 2012,Modified=Tue May 12 11:50:48 CEST 2015,description="",Topology="linear","Molecule Type"="AA"]:0.002706):0.075503):0.465141,((('Enteroctopus dofleini FU e Iso1'[&Created=Mon Jul 23 09:47:35 CEST 2012,Modified=Tue May 12 11:49:50 CEST 2015,description="",Topology="linear","Molecule Type"="AA"]:0.0,('Enteroctopus dofleini FU e Iso2'[&Created=Mon Jul 23 09:47:51 CEST 2012,Modified=Tue May 12 11:49:51 CEST 2015,description="",Topology="linear","Molecule Type"="AA"]:0.010312,'Pareledone charcoti FU e Iso1'[&Created=Wed Jan 30 10:20:20 CET 2013,Modified=Tue May 12 11:49:49 CEST 2015,description="Pearson file capture",Topology="linear","Molecule Type"="AA"]:0.051358):0.002601):0.75573,('Pareledone charcoti FU d Iso1'[&Created=Wed Jan 30 10:20:35 CET 2013,Modified=Tue May 12 11:48:49 CEST 2015,description="Pearson file capture",Topology="linear","Molecule Type"="AA"]:0.020013,('Enteroctopus dofleini FU d Iso1'[&Created=Mon Jul 23 09:47:06 CEST 2012,Modified=Tue May 12 11:48:49 CEST 2015,description="",Topology="linear","Molecule Type"="AA"]:0.029303,'Enteroctopus dofleini FU d Iso2'[&Created=Mon Jul 23 09:47:22 CEST 2012,Modified=Tue May 12 11:48:50 CEST 2015,description="",Topology="linear","Molecule Type"="AA"]:0.002773):0.046068):0.587525):0.092694,(('Enteroctopus dofleini FU f Iso2'[&Created=Mon Jul 23 09:48:26 CEST 2012,Modified=Tue May 12 11:50:17 CEST 2015,description="",Topology="linear","Molecule Type"="AA"]:2.0E-6,('Enteroctopus dofleini FU f Iso1'[&Created=Mon Jul 23 09:48:02 CEST 2012,Modified=Tue May 12 11:50:17 CEST 2015,description="",Topology="linear","Molecule Type"="AA"]:0.009616,'Pareledone charcoti FU f Iso1'[&Created=Wed Jan 30 10:20:44 CET 2013,Modified=Tue May 12 11:50:16 CEST 2015,description="Pearson file capture",Topology="linear","Molecule Type"="AA"]:0.066389):0.01325):0.532245,('Enteroctopus dofleini FU a Iso1'[&Created=Mon Jul 23 09:45:08 CEST 2012,Modified=Tue May 12 11:47:23 CEST 2015,description="",Topology="linear","Molecule Type"="AA"]:0.013682,('Enteroctopus dofleini FU a Iso2'[&Created=Mon Jul 23 09:45:23 CEST 2012,Modified=Tue May 12 11:47:23 CEST 2015,description="",Topology="linear","Molecule Type"="AA"]:0.012658,'Pareledone charcoti FU a Iso1'[&Created=Wed Jan 30 10:20:13 CET 2013,Modified=Tue May 12 11:47:22 CEST 2015,description="Pearson file capture",Topology="linear","Molecule Type"="AA"]:0.045935):0.004138):0.764056):0.094331):0.065439):0.111867):0.868943):0.003853);
	tree bootstrap_81 = [&U] ('Enteroctopus dofleini FU e Iso2'[&Created=Mon Jul 23 09:47:51 CEST 2012,Modified=Tue May 12 11:49:51 CEST 2015,description="",Topology="linear","Molecule Type"="AA"]:0.012224,'Pareledone charcoti FU e Iso1'[&Created=Wed Jan 30 10:20:20 CET 2013,Modified=Tue May 12 11:49:49 CEST 2015,description="Pearson file capture",Topology="linear","Molecule Type"="AA"]:0.046898,('Enteroctopus dofleini FU e Iso1'[&Created=Mon Jul 23 09:47:35 CEST 2012,Modified=Tue May 12 11:49:50 CEST 2015,description="",Topology="linear","Molecule Type"="AA"]:0.0,(('Pareledone charcoti FU d Iso1'[&Created=Wed Jan 30 10:20:35 CET 2013,Modified=Tue May 12 11:48:49 CEST 2015,description="Pearson file capture",Topology="linear","Molecule Type"="AA"]:0.017257,('Enteroctopus dofleini FU d Iso2'[&Created=Mon Jul 23 09:47:22 CEST 2012,Modified=Tue May 12 11:48:50 CEST 2015,description="",Topology="linear","Molecule Type"="AA"]:0.005856,'Enteroctopus dofleini FU d Iso1'[&Created=Mon Jul 23 09:47:06 CEST 2012,Modified=Tue May 12 11:48:49 CEST 2015,description="",Topology="linear","Molecule Type"="AA"]:0.027129):0.052834):0.571931,((('Pareledone charcoti FU a Iso1'[&Created=Wed Jan 30 10:20:13 CET 2013,Modified=Tue May 12 11:47:22 CEST 2015,description="Pearson file capture",Topology="linear","Molecule Type"="AA"]:2.0E-6,('Enteroctopus dofleini FU a Iso2'[&Created=Mon Jul 23 09:45:23 CEST 2012,Modified=Tue May 12 11:47:23 CEST 2015,description="",Topology="linear","Molecule Type"="AA"]:0.002802,'Enteroctopus dofleini FU a Iso1'[&Created=Mon Jul 23 09:45:08 CEST 2012,Modified=Tue May 12 11:47:23 CEST 2015,description="",Topology="linear","Molecule Type"="AA"]:0.014722):0.043662):0.715537,('Pareledone charcoti FU b Iso1'[&Created=Wed Jan 30 10:20:29 CET 2013,Modified=Tue May 12 11:49:23 CEST 2015,description="Pearson file capture",Topology="linear","Molecule Type"="AA"]:0.00392,('Enteroctopus dofleini FU b Iso1'[&Created=Mon Jul 23 09:46:05 CEST 2012,Modified=Tue May 12 11:49:24 CEST 2015,description="",Topology="linear","Molecule Type"="AA"]:0.024072,'Enteroctopus dofleini FU b Iso2'[&Created=Mon Jul 23 09:46:22 CEST 2012,Modified=Tue May 12 11:49:25 CEST 2015,description="",Topology="linear","Molecule Type"="AA"]:1.0E-6):0.046312):0.534863):0.114637,((('Pareledone charcoti FU c Iso1'[&Created=Wed Jan 30 10:20:05 CET 2013,Modified=Tue May 12 11:46:48 CEST 2015,description="Pearson file capture",Topology="linear","Molecule Type"="AA"]:0.074535,('Enteroctopus dofleini FU c Iso2'[&Created=Mon Jul 23 09:46:50 CEST 2012,Modified=Tue May 12 11:46:49 CEST 2015,description="",Topology="linear","Molecule Type"="AA"]:0.009575,'Enteroctopus dofleini FU c Iso1'[&Created=Mon Jul 23 09:46:33 CEST 2012,Modified=Tue May 12 11:44:10 CEST 2015,Topology="linear","Molecule Type"="AA"]:0.005143):1.0E-6):0.779325,('Pareledone charcoti FU f Iso1'[&Created=Wed Jan 30 10:20:44 CET 2013,Modified=Tue May 12 11:50:16 CEST 2015,description="Pearson file capture",Topology="linear","Molecule Type"="AA"]:0.087303,('Enteroctopus dofleini FU f Iso1'[&Created=Mon Jul 23 09:48:02 CEST 2012,Modified=Tue May 12 11:50:17 CEST 2015,description="",Topology="linear","Molecule Type"="AA"]:0.019945,'Enteroctopus dofleini FU f Iso2'[&Created=Mon Jul 23 09:48:26 CEST 2012,Modified=Tue May 12 11:50:17 CEST 2015,description="",Topology="linear","Molecule Type"="AA"]:0.015647):0.049007):0.683766):0.124003,('Pareledone charcoti FU g Iso1'[&Created=Wed Jan 30 10:19:15 CET 2013,Modified=Tue May 12 11:50:47 CEST 2015,description="Pearson file capture",Topology="linear","Molecule Type"="AA"]:0.024141,('Enteroctopus dofleini FU g Iso1'[&Created=Mon Jul 23 09:48:41 CEST 2012,Modified=Tue May 12 11:50:48 CEST 2015,description="",Topology="linear","Molecule Type"="AA"]:0.005305,'Enteroctopus dofleini FU g Iso2'[&Created=Mon Jul 23 09:48:54 CEST 2012,Modified=Tue May 12 11:50:48 CEST 2015,description="",Topology="linear","Molecule Type"="AA"]:0.0):0.084872):0.488962):0.110172):0.106585):0.830943):0.004966);
	tree bootstrap_82 = [&U] ('Enteroctopus dofleini FU e Iso2'[&Created=Mon Jul 23 09:47:51 CEST 2012,Modified=Tue May 12 11:49:51 CEST 2015,description="",Topology="linear","Molecule Type"="AA"]:0.019157,'Pareledone charcoti FU e Iso1'[&Created=Wed Jan 30 10:20:20 CET 2013,Modified=Tue May 12 11:49:49 CEST 2015,description="Pearson file capture",Topology="linear","Molecule Type"="AA"]:0.045143,('Enteroctopus dofleini FU e Iso1'[&Created=Mon Jul 23 09:47:35 CEST 2012,Modified=Tue May 12 11:49:50 CEST 2015,description="",Topology="linear","Molecule Type"="AA"]:0.0,((('Pareledone charcoti FU g Iso1'[&Created=Wed Jan 30 10:19:15 CET 2013,Modified=Tue May 12 11:50:47 CEST 2015,description="Pearson file capture",Topology="linear","Molecule Type"="AA"]:0.032261,('Enteroctopus dofleini FU g Iso1'[&Created=Mon Jul 23 09:48:41 CEST 2012,Modified=Tue May 12 11:50:48 CEST 2015,description="",Topology="linear","Molecule Type"="AA"]:0.002515,'Enteroctopus dofleini FU g Iso2'[&Created=Mon Jul 23 09:48:54 CEST 2012,Modified=Tue May 12 11:50:48 CEST 2015,description="",Topology="linear","Molecule Type"="AA"]:0.00535):0.041412):0.676489,('Enteroctopus dofleini FU b Iso1'[&Created=Mon Jul 23 09:46:05 CEST 2012,Modified=Tue May 12 11:49:24 CEST 2015,description="",Topology="linear","Molecule Type"="AA"]:0.002642,('Enteroctopus dofleini FU b Iso2'[&Created=Mon Jul 23 09:46:22 CEST 2012,Modified=Tue May 12 11:49:25 CEST 2015,description="",Topology="linear","Molecule Type"="AA"]:0.001418,'Pareledone charcoti FU b Iso1'[&Created=Wed Jan 30 10:20:29 CET 2013,Modified=Tue May 12 11:49:23 CEST 2015,description="Pearson file capture",Topology="linear","Molecule Type"="AA"]:0.043867):0.003046):0.495055):0.021604,(('Pareledone charcoti FU d Iso1'[&Created=Wed Jan 30 10:20:35 CET 2013,Modified=Tue May 12 11:48:49 CEST 2015,description="Pearson file capture",Topology="linear","Molecule Type"="AA"]:0.0453,('Enteroctopus dofleini FU d Iso2'[&Created=Mon Jul 23 09:47:22 CEST 2012,Modified=Tue May 12 11:48:50 CEST 2015,description="",Topology="linear","Molecule Type"="AA"]:0.009946,'Enteroctopus dofleini FU d Iso1'[&Created=Mon Jul 23 09:47:06 CEST 2012,Modified=Tue May 12 11:48:49 CEST 2015,description="",Topology="linear","Molecule Type"="AA"]:0.009158):0.019821):0.568566,(('Pareledone charcoti FU c Iso1'[&Created=Wed Jan 30 10:20:05 CET 2013,Modified=Tue May 12 11:46:48 CEST 2015,description="Pearson file capture",Topology="linear","Molecule Type"="AA"]:0.089457,('Enteroctopus dofleini FU c Iso2'[&Created=Mon Jul 23 09:46:50 CEST 2012,Modified=Tue May 12 11:46:49 CEST 2015,description="",Topology="linear","Molecule Type"="AA"]:0.014522,'Enteroctopus dofleini FU c Iso1'[&Created=Mon Jul 23 09:46:33 CEST 2012,Modified=Tue May 12 11:44:10 CEST 2015,Topology="linear","Molecule Type"="AA"]:0.005169):0.00674):0.919771,(('Pareledone charcoti FU a Iso1'[&Created=Wed Jan 30 10:20:13 CET 2013,Modified=Tue May 12 11:47:22 CEST 2015,description="Pearson file capture",Topology="linear","Molecule Type"="AA"]:1.0E-6,('Enteroctopus dofleini FU a Iso1'[&Created=Mon Jul 23 09:45:08 CEST 2012,Modified=Tue May 12 11:47:23 CEST 2015,description="",Topology="linear","Molecule Type"="AA"]:0.012758,'Enteroctopus dofleini FU a Iso2'[&Created=Mon Jul 23 09:45:23 CEST 2012,Modified=Tue May 12 11:47:23 CEST 2015,description="",Topology="linear","Molecule Type"="AA"]:0.004668):0.045396):0.719447,(('Pareledone charcoti FU f Iso1'[&Created=Wed Jan 30 10:20:44 CET 2013,Modified=Tue May 12 11:50:16 CEST 2015,description="Pearson file capture",Topology="linear","Molecule Type"="AA"]:0.108357,'Enteroctopus dofleini FU f Iso1'[&Created=Mon Jul 23 09:48:02 CEST 2012,Modified=Tue May 12 11:50:17 CEST 2015,description="",Topology="linear","Molecule Type"="AA"]:0.034569):0.007503,'Enteroctopus dofleini FU f Iso2'[&Created=Mon Jul 23 09:48:26 CEST 2012,Modified=Tue May 12 11:50:17 CEST 2015,description="",Topology="linear","Molecule Type"="AA"]:0.004573):0.6858):0.076916):0.078087):0.101085):0.90995):0.005173);
	tree bootstrap_83 = [&U] ('Enteroctopus dofleini FU c Iso2'[&Created=Mon Jul 23 09:46:50 CEST 2012,Modified=Tue May 12 11:46:49 CEST 2015,description="",Topology="linear","Molecule Type"="AA"]:0.015046,'Enteroctopus dofleini FU c Iso1'[&Created=Mon Jul 23 09:46:33 CEST 2012,Modified=Tue May 12 11:44:10 CEST 2015,Topology="linear","Molecule Type"="AA"]:0.002684,('Pareledone charcoti FU c Iso1'[&Created=Wed Jan 30 10:20:05 CET 2013,Modified=Tue May 12 11:46:48 CEST 2015,description="Pearson file capture",Topology="linear","Molecule Type"="AA"]:0.076441,(('Pareledone charcoti FU e Iso1'[&Created=Wed Jan 30 10:20:20 CET 2013,Modified=Tue May 12 11:49:49 CEST 2015,description="Pearson file capture",Topology="linear","Molecule Type"="AA"]:0.041142,('Enteroctopus dofleini FU e Iso2'[&Created=Mon Jul 23 09:47:51 CEST 2012,Modified=Tue May 12 11:49:51 CEST 2015,description="",Topology="linear","Molecule Type"="AA"]:0.021943,'Enteroctopus dofleini FU e Iso1'[&Created=Mon Jul 23 09:47:35 CEST 2012,Modified=Tue May 12 11:49:50 CEST 2015,description="",Topology="linear","Molecule Type"="AA"]:0.0):0.011599):0.568921,(('Pareledone charcoti FU b Iso1'[&Created=Wed Jan 30 10:20:29 CET 2013,Modified=Tue May 12 11:49:23 CEST 2015,description="Pearson file capture",Topology="linear","Molecule Type"="AA"]:0.011621,('Enteroctopus dofleini FU b Iso1'[&Created=Mon Jul 23 09:46:05 CEST 2012,Modified=Tue May 12 11:49:24 CEST 2015,description="",Topology="linear","Molecule Type"="AA"]:0.01458,'Enteroctopus dofleini FU b Iso2'[&Created=Mon Jul 23 09:46:22 CEST 2012,Modified=Tue May 12 11:49:25 CEST 2015,description="",Topology="linear","Molecule Type"="AA"]:0.0):0.028802):0.451267,(('Pareledone charcoti FU g Iso1'[&Created=Wed Jan 30 10:19:15 CET 2013,Modified=Tue May 12 11:50:47 CEST 2015,description="Pearson file capture",Topology="linear","Molecule Type"="AA"]:0.013747,('Enteroctopus dofleini FU g Iso1'[&Created=Mon Jul 23 09:48:41 CEST 2012,Modified=Tue May 12 11:50:48 CEST 2015,description="",Topology="linear","Molecule Type"="AA"]:0.004995,'Enteroctopus dofleini FU g Iso2'[&Created=Mon Jul 23 09:48:54 CEST 2012,Modified=Tue May 12 11:50:48 CEST 2015,description="",Topology="linear","Molecule Type"="AA"]:0.016685):0.087056):0.494131,(('Pareledone charcoti FU d Iso1'[&Created=Wed Jan 30 10:20:35 CET 2013,Modified=Tue May 12 11:48:49 CEST 2015,description="Pearson file capture",Topology="linear","Molecule Type"="AA"]:0.030199,('Enteroctopus dofleini FU d Iso2'[&Created=Mon Jul 23 09:47:22 CEST 2012,Modified=Tue May 12 11:48:50 CEST 2015,description="",Topology="linear","Molecule Type"="AA"]:0.010409,'Enteroctopus dofleini FU d Iso1'[&Created=Mon Jul 23 09:47:06 CEST 2012,Modified=Tue May 12 11:48:49 CEST 2015,description="",Topology="linear","Molecule Type"="AA"]:0.020956):0.044399):0.667832,(('Pareledone charcoti FU a Iso1'[&Created=Wed Jan 30 10:20:13 CET 2013,Modified=Tue May 12 11:47:22 CEST 2015,description="Pearson file capture",Topology="linear","Molecule Type"="AA"]:0.018063,('Enteroctopus dofleini FU a Iso2'[&Created=Mon Jul 23 09:45:23 CEST 2012,Modified=Tue May 12 11:47:23 CEST 2015,description="",Topology="linear","Molecule Type"="AA"]:0.007753,'Enteroctopus dofleini FU a Iso1'[&Created=Mon Jul 23 09:45:08 CEST 2012,Modified=Tue May 12 11:47:23 CEST 2015,description="",Topology="linear","Molecule Type"="AA"]:0.017926):0.025054):0.591231,('Pareledone charcoti FU f Iso1'[&Created=Wed Jan 30 10:20:44 CET 2013,Modified=Tue May 12 11:50:16 CEST 2015,description="Pearson file capture",Topology="linear","Molecule Type"="AA"]:0.05363,('Enteroctopus dofleini FU f Iso1'[&Created=Mon Jul 23 09:48:02 CEST 2012,Modified=Tue May 12 11:50:17 CEST 2015,description="",Topology="linear","Molecule Type"="AA"]:0.01569,'Enteroctopus dofleini FU f Iso2'[&Created=Mon Jul 23 09:48:26 CEST 2012,Modified=Tue May 12 11:50:17 CEST 2015,description="",Topology="linear","Molecule Type"="AA"]:0.023878):0.052305):0.567209):0.165862):0.039733):0.068432):0.151086):0.650112):0.018739);
	tree bootstrap_84 = [&U] ('Enteroctopus dofleini FU f Iso2'[&Created=Mon Jul 23 09:48:26 CEST 2012,Modified=Tue May 12 11:50:17 CEST 2015,description="",Topology="linear","Molecule Type"="AA"]:0.020155,'Enteroctopus dofleini FU f Iso1'[&Created=Mon Jul 23 09:48:02 CEST 2012,Modified=Tue May 12 11:50:17 CEST 2015,description="",Topology="linear","Molecule Type"="AA"]:0.017589,('Pareledone charcoti FU f Iso1'[&Created=Wed Jan 30 10:20:44 CET 2013,Modified=Tue May 12 11:50:16 CEST 2015,description="Pearson file capture",Topology="linear","Molecule Type"="AA"]:0.052337,(('Pareledone charcoti FU d Iso1'[&Created=Wed Jan 30 10:20:35 CET 2013,Modified=Tue May 12 11:48:49 CEST 2015,description="Pearson file capture",Topology="linear","Molecule Type"="AA"]:0.040808,('Enteroctopus dofleini FU d Iso1'[&Created=Mon Jul 23 09:47:06 CEST 2012,Modified=Tue May 12 11:48:49 CEST 2015,description="",Topology="linear","Molecule Type"="AA"]:0.034051,'Enteroctopus dofleini FU d Iso2'[&Created=Mon Jul 23 09:47:22 CEST 2012,Modified=Tue May 12 11:48:50 CEST 2015,description="",Topology="linear","Molecule Type"="AA"]:0.02468):0.034257):0.630405,(('Enteroctopus dofleini FU a Iso1'[&Created=Mon Jul 23 09:45:08 CEST 2012,Modified=Tue May 12 11:47:23 CEST 2015,description="",Topology="linear","Molecule Type"="AA"]:1.0E-6,('Enteroctopus dofleini FU a Iso2'[&Created=Mon Jul 23 09:45:23 CEST 2012,Modified=Tue May 12 11:47:23 CEST 2015,description="",Topology="linear","Molecule Type"="AA"]:0.008839,'Pareledone charcoti FU a Iso1'[&Created=Wed Jan 30 10:20:13 CET 2013,Modified=Tue May 12 11:47:22 CEST 2015,description="Pearson file capture",Topology="linear","Molecule Type"="AA"]:0.030784):0.014706):0.701408,(('Pareledone charcoti FU e Iso1'[&Created=Wed Jan 30 10:20:20 CET 2013,Modified=Tue May 12 11:49:49 CEST 2015,description="Pearson file capture",Topology="linear","Molecule Type"="AA"]:0.033221,('Enteroctopus dofleini FU e Iso1'[&Created=Mon Jul 23 09:47:35 CEST 2012,Modified=Tue May 12 11:49:50 CEST 2015,description="",Topology="linear","Molecule Type"="AA"]:0.0,'Enteroctopus dofleini FU e Iso2'[&Created=Mon Jul 23 09:47:51 CEST 2012,Modified=Tue May 12 11:49:51 CEST 2015,description="",Topology="linear","Molecule Type"="AA"]:0.00922):0.003495):0.632734,(('Pareledone charcoti FU b Iso1'[&Created=Wed Jan 30 10:20:29 CET 2013,Modified=Tue May 12 11:49:23 CEST 2015,description="Pearson file capture",Topology="linear","Molecule Type"="AA"]:0.015466,('Enteroctopus dofleini FU b Iso1'[&Created=Mon Jul 23 09:46:05 CEST 2012,Modified=Tue May 12 11:49:24 CEST 2015,description="",Topology="linear","Molecule Type"="AA"]:0.011963,'Enteroctopus dofleini FU b Iso2'[&Created=Mon Jul 23 09:46:22 CEST 2012,Modified=Tue May 12 11:49:25 CEST 2015,description="",Topology="linear","Molecule Type"="AA"]:0.0):0.044803):0.636917,(('Pareledone charcoti FU c Iso1'[&Created=Wed Jan 30 10:20:05 CET 2013,Modified=Tue May 12 11:46:48 CEST 2015,description="Pearson file capture",Topology="linear","Molecule Type"="AA"]:0.031851,('Enteroctopus dofleini FU c Iso2'[&Created=Mon Jul 23 09:46:50 CEST 2012,Modified=Tue May 12 11:46:49 CEST 2015,description="",Topology="linear","Molecule Type"="AA"]:0.019213,'Enteroctopus dofleini FU c Iso1'[&Created=Mon Jul 23 09:46:33 CEST 2012,Modified=Tue May 12 11:44:10 CEST 2015,Topology="linear","Molecule Type"="AA"]:0.0):0.0507):0.541404,('Pareledone charcoti FU g Iso1'[&Created=Wed Jan 30 10:19:15 CET 2013,Modified=Tue May 12 11:50:47 CEST 2015,description="Pearson file capture",Topology="linear","Molecule Type"="AA"]:0.008477,('Enteroctopus dofleini FU g Iso1'[&Created=Mon Jul 23 09:48:41 CEST 2012,Modified=Tue May 12 11:50:48 CEST 2015,description="",Topology="linear","Molecule Type"="AA"]:0.004807,'Enteroctopus dofleini FU g Iso2'[&Created=Mon Jul 23 09:48:54 CEST 2012,Modified=Tue May 12 11:50:48 CEST 2015,description="",Topology="linear","Molecule Type"="AA"]:0.020502):0.070001):0.562009):0.089515):0.075173):0.060072):0.089687):0.755822):0.015945);
	tree bootstrap_85 = [&U] ('Enteroctopus dofleini FU c Iso1'[&Created=Mon Jul 23 09:46:33 CEST 2012,Modified=Tue May 12 11:44:10 CEST 2015,Topology="linear","Molecule Type"="AA"]:0.002539,'Enteroctopus dofleini FU c Iso2'[&Created=Mon Jul 23 09:46:50 CEST 2012,Modified=Tue May 12 11:46:49 CEST 2015,description="",Topology="linear","Molecule Type"="AA"]:0.018816,('Pareledone charcoti FU c Iso1'[&Created=Wed Jan 30 10:20:05 CET 2013,Modified=Tue May 12 11:46:48 CEST 2015,description="Pearson file capture",Topology="linear","Molecule Type"="AA"]:0.10247,(('Pareledone charcoti FU b Iso1'[&Created=Wed Jan 30 10:20:29 CET 2013,Modified=Tue May 12 11:49:23 CEST 2015,description="Pearson file capture",Topology="linear","Molecule Type"="AA"]:4.0E-6,('Enteroctopus dofleini FU b Iso2'[&Created=Mon Jul 23 09:46:22 CEST 2012,Modified=Tue May 12 11:49:25 CEST 2015,description="",Topology="linear","Molecule Type"="AA"]:0.001471,'Enteroctopus dofleini FU b Iso1'[&Created=Mon Jul 23 09:46:05 CEST 2012,Modified=Tue May 12 11:49:24 CEST 2015,description="",Topology="linear","Molecule Type"="AA"]:0.005378):0.073271):0.540005,(('Pareledone charcoti FU g Iso1'[&Created=Wed Jan 30 10:19:15 CET 2013,Modified=Tue May 12 11:50:47 CEST 2015,description="Pearson file capture",Topology="linear","Molecule Type"="AA"]:0.005248,('Enteroctopus dofleini FU g Iso1'[&Created=Mon Jul 23 09:48:41 CEST 2012,Modified=Tue May 12 11:50:48 CEST 2015,description="",Topology="linear","Molecule Type"="AA"]:0.002489,'Enteroctopus dofleini FU g Iso2'[&Created=Mon Jul 23 09:48:54 CEST 2012,Modified=Tue May 12 11:50:48 CEST 2015,description="",Topology="linear","Molecule Type"="AA"]:0.007501):0.068477):0.67306,((('Pareledone charcoti FU f Iso1'[&Created=Wed Jan 30 10:20:44 CET 2013,Modified=Tue May 12 11:50:16 CEST 2015,description="Pearson file capture",Topology="linear","Molecule Type"="AA"]:0.08347,('Enteroctopus dofleini FU f Iso1'[&Created=Mon Jul 23 09:48:02 CEST 2012,Modified=Tue May 12 11:50:17 CEST 2015,description="",Topology="linear","Molecule Type"="AA"]:0.032191,'Enteroctopus dofleini FU f Iso2'[&Created=Mon Jul 23 09:48:26 CEST 2012,Modified=Tue May 12 11:50:17 CEST 2015,description="",Topology="linear","Molecule Type"="AA"]:0.01509):0.038068):0.702403,('Pareledone charcoti FU a Iso1'[&Created=Wed Jan 30 10:20:13 CET 2013,Modified=Tue May 12 11:47:22 CEST 2015,description="Pearson file capture",Topology="linear","Molecule Type"="AA"]:0.059166,('Enteroctopus dofleini FU a Iso2'[&Created=Mon Jul 23 09:45:23 CEST 2012,Modified=Tue May 12 11:47:23 CEST 2015,description="",Topology="linear","Molecule Type"="AA"]:0.01728,'Enteroctopus dofleini FU a Iso1'[&Created=Mon Jul 23 09:45:08 CEST 2012,Modified=Tue May 12 11:47:23 CEST 2015,description="",Topology="linear","Molecule Type"="AA"]:0.019249):0.005753):0.658181):0.253635,(('Enteroctopus dofleini FU e Iso1'[&Created=Mon Jul 23 09:47:35 CEST 2012,Modified=Tue May 12 11:49:50 CEST 2015,description="",Topology="linear","Molecule Type"="AA"]:5.0E-6,('Enteroctopus dofleini FU e Iso2'[&Created=Mon Jul 23 09:47:51 CEST 2012,Modified=Tue May 12 11:49:51 CEST 2015,description="",Topology="linear","Molecule Type"="AA"]:0.013509,'Pareledone charcoti FU e Iso1'[&Created=Wed Jan 30 10:20:20 CET 2013,Modified=Tue May 12 11:49:49 CEST 2015,description="Pearson file capture",Topology="linear","Molecule Type"="AA"]:0.06047):0.009637):0.792133,('Pareledone charcoti FU d Iso1'[&Created=Wed Jan 30 10:20:35 CET 2013,Modified=Tue May 12 11:48:49 CEST 2015,description="Pearson file capture",Topology="linear","Molecule Type"="AA"]:0.036563,('Enteroctopus dofleini FU d Iso1'[&Created=Mon Jul 23 09:47:06 CEST 2012,Modified=Tue May 12 11:48:49 CEST 2015,description="",Topology="linear","Molecule Type"="AA"]:0.018638,'Enteroctopus dofleini FU d Iso2'[&Created=Mon Jul 23 09:47:22 CEST 2012,Modified=Tue May 12 11:48:50 CEST 2015,description="",Topology="linear","Molecule Type"="AA"]:0.00791):0.070232):0.539929):0.135143):0.122792):0.192607):0.822541):2.0E-6);
	tree bootstrap_86 = [&U] ('Enteroctopus dofleini FU c Iso1'[&Created=Mon Jul 23 09:46:33 CEST 2012,Modified=Tue May 12 11:44:10 CEST 2015,Topology="linear","Molecule Type"="AA"]:0.005373,'Pareledone charcoti FU c Iso1'[&Created=Wed Jan 30 10:20:05 CET 2013,Modified=Tue May 12 11:46:48 CEST 2015,description="Pearson file capture",Topology="linear","Molecule Type"="AA"]:0.062267,('Enteroctopus dofleini FU c Iso2'[&Created=Mon Jul 23 09:46:50 CEST 2012,Modified=Tue May 12 11:46:49 CEST 2015,description="",Topology="linear","Molecule Type"="AA"]:0.018395,(('Pareledone charcoti FU b Iso1'[&Created=Wed Jan 30 10:20:29 CET 2013,Modified=Tue May 12 11:49:23 CEST 2015,description="Pearson file capture",Topology="linear","Molecule Type"="AA"]:0.024414,('Enteroctopus dofleini FU b Iso2'[&Created=Mon Jul 23 09:46:22 CEST 2012,Modified=Tue May 12 11:49:25 CEST 2015,description="",Topology="linear","Molecule Type"="AA"]:0.0,'Enteroctopus dofleini FU b Iso1'[&Created=Mon Jul 23 09:46:05 CEST 2012,Modified=Tue May 12 11:49:24 CEST 2015,description="",Topology="linear","Molecule Type"="AA"]:0.010039):0.019482):0.446737,((('Pareledone charcoti FU g Iso1'[&Created=Wed Jan 30 10:19:15 CET 2013,Modified=Tue May 12 11:50:47 CEST 2015,description="Pearson file capture",Topology="linear","Molecule Type"="AA"]:0.041961,('Enteroctopus dofleini FU g Iso1'[&Created=Mon Jul 23 09:48:41 CEST 2012,Modified=Tue May 12 11:50:48 CEST 2015,description="",Topology="linear","Molecule Type"="AA"]:0.007773,'Enteroctopus dofleini FU g Iso2'[&Created=Mon Jul 23 09:48:54 CEST 2012,Modified=Tue May 12 11:50:48 CEST 2015,description="",Topology="linear","Molecule Type"="AA"]:0.007575):0.057445):0.601743,(('Pareledone charcoti FU a Iso1'[&Created=Wed Jan 30 10:20:13 CET 2013,Modified=Tue May 12 11:47:22 CEST 2015,description="Pearson file capture",Topology="linear","Molecule Type"="AA"]:0.00656,('Enteroctopus dofleini FU a Iso1'[&Created=Mon Jul 23 09:45:08 CEST 2012,Modified=Tue May 12 11:47:23 CEST 2015,description="",Topology="linear","Molecule Type"="AA"]:0.012153,'Enteroctopus dofleini FU a Iso2'[&Created=Mon Jul 23 09:45:23 CEST 2012,Modified=Tue May 12 11:47:23 CEST 2015,description="",Topology="linear","Molecule Type"="AA"]:0.015163):0.054665):0.676575,('Pareledone charcoti FU f Iso1'[&Created=Wed Jan 30 10:20:44 CET 2013,Modified=Tue May 12 11:50:16 CEST 2015,description="Pearson file capture",Topology="linear","Molecule Type"="AA"]:0.042124,('Enteroctopus dofleini FU f Iso2'[&Created=Mon Jul 23 09:48:26 CEST 2012,Modified=Tue May 12 11:50:17 CEST 2015,description="",Topology="linear","Molecule Type"="AA"]:0.019788,'Enteroctopus dofleini FU f Iso1'[&Created=Mon Jul 23 09:48:02 CEST 2012,Modified=Tue May 12 11:50:17 CEST 2015,description="",Topology="linear","Molecule Type"="AA"]:0.017718):0.032002):0.528734):0.118403):0.122854,(('Enteroctopus dofleini FU e Iso1'[&Created=Mon Jul 23 09:47:35 CEST 2012,Modified=Tue May 12 11:49:50 CEST 2015,description="",Topology="linear","Molecule Type"="AA"]:1.0E-6,('Pareledone charcoti FU e Iso1'[&Created=Wed Jan 30 10:20:20 CET 2013,Modified=Tue May 12 11:49:49 CEST 2015,description="Pearson file capture",Topology="linear","Molecule Type"="AA"]:0.043764,'Enteroctopus dofleini FU e Iso2'[&Created=Mon Jul 23 09:47:51 CEST 2012,Modified=Tue May 12 11:49:51 CEST 2015,description="",Topology="linear","Molecule Type"="AA"]:0.0171):0.016302):0.643294,('Pareledone charcoti FU d Iso1'[&Created=Wed Jan 30 10:20:35 CET 2013,Modified=Tue May 12 11:48:49 CEST 2015,description="Pearson file capture",Topology="linear","Molecule Type"="AA"]:0.027688,('Enteroctopus dofleini FU d Iso1'[&Created=Mon Jul 23 09:47:06 CEST 2012,Modified=Tue May 12 11:48:49 CEST 2015,description="",Topology="linear","Molecule Type"="AA"]:0.045296,'Enteroctopus dofleini FU d Iso2'[&Created=Mon Jul 23 09:47:22 CEST 2012,Modified=Tue May 12 11:48:50 CEST 2015,description="",Topology="linear","Molecule Type"="AA"]:0.019678):0.036931):0.508397):0.109277):0.161408):0.782387):0.003946);
	tree bootstrap_87 = [&U] ('Enteroctopus dofleini FU e Iso1'[&Created=Mon Jul 23 09:47:35 CEST 2012,Modified=Tue May 12 11:49:50 CEST 2015,description="",Topology="linear","Molecule Type"="AA"]:0.009306,'Enteroctopus dofleini FU e Iso2'[&Created=Mon Jul 23 09:47:51 CEST 2012,Modified=Tue May 12 11:49:51 CEST 2015,description="",Topology="linear","Molecule Type"="AA"]:0.018739,('Pareledone charcoti FU e Iso1'[&Created=Wed Jan 30 10:20:20 CET 2013,Modified=Tue May 12 11:49:49 CEST 2015,description="Pearson file capture",Topology="linear","Molecule Type"="AA"]:0.028079,((('Enteroctopus dofleini FU b Iso1'[&Created=Mon Jul 23 09:46:05 CEST 2012,Modified=Tue May 12 11:49:24 CEST 2015,description="",Topology="linear","Molecule Type"="AA"]:0.006784,('Pareledone charcoti FU b Iso1'[&Created=Wed Jan 30 10:20:29 CET 2013,Modified=Tue May 12 11:49:23 CEST 2015,description="Pearson file capture",Topology="linear","Molecule Type"="AA"]:0.052983,'Enteroctopus dofleini FU b Iso2'[&Created=Mon Jul 23 09:46:22 CEST 2012,Modified=Tue May 12 11:49:25 CEST 2015,description="",Topology="linear","Molecule Type"="AA"]:0.0):0.002715):0.684295,('Pareledone charcoti FU g Iso1'[&Created=Wed Jan 30 10:19:15 CET 2013,Modified=Tue May 12 11:50:47 CEST 2015,description="Pearson file capture",Topology="linear","Molecule Type"="AA"]:0.014739,('Enteroctopus dofleini FU g Iso2'[&Created=Mon Jul 23 09:48:54 CEST 2012,Modified=Tue May 12 11:50:48 CEST 2015,description="",Topology="linear","Molecule Type"="AA"]:0.002666,'Enteroctopus dofleini FU g Iso1'[&Created=Mon Jul 23 09:48:41 CEST 2012,Modified=Tue May 12 11:50:48 CEST 2015,description="",Topology="linear","Molecule Type"="AA"]:0.0):0.079775):0.507345):0.070755,(('Pareledone charcoti FU d Iso1'[&Created=Wed Jan 30 10:20:35 CET 2013,Modified=Tue May 12 11:48:49 CEST 2015,description="Pearson file capture",Topology="linear","Molecule Type"="AA"]:0.03273,('Enteroctopus dofleini FU d Iso2'[&Created=Mon Jul 23 09:47:22 CEST 2012,Modified=Tue May 12 11:48:50 CEST 2015,description="",Topology="linear","Molecule Type"="AA"]:0.002831,'Enteroctopus dofleini FU d Iso1'[&Created=Mon Jul 23 09:47:06 CEST 2012,Modified=Tue May 12 11:48:49 CEST 2015,description="",Topology="linear","Molecule Type"="AA"]:0.027862):0.029276):0.639573,(('Pareledone charcoti FU c Iso1'[&Created=Wed Jan 30 10:20:05 CET 2013,Modified=Tue May 12 11:46:48 CEST 2015,description="Pearson file capture",Topology="linear","Molecule Type"="AA"]:0.070963,('Enteroctopus dofleini FU c Iso1'[&Created=Mon Jul 23 09:46:33 CEST 2012,Modified=Tue May 12 11:44:10 CEST 2015,Topology="linear","Molecule Type"="AA"]:0.002415,'Enteroctopus dofleini FU c Iso2'[&Created=Mon Jul 23 09:46:50 CEST 2012,Modified=Tue May 12 11:46:49 CEST 2015,description="",Topology="linear","Molecule Type"="AA"]:0.021122):0.0):0.858507,(('Pareledone charcoti FU a Iso1'[&Created=Wed Jan 30 10:20:13 CET 2013,Modified=Tue May 12 11:47:22 CEST 2015,description="Pearson file capture",Topology="linear","Molecule Type"="AA"]:5.92E-4,('Enteroctopus dofleini FU a Iso2'[&Created=Mon Jul 23 09:45:23 CEST 2012,Modified=Tue May 12 11:47:23 CEST 2015,description="",Topology="linear","Molecule Type"="AA"]:0.015402,'Enteroctopus dofleini FU a Iso1'[&Created=Mon Jul 23 09:45:08 CEST 2012,Modified=Tue May 12 11:47:23 CEST 2015,description="",Topology="linear","Molecule Type"="AA"]:0.016921):0.032295):0.656411,('Pareledone charcoti FU f Iso1'[&Created=Wed Jan 30 10:20:44 CET 2013,Modified=Tue May 12 11:50:16 CEST 2015,description="Pearson file capture",Topology="linear","Molecule Type"="AA"]:0.053699,('Enteroctopus dofleini FU f Iso1'[&Created=Mon Jul 23 09:48:02 CEST 2012,Modified=Tue May 12 11:50:17 CEST 2015,description="",Topology="linear","Molecule Type"="AA"]:0.01257,'Enteroctopus dofleini FU f Iso2'[&Created=Mon Jul 23 09:48:26 CEST 2012,Modified=Tue May 12 11:50:17 CEST 2015,description="",Topology="linear","Molecule Type"="AA"]:0.010276):0.062693):0.696111):0.076552):0.069717):0.119338):0.736202):0.020666);
	tree bootstrap_88 = [&U] ('Enteroctopus dofleini FU c Iso2'[&Created=Mon Jul 23 09:46:50 CEST 2012,Modified=Tue May 12 11:46:49 CEST 2015,description="",Topology="linear","Molecule Type"="AA"]:0.012312,'Enteroctopus dofleini FU c Iso1'[&Created=Mon Jul 23 09:46:33 CEST 2012,Modified=Tue May 12 11:44:10 CEST 2015,Topology="linear","Molecule Type"="AA"]:0.002555,('Pareledone charcoti FU c Iso1'[&Created=Wed Jan 30 10:20:05 CET 2013,Modified=Tue May 12 11:46:48 CEST 2015,description="Pearson file capture",Topology="linear","Molecule Type"="AA"]:0.051142,(((('Enteroctopus dofleini FU e Iso1'[&Created=Mon Jul 23 09:47:35 CEST 2012,Modified=Tue May 12 11:49:50 CEST 2015,description="",Topology="linear","Molecule Type"="AA"]:0.0,('Pareledone charcoti FU e Iso1'[&Created=Wed Jan 30 10:20:20 CET 2013,Modified=Tue May 12 11:49:49 CEST 2015,description="Pearson file capture",Topology="linear","Molecule Type"="AA"]:0.042692,'Enteroctopus dofleini FU e Iso2'[&Created=Mon Jul 23 09:47:51 CEST 2012,Modified=Tue May 12 11:49:51 CEST 2015,description="",Topology="linear","Molecule Type"="AA"]:0.02376):0.007472):0.596311,('Pareledone charcoti FU d Iso1'[&Created=Wed Jan 30 10:20:35 CET 2013,Modified=Tue May 12 11:48:49 CEST 2015,description="Pearson file capture",Topology="linear","Molecule Type"="AA"]:0.049846,('Enteroctopus dofleini FU d Iso1'[&Created=Mon Jul 23 09:47:06 CEST 2012,Modified=Tue May 12 11:48:49 CEST 2015,description="",Topology="linear","Molecule Type"="AA"]:0.010232,'Enteroctopus dofleini FU d Iso2'[&Created=Mon Jul 23 09:47:22 CEST 2012,Modified=Tue May 12 11:48:50 CEST 2015,description="",Topology="linear","Molecule Type"="AA"]:0.017833):0.01396):0.60304):0.147693,(('Pareledone charcoti FU g Iso1'[&Created=Wed Jan 30 10:19:15 CET 2013,Modified=Tue May 12 11:50:47 CEST 2015,description="Pearson file capture",Topology="linear","Molecule Type"="AA"]:0.004146,('Enteroctopus dofleini FU g Iso1'[&Created=Mon Jul 23 09:48:41 CEST 2012,Modified=Tue May 12 11:50:48 CEST 2015,description="",Topology="linear","Molecule Type"="AA"]:0.0,'Enteroctopus dofleini FU g Iso2'[&Created=Mon Jul 23 09:48:54 CEST 2012,Modified=Tue May 12 11:50:48 CEST 2015,description="",Topology="linear","Molecule Type"="AA"]:0.002497):0.051066):0.707249,(('Pareledone charcoti FU f Iso1'[&Created=Wed Jan 30 10:20:44 CET 2013,Modified=Tue May 12 11:50:16 CEST 2015,description="Pearson file capture",Topology="linear","Molecule Type"="AA"]:0.072188,('Enteroctopus dofleini FU f Iso1'[&Created=Mon Jul 23 09:48:02 CEST 2012,Modified=Tue May 12 11:50:17 CEST 2015,description="",Topology="linear","Molecule Type"="AA"]:0.022672,'Enteroctopus dofleini FU f Iso2'[&Created=Mon Jul 23 09:48:26 CEST 2012,Modified=Tue May 12 11:50:17 CEST 2015,description="",Topology="linear","Molecule Type"="AA"]:0.030702):0.027817):0.604616,('Pareledone charcoti FU a Iso1'[&Created=Wed Jan 30 10:20:13 CET 2013,Modified=Tue May 12 11:47:22 CEST 2015,description="Pearson file capture",Topology="linear","Molecule Type"="AA"]:0.013011,('Enteroctopus dofleini FU a Iso1'[&Created=Mon Jul 23 09:45:08 CEST 2012,Modified=Tue May 12 11:47:23 CEST 2015,description="",Topology="linear","Molecule Type"="AA"]:0.023048,'Enteroctopus dofleini FU a Iso2'[&Created=Mon Jul 23 09:45:23 CEST 2012,Modified=Tue May 12 11:47:23 CEST 2015,description="",Topology="linear","Molecule Type"="AA"]:0.010437):0.042905):0.612981):0.061444):0.082648):0.133174,('Enteroctopus dofleini FU b Iso1'[&Created=Mon Jul 23 09:46:05 CEST 2012,Modified=Tue May 12 11:49:24 CEST 2015,description="",Topology="linear","Molecule Type"="AA"]:0.01625,('Pareledone charcoti FU b Iso1'[&Created=Wed Jan 30 10:20:29 CET 2013,Modified=Tue May 12 11:49:23 CEST 2015,description="Pearson file capture",Topology="linear","Molecule Type"="AA"]:0.061045,'Enteroctopus dofleini FU b Iso2'[&Created=Mon Jul 23 09:46:22 CEST 2012,Modified=Tue May 12 11:49:25 CEST 2015,description="",Topology="linear","Molecule Type"="AA"]:0.003119):0.002776):0.465199):0.696887):0.048642);
	tree bootstrap_89 = [&U] ('Enteroctopus dofleini FU c Iso1'[&Created=Mon Jul 23 09:46:33 CEST 2012,Modified=Tue May 12 11:44:10 CEST 2015,Topology="linear","Molecule Type"="AA"]:0.00527,'Enteroctopus dofleini FU c Iso2'[&Created=Mon Jul 23 09:46:50 CEST 2012,Modified=Tue May 12 11:46:49 CEST 2015,description="",Topology="linear","Molecule Type"="AA"]:0.011792,('Pareledone charcoti FU c Iso1'[&Created=Wed Jan 30 10:20:05 CET 2013,Modified=Tue May 12 11:46:48 CEST 2015,description="Pearson file capture",Topology="linear","Molecule Type"="AA"]:0.081574,(('Pareledone charcoti FU f Iso1'[&Created=Wed Jan 30 10:20:44 CET 2013,Modified=Tue May 12 11:50:16 CEST 2015,description="Pearson file capture",Topology="linear","Molecule Type"="AA"]:0.048618,('Enteroctopus dofleini FU f Iso2'[&Created=Mon Jul 23 09:48:26 CEST 2012,Modified=Tue May 12 11:50:17 CEST 2015,description="",Topology="linear","Molecule Type"="AA"]:0.023223,'Enteroctopus dofleini FU f Iso1'[&Created=Mon Jul 23 09:48:02 CEST 2012,Modified=Tue May 12 11:50:17 CEST 2015,description="",Topology="linear","Molecule Type"="AA"]:0.014636):0.09327):0.581069,((('Pareledone charcoti FU b Iso1'[&Created=Wed Jan 30 10:20:29 CET 2013,Modified=Tue May 12 11:49:23 CEST 2015,description="Pearson file capture",Topology="linear","Molecule Type"="AA"]:0.032359,('Enteroctopus dofleini FU b Iso1'[&Created=Mon Jul 23 09:46:05 CEST 2012,Modified=Tue May 12 11:49:24 CEST 2015,description="",Topology="linear","Molecule Type"="AA"]:0.016065,'Enteroctopus dofleini FU b Iso2'[&Created=Mon Jul 23 09:46:22 CEST 2012,Modified=Tue May 12 11:49:25 CEST 2015,description="",Topology="linear","Molecule Type"="AA"]:0.0):0.012746):0.541206,('Pareledone charcoti FU g Iso1'[&Created=Wed Jan 30 10:19:15 CET 2013,Modified=Tue May 12 11:50:47 CEST 2015,description="Pearson file capture",Topology="linear","Molecule Type"="AA"]:0.021245,('Enteroctopus dofleini FU g Iso1'[&Created=Mon Jul 23 09:48:41 CEST 2012,Modified=Tue May 12 11:50:48 CEST 2015,description="",Topology="linear","Molecule Type"="AA"]:0.007484,'Enteroctopus dofleini FU g Iso2'[&Created=Mon Jul 23 09:48:54 CEST 2012,Modified=Tue May 12 11:50:48 CEST 2015,description="",Topology="linear","Molecule Type"="AA"]:0.010468):0.064183):0.43507):0.095505,(('Pareledone charcoti FU a Iso1'[&Created=Wed Jan 30 10:20:13 CET 2013,Modified=Tue May 12 11:47:22 CEST 2015,description="Pearson file capture",Topology="linear","Molecule Type"="AA"]:0.042957,('Enteroctopus dofleini FU a Iso2'[&Created=Mon Jul 23 09:45:23 CEST 2012,Modified=Tue May 12 11:47:23 CEST 2015,description="",Topology="linear","Molecule Type"="AA"]:0.005274,'Enteroctopus dofleini FU a Iso1'[&Created=Mon Jul 23 09:45:08 CEST 2012,Modified=Tue May 12 11:47:23 CEST 2015,description="",Topology="linear","Molecule Type"="AA"]:0.017203):0.001433):0.721922,(('Pareledone charcoti FU e Iso1'[&Created=Wed Jan 30 10:20:20 CET 2013,Modified=Tue May 12 11:49:49 CEST 2015,description="Pearson file capture",Topology="linear","Molecule Type"="AA"]:0.024754,('Enteroctopus dofleini FU e Iso1'[&Created=Mon Jul 23 09:47:35 CEST 2012,Modified=Tue May 12 11:49:50 CEST 2015,description="",Topology="linear","Molecule Type"="AA"]:0.002248,'Enteroctopus dofleini FU e Iso2'[&Created=Mon Jul 23 09:47:51 CEST 2012,Modified=Tue May 12 11:49:51 CEST 2015,description="",Topology="linear","Molecule Type"="AA"]:0.014161):0.019408):0.752568,('Pareledone charcoti FU d Iso1'[&Created=Wed Jan 30 10:20:35 CET 2013,Modified=Tue May 12 11:48:49 CEST 2015,description="Pearson file capture",Topology="linear","Molecule Type"="AA"]:0.004706,('Enteroctopus dofleini FU d Iso1'[&Created=Mon Jul 23 09:47:06 CEST 2012,Modified=Tue May 12 11:48:49 CEST 2015,description="",Topology="linear","Molecule Type"="AA"]:0.029045,'Enteroctopus dofleini FU d Iso2'[&Created=Mon Jul 23 09:47:22 CEST 2012,Modified=Tue May 12 11:48:50 CEST 2015,description="",Topology="linear","Molecule Type"="AA"]:0.00769):0.059654):0.656909):0.055026):0.065008):0.12662):0.808367):6.22E-4);
	tree bootstrap_90 = [&U] ('Enteroctopus dofleini FU c Iso2'[&Created=Mon Jul 23 09:46:50 CEST 2012,Modified=Tue May 12 11:46:49 CEST 2015,description="",Topology="linear","Molecule Type"="AA"]:0.011808,'Enteroctopus dofleini FU c Iso1'[&Created=Mon Jul 23 09:46:33 CEST 2012,Modified=Tue May 12 11:44:10 CEST 2015,Topology="linear","Molecule Type"="AA"]:0.0055,('Pareledone charcoti FU c Iso1'[&Created=Wed Jan 30 10:20:05 CET 2013,Modified=Tue May 12 11:46:48 CEST 2015,description="Pearson file capture",Topology="linear","Molecule Type"="AA"]:0.064835,(('Enteroctopus dofleini FU b Iso1'[&Created=Mon Jul 23 09:46:05 CEST 2012,Modified=Tue May 12 11:49:24 CEST 2015,description="",Topology="linear","Molecule Type"="AA"]:0.008776,('Enteroctopus dofleini FU b Iso2'[&Created=Mon Jul 23 09:46:22 CEST 2012,Modified=Tue May 12 11:49:25 CEST 2015,description="",Topology="linear","Molecule Type"="AA"]:0.005927,'Pareledone charcoti FU b Iso1'[&Created=Wed Jan 30 10:20:29 CET 2013,Modified=Tue May 12 11:49:23 CEST 2015,description="Pearson file capture",Topology="linear","Molecule Type"="AA"]:0.058263):0.00792):0.546377,(('Pareledone charcoti FU g Iso1'[&Created=Wed Jan 30 10:19:15 CET 2013,Modified=Tue May 12 11:50:47 CEST 2015,description="Pearson file capture",Topology="linear","Molecule Type"="AA"]:0.009638,('Enteroctopus dofleini FU g Iso1'[&Created=Mon Jul 23 09:48:41 CEST 2012,Modified=Tue May 12 11:50:48 CEST 2015,description="",Topology="linear","Molecule Type"="AA"]:0.002302,'Enteroctopus dofleini FU g Iso2'[&Created=Mon Jul 23 09:48:54 CEST 2012,Modified=Tue May 12 11:50:48 CEST 2015,description="",Topology="linear","Molecule Type"="AA"]:0.010018):0.073133):0.427352,(('Pareledone charcoti FU d Iso1'[&Created=Wed Jan 30 10:20:35 CET 2013,Modified=Tue May 12 11:48:49 CEST 2015,description="Pearson file capture",Topology="linear","Molecule Type"="AA"]:0.007033,('Enteroctopus dofleini FU d Iso2'[&Created=Mon Jul 23 09:47:22 CEST 2012,Modified=Tue May 12 11:48:50 CEST 2015,description="",Topology="linear","Molecule Type"="AA"]:0.010094,'Enteroctopus dofleini FU d Iso1'[&Created=Mon Jul 23 09:47:06 CEST 2012,Modified=Tue May 12 11:48:49 CEST 2015,description="",Topology="linear","Molecule Type"="AA"]:0.010178):0.044326):0.553248,(('Enteroctopus dofleini FU e Iso1'[&Created=Mon Jul 23 09:47:35 CEST 2012,Modified=Tue May 12 11:49:50 CEST 2015,description="",Topology="linear","Molecule Type"="AA"]:1.0E-6,('Pareledone charcoti FU e Iso1'[&Created=Wed Jan 30 10:20:20 CET 2013,Modified=Tue May 12 11:49:49 CEST 2015,description="Pearson file capture",Topology="linear","Molecule Type"="AA"]:0.048402,'Enteroctopus dofleini FU e Iso2'[&Created=Mon Jul 23 09:47:51 CEST 2012,Modified=Tue May 12 11:49:51 CEST 2015,description="",Topology="linear","Molecule Type"="AA"]:0.030777):0.005124):0.768515,(('Pareledone charcoti FU a Iso1'[&Created=Wed Jan 30 10:20:13 CET 2013,Modified=Tue May 12 11:47:22 CEST 2015,description="Pearson file capture",Topology="linear","Molecule Type"="AA"]:0.042932,('Enteroctopus dofleini FU a Iso1'[&Created=Mon Jul 23 09:45:08 CEST 2012,Modified=Tue May 12 11:47:23 CEST 2015,description="",Topology="linear","Molecule Type"="AA"]:0.01711,'Enteroctopus dofleini FU a Iso2'[&Created=Mon Jul 23 09:45:23 CEST 2012,Modified=Tue May 12 11:47:23 CEST 2015,description="",Topology="linear","Molecule Type"="AA"]:0.014949):0.017327):0.585648,('Enteroctopus dofleini FU f Iso2'[&Created=Mon Jul 23 09:48:26 CEST 2012,Modified=Tue May 12 11:50:17 CEST 2015,description="",Topology="linear","Molecule Type"="AA"]:0.002693,('Enteroctopus dofleini FU f Iso1'[&Created=Mon Jul 23 09:48:02 CEST 2012,Modified=Tue May 12 11:50:17 CEST 2015,description="",Topology="linear","Molecule Type"="AA"]:0.022472,'Pareledone charcoti FU f Iso1'[&Created=Wed Jan 30 10:20:44 CET 2013,Modified=Tue May 12 11:50:16 CEST 2015,description="Pearson file capture",Topology="linear","Molecule Type"="AA"]:0.089673):0.011808):0.648865):0.105132):0.071522):0.070355):0.132407):0.82025):0.061772);
	tree bootstrap_91 = [&U] ('Enteroctopus dofleini FU a Iso1'[&Created=Mon Jul 23 09:45:08 CEST 2012,Modified=Tue May 12 11:47:23 CEST 2015,description="",Topology="linear","Molecule Type"="AA"]:0.023846,'Enteroctopus dofleini FU a Iso2'[&Created=Mon Jul 23 09:45:23 CEST 2012,Modified=Tue May 12 11:47:23 CEST 2015,description="",Topology="linear","Molecule Type"="AA"]:0.01007,('Pareledone charcoti FU a Iso1'[&Created=Wed Jan 30 10:20:13 CET 2013,Modified=Tue May 12 11:47:22 CEST 2015,description="Pearson file capture",Topology="linear","Molecule Type"="AA"]:1.0E-6,(('Pareledone charcoti FU f Iso1'[&Created=Wed Jan 30 10:20:44 CET 2013,Modified=Tue May 12 11:50:16 CEST 2015,description="Pearson file capture",Topology="linear","Molecule Type"="AA"]:0.032065,('Enteroctopus dofleini FU f Iso1'[&Created=Mon Jul 23 09:48:02 CEST 2012,Modified=Tue May 12 11:50:17 CEST 2015,description="",Topology="linear","Molecule Type"="AA"]:0.020812,'Enteroctopus dofleini FU f Iso2'[&Created=Mon Jul 23 09:48:26 CEST 2012,Modified=Tue May 12 11:50:17 CEST 2015,description="",Topology="linear","Molecule Type"="AA"]:0.012169):0.054808):0.517299,(('Pareledone charcoti FU g Iso1'[&Created=Wed Jan 30 10:19:15 CET 2013,Modified=Tue May 12 11:50:47 CEST 2015,description="Pearson file capture",Topology="linear","Molecule Type"="AA"]:0.015571,('Enteroctopus dofleini FU g Iso1'[&Created=Mon Jul 23 09:48:41 CEST 2012,Modified=Tue May 12 11:50:48 CEST 2015,description="",Topology="linear","Molecule Type"="AA"]:0.0,'Enteroctopus dofleini FU g Iso2'[&Created=Mon Jul 23 09:48:54 CEST 2012,Modified=Tue May 12 11:50:48 CEST 2015,description="",Topology="linear","Molecule Type"="AA"]:0.005603):0.061528):0.452961,(('Pareledone charcoti FU d Iso1'[&Created=Wed Jan 30 10:20:35 CET 2013,Modified=Tue May 12 11:48:49 CEST 2015,description="Pearson file capture",Topology="linear","Molecule Type"="AA"]:0.025354,('Enteroctopus dofleini FU d Iso1'[&Created=Mon Jul 23 09:47:06 CEST 2012,Modified=Tue May 12 11:48:49 CEST 2015,description="",Topology="linear","Molecule Type"="AA"]:0.016462,'Enteroctopus dofleini FU d Iso2'[&Created=Mon Jul 23 09:47:22 CEST 2012,Modified=Tue May 12 11:48:50 CEST 2015,description="",Topology="linear","Molecule Type"="AA"]:0.019143):0.026513):0.611594,(('Pareledone charcoti FU b Iso1'[&Created=Wed Jan 30 10:20:29 CET 2013,Modified=Tue May 12 11:49:23 CEST 2015,description="Pearson file capture",Topology="linear","Molecule Type"="AA"]:0.034172,('Enteroctopus dofleini FU b Iso1'[&Created=Mon Jul 23 09:46:05 CEST 2012,Modified=Tue May 12 11:49:24 CEST 2015,description="",Topology="linear","Molecule Type"="AA"]:0.008356,'Enteroctopus dofleini FU b Iso2'[&Created=Mon Jul 23 09:46:22 CEST 2012,Modified=Tue May 12 11:49:25 CEST 2015,description="",Topology="linear","Molecule Type"="AA"]:0.00407):0.032233):0.538194,(('Pareledone charcoti FU c Iso1'[&Created=Wed Jan 30 10:20:05 CET 2013,Modified=Tue May 12 11:46:48 CEST 2015,description="Pearson file capture",Topology="linear","Molecule Type"="AA"]:0.059805,('Enteroctopus dofleini FU c Iso2'[&Created=Mon Jul 23 09:46:50 CEST 2012,Modified=Tue May 12 11:46:49 CEST 2015,description="",Topology="linear","Molecule Type"="AA"]:0.0186,'Enteroctopus dofleini FU c Iso1'[&Created=Mon Jul 23 09:46:33 CEST 2012,Modified=Tue May 12 11:44:10 CEST 2015,Topology="linear","Molecule Type"="AA"]:0.010305):0.019827):0.651448,('Pareledone charcoti FU e Iso1'[&Created=Wed Jan 30 10:20:20 CET 2013,Modified=Tue May 12 11:49:49 CEST 2015,description="Pearson file capture",Topology="linear","Molecule Type"="AA"]:0.052518,('Enteroctopus dofleini FU e Iso2'[&Created=Mon Jul 23 09:47:51 CEST 2012,Modified=Tue May 12 11:49:51 CEST 2015,description="",Topology="linear","Molecule Type"="AA"]:0.02103,'Enteroctopus dofleini FU e Iso1'[&Created=Mon Jul 23 09:47:35 CEST 2012,Modified=Tue May 12 11:49:50 CEST 2015,description="",Topology="linear","Molecule Type"="AA"]:0.004612):0.029198):0.471007):0.096294):0.095136):0.048819):0.058186):0.721033):0.047444);
	tree bootstrap_92 = [&U] ('Enteroctopus dofleini FU c Iso2'[&Created=Mon Jul 23 09:46:50 CEST 2012,Modified=Tue May 12 11:46:49 CEST 2015,description="",Topology="linear","Molecule Type"="AA"]:0.025354,'Enteroctopus dofleini FU c Iso1'[&Created=Mon Jul 23 09:46:33 CEST 2012,Modified=Tue May 12 11:44:10 CEST 2015,Topology="linear","Molecule Type"="AA"]:0.002792,('Pareledone charcoti FU c Iso1'[&Created=Wed Jan 30 10:20:05 CET 2013,Modified=Tue May 12 11:46:48 CEST 2015,description="Pearson file capture",Topology="linear","Molecule Type"="AA"]:0.095228,((('Enteroctopus dofleini FU e Iso1'[&Created=Mon Jul 23 09:47:35 CEST 2012,Modified=Tue May 12 11:49:50 CEST 2015,description="",Topology="linear","Molecule Type"="AA"]:0.0,('Pareledone charcoti FU e Iso1'[&Created=Wed Jan 30 10:20:20 CET 2013,Modified=Tue May 12 11:49:49 CEST 2015,description="Pearson file capture",Topology="linear","Molecule Type"="AA"]:0.024955,'Enteroctopus dofleini FU e Iso2'[&Created=Mon Jul 23 09:47:51 CEST 2012,Modified=Tue May 12 11:49:51 CEST 2015,description="",Topology="linear","Molecule Type"="AA"]:0.019648):0.00269):0.618153,(('Pareledone charcoti FU d Iso1'[&Created=Wed Jan 30 10:20:35 CET 2013,Modified=Tue May 12 11:48:49 CEST 2015,description="Pearson file capture",Topology="linear","Molecule Type"="AA"]:0.031331,('Enteroctopus dofleini FU d Iso1'[&Created=Mon Jul 23 09:47:06 CEST 2012,Modified=Tue May 12 11:48:49 CEST 2015,description="",Topology="linear","Molecule Type"="AA"]:0.015827,'Enteroctopus dofleini FU d Iso2'[&Created=Mon Jul 23 09:47:22 CEST 2012,Modified=Tue May 12 11:48:50 CEST 2015,description="",Topology="linear","Molecule Type"="AA"]:0.010504):0.017071):0.484138,(('Pareledone charcoti FU g Iso1'[&Created=Wed Jan 30 10:19:15 CET 2013,Modified=Tue May 12 11:50:47 CEST 2015,description="Pearson file capture",Topology="linear","Molecule Type"="AA"]:2.0E-6,('Enteroctopus dofleini FU g Iso1'[&Created=Mon Jul 23 09:48:41 CEST 2012,Modified=Tue May 12 11:50:48 CEST 2015,description="",Topology="linear","Molecule Type"="AA"]:0.002372,'Enteroctopus dofleini FU g Iso2'[&Created=Mon Jul 23 09:48:54 CEST 2012,Modified=Tue May 12 11:50:48 CEST 2015,description="",Topology="linear","Molecule Type"="AA"]:0.013355):0.091806):0.579201,(('Enteroctopus dofleini FU a Iso1'[&Created=Mon Jul 23 09:45:08 CEST 2012,Modified=Tue May 12 11:47:23 CEST 2015,description="",Topology="linear","Molecule Type"="AA"]:0.0,('Enteroctopus dofleini FU a Iso2'[&Created=Mon Jul 23 09:45:23 CEST 2012,Modified=Tue May 12 11:47:23 CEST 2015,description="",Topology="linear","Molecule Type"="AA"]:0.009832,'Pareledone charcoti FU a Iso1'[&Created=Wed Jan 30 10:20:13 CET 2013,Modified=Tue May 12 11:47:22 CEST 2015,description="Pearson file capture",Topology="linear","Molecule Type"="AA"]:0.04946):0.015841):0.556598,('Pareledone charcoti FU f Iso1'[&Created=Wed Jan 30 10:20:44 CET 2013,Modified=Tue May 12 11:50:16 CEST 2015,description="Pearson file capture",Topology="linear","Molecule Type"="AA"]:0.052715,('Enteroctopus dofleini FU f Iso1'[&Created=Mon Jul 23 09:48:02 CEST 2012,Modified=Tue May 12 11:50:17 CEST 2015,description="",Topology="linear","Molecule Type"="AA"]:0.029947,'Enteroctopus dofleini FU f Iso2'[&Created=Mon Jul 23 09:48:26 CEST 2012,Modified=Tue May 12 11:50:17 CEST 2015,description="",Topology="linear","Molecule Type"="AA"]:0.015459):0.026113):0.632697):0.071351):0.038411):0.093755):0.117919,('Pareledone charcoti FU b Iso1'[&Created=Wed Jan 30 10:20:29 CET 2013,Modified=Tue May 12 11:49:23 CEST 2015,description="Pearson file capture",Topology="linear","Molecule Type"="AA"]:1.0E-6,('Enteroctopus dofleini FU b Iso2'[&Created=Mon Jul 23 09:46:22 CEST 2012,Modified=Tue May 12 11:49:25 CEST 2015,description="",Topology="linear","Molecule Type"="AA"]:1.0E-6,'Enteroctopus dofleini FU b Iso1'[&Created=Mon Jul 23 09:46:05 CEST 2012,Modified=Tue May 12 11:49:24 CEST 2015,description="",Topology="linear","Molecule Type"="AA"]:0.014479):0.034889):0.535711):0.665894):0.007685);
	tree bootstrap_93 = [&U] ('Enteroctopus dofleini FU a Iso2'[&Created=Mon Jul 23 09:45:23 CEST 2012,Modified=Tue May 12 11:47:23 CEST 2015,description="",Topology="linear","Molecule Type"="AA"]:0.00247,'Enteroctopus dofleini FU a Iso1'[&Created=Mon Jul 23 09:45:08 CEST 2012,Modified=Tue May 12 11:47:23 CEST 2015,description="",Topology="linear","Molecule Type"="AA"]:0.017584,('Pareledone charcoti FU a Iso1'[&Created=Wed Jan 30 10:20:13 CET 2013,Modified=Tue May 12 11:47:22 CEST 2015,description="Pearson file capture",Topology="linear","Molecule Type"="AA"]:0.007254,(('Pareledone charcoti FU f Iso1'[&Created=Wed Jan 30 10:20:44 CET 2013,Modified=Tue May 12 11:50:16 CEST 2015,description="Pearson file capture",Topology="linear","Molecule Type"="AA"]:0.056854,('Enteroctopus dofleini FU f Iso1'[&Created=Mon Jul 23 09:48:02 CEST 2012,Modified=Tue May 12 11:50:17 CEST 2015,description="",Topology="linear","Molecule Type"="AA"]:0.021635,'Enteroctopus dofleini FU f Iso2'[&Created=Mon Jul 23 09:48:26 CEST 2012,Modified=Tue May 12 11:50:17 CEST 2015,description="",Topology="linear","Molecule Type"="AA"]:0.009746):0.043419):0.636286,((('Enteroctopus dofleini FU e Iso1'[&Created=Mon Jul 23 09:47:35 CEST 2012,Modified=Tue May 12 11:49:50 CEST 2015,description="",Topology="linear","Molecule Type"="AA"]:2.0E-6,('Enteroctopus dofleini FU e Iso2'[&Created=Mon Jul 23 09:47:51 CEST 2012,Modified=Tue May 12 11:49:51 CEST 2015,description="",Topology="linear","Molecule Type"="AA"]:0.021185,'Pareledone charcoti FU e Iso1'[&Created=Wed Jan 30 10:20:20 CET 2013,Modified=Tue May 12 11:49:49 CEST 2015,description="Pearson file capture",Topology="linear","Molecule Type"="AA"]:0.047169):0.005051):0.724985,(('Pareledone charcoti FU d Iso1'[&Created=Wed Jan 30 10:20:35 CET 2013,Modified=Tue May 12 11:48:49 CEST 2015,description="Pearson file capture",Topology="linear","Molecule Type"="AA"]:0.020258,('Enteroctopus dofleini FU d Iso1'[&Created=Mon Jul 23 09:47:06 CEST 2012,Modified=Tue May 12 11:48:49 CEST 2015,description="",Topology="linear","Molecule Type"="AA"]:0.023055,'Enteroctopus dofleini FU d Iso2'[&Created=Mon Jul 23 09:47:22 CEST 2012,Modified=Tue May 12 11:48:50 CEST 2015,description="",Topology="linear","Molecule Type"="AA"]:0.013052):0.025666):0.592182,('Pareledone charcoti FU g Iso1'[&Created=Wed Jan 30 10:19:15 CET 2013,Modified=Tue May 12 11:50:47 CEST 2015,description="Pearson file capture",Topology="linear","Molecule Type"="AA"]:0.028045,('Enteroctopus dofleini FU g Iso2'[&Created=Mon Jul 23 09:48:54 CEST 2012,Modified=Tue May 12 11:50:48 CEST 2015,description="",Topology="linear","Molecule Type"="AA"]:0.006029,'Enteroctopus dofleini FU g Iso1'[&Created=Mon Jul 23 09:48:41 CEST 2012,Modified=Tue May 12 11:50:48 CEST 2015,description="",Topology="linear","Molecule Type"="AA"]:0.010596):0.066788):0.628435):0.077142):0.075506,(('Pareledone charcoti FU b Iso1'[&Created=Wed Jan 30 10:20:29 CET 2013,Modified=Tue May 12 11:49:23 CEST 2015,description="Pearson file capture",Topology="linear","Molecule Type"="AA"]:0.020226,('Enteroctopus dofleini FU b Iso2'[&Created=Mon Jul 23 09:46:22 CEST 2012,Modified=Tue May 12 11:49:25 CEST 2015,description="",Topology="linear","Molecule Type"="AA"]:0.0,'Enteroctopus dofleini FU b Iso1'[&Created=Mon Jul 23 09:46:05 CEST 2012,Modified=Tue May 12 11:49:24 CEST 2015,description="",Topology="linear","Molecule Type"="AA"]:0.014302):0.033045):0.468205,('Pareledone charcoti FU c Iso1'[&Created=Wed Jan 30 10:20:05 CET 2013,Modified=Tue May 12 11:46:48 CEST 2015,description="Pearson file capture",Topology="linear","Molecule Type"="AA"]:0.064189,('Enteroctopus dofleini FU c Iso2'[&Created=Mon Jul 23 09:46:50 CEST 2012,Modified=Tue May 12 11:46:49 CEST 2015,description="",Topology="linear","Molecule Type"="AA"]:0.030913,'Enteroctopus dofleini FU c Iso1'[&Created=Mon Jul 23 09:46:33 CEST 2012,Modified=Tue May 12 11:44:10 CEST 2015,Topology="linear","Molecule Type"="AA"]:0.0):2.0E-6):0.902181):0.126398):0.112831):0.694169):0.040419);
	tree bootstrap_94 = [&U] ('Enteroctopus dofleini FU c Iso1'[&Created=Mon Jul 23 09:46:33 CEST 2012,Modified=Tue May 12 11:44:10 CEST 2015,Topology="linear","Molecule Type"="AA"]:0.0,'Enteroctopus dofleini FU c Iso2'[&Created=Mon Jul 23 09:46:50 CEST 2012,Modified=Tue May 12 11:46:49 CEST 2015,description="",Topology="linear","Molecule Type"="AA"]:0.004806,('Pareledone charcoti FU c Iso1'[&Created=Wed Jan 30 10:20:05 CET 2013,Modified=Tue May 12 11:46:48 CEST 2015,description="Pearson file capture",Topology="linear","Molecule Type"="AA"]:0.06572,((('Pareledone charcoti FU g Iso1'[&Created=Wed Jan 30 10:19:15 CET 2013,Modified=Tue May 12 11:50:47 CEST 2015,description="Pearson file capture",Topology="linear","Molecule Type"="AA"]:0.009425,('Enteroctopus dofleini FU g Iso1'[&Created=Mon Jul 23 09:48:41 CEST 2012,Modified=Tue May 12 11:50:48 CEST 2015,description="",Topology="linear","Molecule Type"="AA"]:0.002513,'Enteroctopus dofleini FU g Iso2'[&Created=Mon Jul 23 09:48:54 CEST 2012,Modified=Tue May 12 11:50:48 CEST 2015,description="",Topology="linear","Molecule Type"="AA"]:0.008258):0.077752):0.582376,((('Pareledone charcoti FU f Iso1'[&Created=Wed Jan 30 10:20:44 CET 2013,Modified=Tue May 12 11:50:16 CEST 2015,description="Pearson file capture",Topology="linear","Molecule Type"="AA"]:0.071457,('Enteroctopus dofleini FU f Iso1'[&Created=Mon Jul 23 09:48:02 CEST 2012,Modified=Tue May 12 11:50:17 CEST 2015,description="",Topology="linear","Molecule Type"="AA"]:0.009984,'Enteroctopus dofleini FU f Iso2'[&Created=Mon Jul 23 09:48:26 CEST 2012,Modified=Tue May 12 11:50:17 CEST 2015,description="",Topology="linear","Molecule Type"="AA"]:0.002566):0.038187):0.915821,('Pareledone charcoti FU b Iso1'[&Created=Wed Jan 30 10:20:29 CET 2013,Modified=Tue May 12 11:49:23 CEST 2015,description="Pearson file capture",Topology="linear","Molecule Type"="AA"]:0.005765,('Enteroctopus dofleini FU b Iso1'[&Created=Mon Jul 23 09:46:05 CEST 2012,Modified=Tue May 12 11:49:24 CEST 2015,description="",Topology="linear","Molecule Type"="AA"]:0.009479,'Enteroctopus dofleini FU b Iso2'[&Created=Mon Jul 23 09:46:22 CEST 2012,Modified=Tue May 12 11:49:25 CEST 2015,description="",Topology="linear","Molecule Type"="AA"]:0.0):0.054575):0.547726):0.067673,(('Pareledone charcoti FU a Iso1'[&Created=Wed Jan 30 10:20:13 CET 2013,Modified=Tue May 12 11:47:22 CEST 2015,description="Pearson file capture",Topology="linear","Molecule Type"="AA"]:0.021813,('Enteroctopus dofleini FU a Iso2'[&Created=Mon Jul 23 09:45:23 CEST 2012,Modified=Tue May 12 11:47:23 CEST 2015,description="",Topology="linear","Molecule Type"="AA"]:0.013077,'Enteroctopus dofleini FU a Iso1'[&Created=Mon Jul 23 09:45:08 CEST 2012,Modified=Tue May 12 11:47:23 CEST 2015,description="",Topology="linear","Molecule Type"="AA"]:0.006862):0.013598):0.779923,('Pareledone charcoti FU e Iso1'[&Created=Wed Jan 30 10:20:20 CET 2013,Modified=Tue May 12 11:49:49 CEST 2015,description="Pearson file capture",Topology="linear","Molecule Type"="AA"]:0.026074,('Enteroctopus dofleini FU e Iso2'[&Created=Mon Jul 23 09:47:51 CEST 2012,Modified=Tue May 12 11:49:51 CEST 2015,description="",Topology="linear","Molecule Type"="AA"]:0.011803,'Enteroctopus dofleini FU e Iso1'[&Created=Mon Jul 23 09:47:35 CEST 2012,Modified=Tue May 12 11:49:50 CEST 2015,description="",Topology="linear","Molecule Type"="AA"]:0.0):0.028979):0.645332):0.086442):0.066505):0.145855,('Pareledone charcoti FU d Iso1'[&Created=Wed Jan 30 10:20:35 CET 2013,Modified=Tue May 12 11:48:49 CEST 2015,description="Pearson file capture",Topology="linear","Molecule Type"="AA"]:0.040048,('Enteroctopus dofleini FU d Iso2'[&Created=Mon Jul 23 09:47:22 CEST 2012,Modified=Tue May 12 11:48:50 CEST 2015,description="",Topology="linear","Molecule Type"="AA"]:0.006476,'Enteroctopus dofleini FU d Iso1'[&Created=Mon Jul 23 09:47:06 CEST 2012,Modified=Tue May 12 11:48:49 CEST 2015,description="",Topology="linear","Molecule Type"="AA"]:0.02507):0.041142):0.501914):0.984077):0.035608);
	tree bootstrap_95 = [&U] ('Enteroctopus dofleini FU a Iso1'[&Created=Mon Jul 23 09:45:08 CEST 2012,Modified=Tue May 12 11:47:23 CEST 2015,description="",Topology="linear","Molecule Type"="AA"]:0.015023,'Enteroctopus dofleini FU a Iso2'[&Created=Mon Jul 23 09:45:23 CEST 2012,Modified=Tue May 12 11:47:23 CEST 2015,description="",Topology="linear","Molecule Type"="AA"]:0.009863,('Pareledone charcoti FU a Iso1'[&Created=Wed Jan 30 10:20:13 CET 2013,Modified=Tue May 12 11:47:22 CEST 2015,description="Pearson file capture",Topology="linear","Molecule Type"="AA"]:0.012579,((('Pareledone charcoti FU f Iso1'[&Created=Wed Jan 30 10:20:44 CET 2013,Modified=Tue May 12 11:50:16 CEST 2015,description="Pearson file capture",Topology="linear","Molecule Type"="AA"]:0.059577,('Enteroctopus dofleini FU f Iso1'[&Created=Mon Jul 23 09:48:02 CEST 2012,Modified=Tue May 12 11:50:17 CEST 2015,description="",Topology="linear","Molecule Type"="AA"]:0.006619,'Enteroctopus dofleini FU f Iso2'[&Created=Mon Jul 23 09:48:26 CEST 2012,Modified=Tue May 12 11:50:17 CEST 2015,description="",Topology="linear","Molecule Type"="AA"]:0.017909):0.060634):0.675341,('Pareledone charcoti FU c Iso1'[&Created=Wed Jan 30 10:20:05 CET 2013,Modified=Tue May 12 11:46:48 CEST 2015,description="Pearson file capture",Topology="linear","Molecule Type"="AA"]:0.066022,('Enteroctopus dofleini FU c Iso1'[&Created=Mon Jul 23 09:46:33 CEST 2012,Modified=Tue May 12 11:44:10 CEST 2015,Topology="linear","Molecule Type"="AA"]:0.005105,'Enteroctopus dofleini FU c Iso2'[&Created=Mon Jul 23 09:46:50 CEST 2012,Modified=Tue May 12 11:46:49 CEST 2015,description="",Topology="linear","Molecule Type"="AA"]:0.006749):0.024204):0.720925):0.109239,((('Enteroctopus dofleini FU e Iso1'[&Created=Mon Jul 23 09:47:35 CEST 2012,Modified=Tue May 12 11:49:50 CEST 2015,description="",Topology="linear","Molecule Type"="AA"]:1.0E-6,('Pareledone charcoti FU e Iso1'[&Created=Wed Jan 30 10:20:20 CET 2013,Modified=Tue May 12 11:49:49 CEST 2015,description="Pearson file capture",Topology="linear","Molecule Type"="AA"]:0.048857,'Enteroctopus dofleini FU e Iso2'[&Created=Mon Jul 23 09:47:51 CEST 2012,Modified=Tue May 12 11:49:51 CEST 2015,description="",Topology="linear","Molecule Type"="AA"]:0.018749):0.006946):0.658399,('Pareledone charcoti FU d Iso1'[&Created=Wed Jan 30 10:20:35 CET 2013,Modified=Tue May 12 11:48:49 CEST 2015,description="Pearson file capture",Topology="linear","Molecule Type"="AA"]:0.036986,('Enteroctopus dofleini FU d Iso1'[&Created=Mon Jul 23 09:47:06 CEST 2012,Modified=Tue May 12 11:48:49 CEST 2015,description="",Topology="linear","Molecule Type"="AA"]:0.01372,'Enteroctopus dofleini FU d Iso2'[&Created=Mon Jul 23 09:47:22 CEST 2012,Modified=Tue May 12 11:48:50 CEST 2015,description="",Topology="linear","Molecule Type"="AA"]:0.013984):0.023415):0.552264):0.123451,(('Pareledone charcoti FU b Iso1'[&Created=Wed Jan 30 10:20:29 CET 2013,Modified=Tue May 12 11:49:23 CEST 2015,description="Pearson file capture",Topology="linear","Molecule Type"="AA"]:0.029333,('Enteroctopus dofleini FU b Iso1'[&Created=Mon Jul 23 09:46:05 CEST 2012,Modified=Tue May 12 11:49:24 CEST 2015,description="",Topology="linear","Molecule Type"="AA"]:0.010574,'Enteroctopus dofleini FU b Iso2'[&Created=Mon Jul 23 09:46:22 CEST 2012,Modified=Tue May 12 11:49:25 CEST 2015,description="",Topology="linear","Molecule Type"="AA"]:0.001295):0.025542):0.585593,('Pareledone charcoti FU g Iso1'[&Created=Wed Jan 30 10:19:15 CET 2013,Modified=Tue May 12 11:50:47 CEST 2015,description="Pearson file capture",Topology="linear","Molecule Type"="AA"]:0.026752,('Enteroctopus dofleini FU g Iso1'[&Created=Mon Jul 23 09:48:41 CEST 2012,Modified=Tue May 12 11:50:48 CEST 2015,description="",Topology="linear","Molecule Type"="AA"]:0.002647,'Enteroctopus dofleini FU g Iso2'[&Created=Mon Jul 23 09:48:54 CEST 2012,Modified=Tue May 12 11:50:48 CEST 2015,description="",Topology="linear","Molecule Type"="AA"]:0.005635):0.059166):0.49581):0.106368):0.065759):0.826627):0.012348);
[truncated: 3,632,032 more chars]
