# Supplementary material for: Positive selection in octopus haemocyanin indicates functional links to temperature adaptation
Source: BMC Evol Biol. 2015 Jul 5;15:133. doi: 10.1186/s12862-015-0411-4 (PMC4491423; doi:10.1186/s12862-015-0411-4)
Supplement: Additional file 5: — Detailed results of selection tests. [file 12862_2015_411_MOESM5_ESM.xlsx]

## Sheet: Table S3
Supplementary Figure S3 – Detailed results of selection tests.
Residue	SLAC		FEL		MEME		FUBAR		EF		PRIME			TreeSAAP
	dN-dSa	p-value (≤ 0.15)	dN-dSa	p-value (≤ 0.10)	ω+	p-value (≤ 0.10)	dN-dSa	Posterior Probability (≥ 0.90)	dN-dSa	Bayes Factor (≥ 50)	Propertyb	Weight	p-value (≤ 0.10)	pHi (8)	pK' (8)	pα (6)	PCT (6)
2383	5.18202	0.160751	1.3589	0.0745082	>100	0.0835236	0.195238	0.823997	0.04667	13.3457					↓(1) ↑(2-4)
2409	8.93574	0.0840136	2.42436	0.0496825	>100	0.0177892	0.727235	0.959517	0.20202	7736.52
2410	6.364	0.0899691	1.39694	0.0455806	>100	0.0639297	0.22789	0.87311	0.12822	34.9602					↓(5-8)
2442	2.9622	0.351614	0.640501	0.55927	6.91513	0.409078	0.179862	0.639072	0.18905	226.145	CC	20	0.0174777		↓(10) ↑(5,9,11)
2469	3.77547	0.320186	0.961611	0.162058	>100	0.00615888	0.113449	0.727256	-0.203084	1.35643	CC	-2.722	0.0114013			↓(12,13)
2496	7.05836	0.229936	2.94005	0.037037	>100	1.30313e-06	0.826827	0.978293	0.20241	4100140				↓(14,15)
2503	10.6501	0.0593751	2.5433	0.0724484	3.3811	0.0942168	0.796191	0.961939	0.20241	37451500	P	3.69992	0.0318829			↓(14,15,22-27) ↑(20)
2545	9.57414	0.249604	2.14356	0.195107	>100	0.224826	0.599506	0.913398	0.20238	93917.8					↓(4, 20, 28-30) ↑(9,19,31,32)
2575	5.32436	0.195155	1.24905	0.229771	13.8895	0.0798642	0.312066	0.82212	0.19495	405.859						↓(33,34)
2585	7.84169	0.17251	3.00708	0.0532728	33.3928	0.0223729	0.8315	0.975304	0.20237	76683.3	P	8.15751	0.0168437
											V	8.79504	0.000618823
											pHi	-1.38916	0.0182213
											CC	-7.60055	0.0055394
2602	3.99714	0.177399	0.665871	0.0468004	>100	0.00256115	0.113704	0.827103	-0.427847	1				↓(35,36)			↑(35,36)
2610	4.2037	0.183868	0.604035	0.0551503	>100	0.0745328	0.130766	0.878643	-0.426287	1	pHi	-1.4738	0.0466585	↓(37-39) ↑(40,41)			↓(40-42) ↑(37-39)
2643	-	-	0.371456	0.249606	>100	0.0025338	0.0256244	0.575779	-0.495488	1	CC	-5.96553	0.0493072				↓(43)
aDifference of estimated non-synonymous and synonymous changes normalised to total tree length
bCC, Chemical Composition; P, Polarity; V, Volume; pHi, Iso-electric point; H, Hydropathy; Negative weights indicate positive selection and positive weights negative selection
cpHi isoelectric point; pK' equilibrium constant (ionization of COOH); pα alpha helical tendencies; PCT Power to be at the C-terminal
